# Supplementary material for: Lysine acetylome profiling reveals a dual regulatory role in carbon flux redirection and RNA degradation inhibition in Mycobacterium smegmatis
Source: Front Microbiol. 2026 May 29;17:1823773. doi: 10.3389/fmicb.2026.1823773 (PMC13260432; doi:10.3389/fmicb.2026.1823773)
Supplement: Supplementary file 1 [file Table_1.xlsx]

## Sheet: Acetyl (K) Sites
Acetylation sites
Category	Proteins	Leading proteins	Protein names	Positions within proteins	Localization prob	Score diff	Score	Score for localization	Amino acid	Sequence window	Acetyl (K) Probabilities	Acetyl (K) Score diffs	Charge	Mass error [ppm]	Intensity MutantC	Intensity WTC	M/WT	Significance A
Sauton-specific acetylated proteins	TBH28726.1;ABK74922.1;AIU08041.1;AFP39273.1	TBH28726.1	TBH28726.1 long-chain-fatty-acid--CoA ligase	503;503;509;509	1	91.9001	159.28	91.9	K	KQVFFVESLPKNPSGKLLKRVLRERFARTTT	NPSGK(1)LLK	NPSGK(91.9)LLK(-91.9)	2	0.26308	503130000
Sauton-specific acetylated proteins	TBH21608.1;AIU11155.1;AFP42433.1;ABK75888.1	TBH21608.1	TBH21608.1 cold-shock protein	7;7;7;7	1	272.098	272.1	272.1	K	_________MPQGTVKWFNAEKGFGFIAPED	PQGTVK(1)WFNAEK	PQGTVK(272.1)WFNAEK(-272.1)	2	-0.68954	343070000
Sauton-specific acetylated proteins	TBH32339.1;AIU07065.1;AFP38273.1;ABJ96308.1	TBH32339.1	TBH32339.1 adenosylhomocysteinase	241;241;241;241	0.999332	31.7487	60.91	60.91	K	LAFPAINVNDSVTKSKFDNKYGTRHSLIDGI	SK(0.999)FDNK(0.001)YGTR	SK(31.75)FDNK(-31.75)YGTR	2	-0.3004	223810000
Sauton-specific acetylated proteins	TBH44648.1;AIU06759.1;AFP37961.1;ABK71739.1	TBH44648.1	TBH44648.1 DNA-directed RNA polymerase subunit alpha	265;265;265;265	1	138.074	138.07	138.07	K	PIDDLDLTVRSYNCLKREGVHTVGELVARTE	SYNCLK(1)R	SYNCLK(138.07)R	2	-1.0829	161450000
Sauton-specific acetylated proteins	TBH51326.1;AIU09300.1;AFP40565.1;ABJ96323.1	TBH51326.1	TBH51326.1 molybdopterin oxidoreductase	1098;1098;1098;1098	1	52.4027	52.403	52.403	K	PDLVRFVAQRGGSAAKVLRGDRAAPWLRDRD	GGSAAK(1)VLR	GGSAAK(52.4)VLR	2	0.91038	100680000
Sauton-specific acetylated proteins	TBH30493.1;AIU07921.1;ABK72160.1;AFP39154.1	TBH30493.1	TBH30493.1 DUF3039 domain-containing protein	77;77;77;79	1	135.843	135.84	135.84	K	GSPVCPDCKRIYESLKK______________	IYESLK(1)K	IYESLK(135.84)K(-135.84)	1	0.37332	75574000
Sauton-specific acetylated proteins	TBH44599.1;AIU06814.1;AFP38018.1;ABK71399.1	TBH44599.1	TBH44599.1 chaperonin GroEL	74;74;74;74	1	43.7653	43.765	43.765	K	IDLEDPYENLGAQLVKSVATKTNDVAGDGTT	EIDLEDPYENLGAQLVK(1)SVATK	EIDLEDPYENLGAQLVK(43.77)SVATK(-43.77)	3	-1.7432	72746000
Sauton-specific acetylated proteins	AIU06312.1;AFP37509.1;ABK71168.1;TBH45844.1	AIU06312.1	AIU06312.1 O-succinylbenzoic acid--CoA ligase	334;334;334;364	1	76.2215	76.221	76.221	K	REVHVVDELPRHGIGKLDRRALVARFGG___	HGIGK(1)LDRR	HGIGK(76.22)LDRR	3	0.097263	66994000
Sauton-specific acetylated proteins	TBH32308.1;AIU07029.1;AFP38234.1;ABK71291.1	TBH32308.1	TBH32308.1 acetyl/propionyl/methylcrotonyl-CoA carboxylase subunit alpha	363;363;363;363	1	109.104	115.42	109.1	K	EDAGRGFLPAPGPVTKFVAPTGPGVRMDSGV	GFLPAPGPVTK(1)FVAPTGPGVR	GFLPAPGPVTK(109.1)FVAPTGPGVR	2	0.43521	59874000
Sauton-specific acetylated proteins	TBH46968.1;AIU05973.1;AFP37172.1;ABK74606.1	TBH46968.1	TBH46968.1 molecular chaperone DnaK	395;395;395;395	1	74.3009	74.301	74.301	K	GVMTKLIERNTTIPTKRSETFTTADDNQPSV	NTTIPTK(1)R	NTTIPTK(74.3)R	2	-0.81329	52012000
Sauton-specific acetylated proteins	TBH27679.1;AIU11111.1;ABK74943.1;AFP42388.1	TBH27679.1	TBH27679.1 inorganic diphosphatase	133;133;133;173	1	64.2645	64.265	64.265	K	AIKHFFVHYKDLEPGKFVKTADWEGRAEAEA	DLEPGK(1)FVK	DLEPGK(64.26)FVK(-64.26)	2	-0.22763	50634000
Sauton-specific acetylated proteins	TBH48829.1;AIU10734.1;AFP42008.1;ABK75990.1	TBH48829.1	TBH48829.1 3-hydroxyacyl-CoA dehydrogenase	370;370;370;370	0.998134	27.2828	58.172	58.172	K	DVTLEAAERGKGYSEKIEAKALERGRTTKEK	GK(0.002)GYSEK(0.998)IEAK	GK(-27.28)GYSEK(27.28)IEAK(-58.17)	3	0.2028	50041000
Sauton-specific acetylated proteins	TBH44653.1;AIU06754.1;AFP37956.1;ABK74732.1	TBH44653.1	TBH44653.1 translation initiation factor IF-1	40;40;40;40	1	167.038	167.04	167.04	K	IELENGHKVLAHISGKMRQHYIRILPEDRVV	VLAHISGK(1)MR	VLAHISGK(167.04)MR	2	-0.15194	49600000
Sauton-specific acetylated proteins	TBH30028.1;AIU10652.1;AFP41925.1;ABK72904.1	TBH30028.1	TBH30028.1 antitoxin	43;43;43;43	1	208.083	208.08	208.08	K	MIDEKTQGKYAQHVDKAQDAAKNAIHKDDPQ	YAQHVDK(1)AQDAAK	YAQHVDK(208.08)AQDAAK(-208.08)	2	0.19721	48214000
Sauton-specific acetylated proteins	TBH44684.1;AIU06719.1;AFP37921.1;ABK75327.1	TBH44684.1	TBH44684.1 adenylate kinase	50;50;50;50	1	138.449	138.45	138.45	K	FRKNIGDGTPLGLEAKRYLDAGDLVPAELTN	NIGDGTPLGLEAK(1)R	NIGDGTPLGLEAK(138.45)R	2	-0.20333	41473000
Sauton-specific acetylated proteins	TBH34317.1;AIU10087.1;AFP41366.1;ABK74238.1	TBH34317.1	TBH34317.1 multifunctional oxoglutarate decarboxylase/oxoglutarate dehydrogenase thiamine pyrophosphate-binding subunit/dihydrolipoyllysine-residue succinyltransferase subunit	866;866;866;866	1	128.383	128.38	128.38	K	PEGFTVHPRVRPVLEKRREMAYEGRIDWAFA	VRPVLEK(1)R	VRPVLEK(128.38)R	2	-0.056862	40644000
Sauton-specific acetylated proteins	TBH50593.1;AIU09804.1;ABK69690.1;AFP41081.1	TBH50593.1	TBH50593.1 DUF3618 domain-containing protein	10;10;10;25	1	79.659	79.659	79.659	K	______MANRDPETIKREIDEARDRLALTVD	ANRDPETIK(1)R	ANRDPETIK(79.66)R	2	-1.015	39192000
Sauton-specific acetylated proteins	TBH51664.1;AIU08209.1;AFP39441.1;ABK69545.1	TBH51664.1	TBH51664.1 DNA-directed RNA polymerase subunit omega	47;47;47;47	1	66.7578	66.758	66.758	K	ITNPPIDELLSRASSKYALVIYAAKRARQIN	ASSK(1)YALVIYAAK	ASSK(66.76)YALVIYAAK(-66.76)	2	-0.77087	38610000
Sauton-specific acetylated proteins	TBH50623.1;AIU09764.1;AFP41043.1;ABK70284.1	TBH50623.1	TBH50623.1 enoyl-CoA hydratase	130;130;130;130	1	85.2884	99.021	85.288	K	VRIAGPHALFDPRFQKLGIHPGGGATWMLQR	FQK(1)LGIHPGGGATWMLQR	FQK(85.29)LGIHPGGGATWMLQR	2	-0.35512	37217000
Sauton-specific acetylated proteins	TBH45329.1;AIU11390.1;AFP42668.1;ABK76191.1	TBH45329.1	TBH45329.1 MBL fold metallo-hydrolase	200;200;200;200	1	105.391	105.39	105.39	K	VYDMPARAKEAFGIQKRQRQMDRCRQYIAQV	EAFGIQK(1)R	EAFGIQK(105.39)R	2	0.44053	36920000
Sauton-specific acetylated proteins	TBH44599.1;AIU06814.1;AFP38018.1;ABK71399.1	TBH44599.1	TBH44599.1 chaperonin GroEL	388;388;388;388	1	140.754	140.75	140.75	K	GVAVIKVGAATETDLKKRKEAVEDAVAAAKA	VGAATETDLK(1)K	VGAATETDLK(140.75)K(-140.75)	2	-1.7567	36607000
Sauton-specific acetylated proteins	TBH32275.1;AIU06993.1;ABK71980.1	TBH32275.1	TBH32275.1 CsbD family protein	4;4;4	1	157.945	157.95	157.95	K	____________MTEKNSGPEEGIKGAVEDV	TEK(1)NSGPEEGIK	TEK(157.95)NSGPEEGIK(-157.95)	2	0.035947	36230000
Sauton-specific acetylated proteins	TBH51729.1;AIU08278.1;AFP39509.1;ABK71715.1	TBH51729.1	TBH51729.1 Fe-S cluster assembly ATPase SufC	126;126;126;126	1	101.284	101.28	101.28	K	ATAVRGEAPKLRHWVKEVKAAMDELEIDPAF	HWVK(1)EVK	HWVK(101.28)EVK(-101.28)	2	-0.061942	36004000
Sauton-specific acetylated proteins	TBH33815.1;AIU06885.1;AFP38087.1;ABK69615.1	TBH33815.1	TBH33815.1 NADP-dependent isocitrate dehydrogenase	179;179;179;179	1	75.376	75.376	75.376	K	MGEWSQASRTHVATMKTGDFYHGEKSMTLDR	THVATMK(1)TGDFYHGEK	THVATMK(75.38)TGDFYHGEK(-75.38)	3	-0.89511	35594000
Sauton-specific acetylated proteins	AIU10875.1;AFP42146.1;TBH48703.1;ABK71100.1	AIU10875.1	AIU10875.1 HIT family hydrolase	7;7;11;11	1	201.389	201.39	201.39	K	_________MATVFTKIINRELPGRFVYEDD	ATVFTK(1)IINR	ATVFTK(201.39)IINR	2	0.0066094	32231000
Sauton-specific acetylated proteins	TBH44700.1;AIU06702.1;AFP37904.1;ABK75083.1	TBH44700.1	TBH44700.1 50S ribosomal protein L5	85;85;85;85	1	85.0471	91.783	91.783	K	QKPEVRRARKSIAQFKLREGMPIGARVTLRG	KSIAQFK(1)LR	K(-85.05)SIAQFK(85.05)LR	2	2.6422	32113000
Sauton-specific acetylated proteins	TBH46356.1;AIU06176.1;AFP37377.1;ABK70648.1;AAY98786.1	TBH46356.1	TBH46356.1 heparin-binding hemagglutinin	61;61;61;61;61	1	57.5952	232.42	57.595	K	SDAEARVEESRARLTKLQEELPSQFGELREK	LTK(1)LQEELPSQFGELR	LTK(57.6)LQEELPSQFGELR	3	-0.23504	31687000
Sauton-specific acetylated proteins	TBH30028.1;AIU10652.1;AFP41925.1;ABK72904.1	TBH30028.1	TBH30028.1 antitoxin	32;32;32;32	1	145.248	145.25	145.25	K	KVDTVIDKAGDMIDEKTQGKYAQHVDKAQDA	AGDMIDEK(1)TQGK	AGDMIDEK(145.25)TQGK(-145.25)	2	-0.17176	31249000
Sauton-specific acetylated proteins	TBH31862.1;AIU06604.1;AFP37799.1;ABK70799.1	TBH31862.1	TBH31862.1 50S ribosomal protein L7/L12	79;79;79;79	1	70.2388	103.35	96.624	K	DVILEGAGEKKIGVIKVVREIVSGLGLKEAK	KIGVIK(1)VVR	K(-70.24)IGVIK(70.24)VVR	3	0.3565	31183000
Sauton-specific acetylated proteins	TBH45517.1;AIU07618.1;AFP38842.1;ABK69801.1	TBH45517.1	TBH45517.1 30S ribosomal protein S16	82;82;82;82	1	74.4861	74.486	74.486	K	TEPVLALLKITGDWQKFKGLPGAEGTLKVKE	ITGDWQK(1)FK	ITGDWQK(74.49)FK(-74.49)	2	-0.17409	30885000
Sauton-specific acetylated proteins	TBH28489.1;AIU10172.1;AFP41448.1;ABK71530.1	TBH28489.1	TBH28489.1 pyridoxamine 5'-phosphate oxidase family protein	58;58;58;58	1	82.0082	82.008	82.008	K	RLSHDDVIIRVAGGGKLSAAAKNQVVAFEAD	VAGGGK(1)LSAAAK	VAGGGK(82.01)LSAAAK(-82.01)	2	-0.61606	30353000
Sauton-specific acetylated proteins	TBH21992.1;AIU07836.1;AFP39066.1;ABK70321.1	TBH21992.1	TBH21992.1 META domain-containing protein	208;208;208;208	1	55.5494	55.549	55.549	K	GTPAIIEFGPLATTRKACPQDTDQVERTVLR	K(1)ACPQDTDQVER	K(55.55)ACPQDTDQVER	2	-1.6113	29488000
Sauton-specific acetylated proteins	TBH33639.1;AIU09953.1;AFP41230.1;ABK75490.1	TBH33639.1	TBH33639.1 DUF2017 domain-containing protein	70;70;70;70	1	196.178	196.18	196.18	K	GIKTGHSRPPEDATMKRLLPDFFRPQTDHPA	TGHSRPPEDATMK(1)R	TGHSRPPEDATMK(196.18)R	3	-3.4792	29088000
Sauton-specific acetylated proteins	TBH45517.1;AIU07618.1;AFP38842.1;ABK69801.1	TBH45517.1	TBH45517.1 30S ribosomal protein S16	102;102;102;102	1	64.583	64.583	64.583	K	PGAEGTLKVKEPKPSKLDLFNAALAEAESGT	PSK(1)LDLFNAALAEAESGTTAAATTPK	PSK(64.58)LDLFNAALAEAESGTTAAATTPK(-64.58)	3	0.77662	27955000
Sauton-specific acetylated proteins	TBH44740.1;AIU06660.1;AFP37861.1;ABK73068.1	TBH44740.1	TBH44740.1 mycofactocin radical SAM maturase	377;377;377;377	0.999937	41.9787	106.49	85.77	K	SGDHSRGTKQGPVALKLLTKPPARFCNESPV	QGPVALK(1)LLTKPPAR	QGPVALK(41.98)LLTK(-41.98)PPAR	3	-1.5645	26824000
Sauton-specific acetylated proteins	TBH46481.1;AIU06086.1;AFP37287.1;ABK69726.1	TBH46481.1	TBH46481.1 phosphomethylpyrimidine synthase ThiC	494;494;507;486	1	64.2245	67.646	64.224	K	AEPAKTAHFCSMCGPKFCSMRITADLKDSIR	TAHFCSMCGPK(1)FCSMR	TAHFCSMCGPK(64.22)FCSMR	2	0.97994	25956000
Sauton-specific acetylated proteins	TBH31896.1;AIU06640.1;AFP37836.1;ABK73271.1	TBH31896.1	TBH31896.1 elongation factor Tu	185;185;185;185	1	43.1846	43.185	43.185	K	PVVRVSALKALEGDPKWVKSVEELMEAVDAS	ALEGDPK(1)WVK	ALEGDPK(43.18)WVK(-43.18)	2	-2.1496	25908000
Sauton-specific acetylated proteins	TBH31862.1;AIU06604.1;AFP37799.1;ABK70799.1	TBH31862.1	TBH31862.1 50S ribosomal protein L7/L12	107;107;107;107	1	65.3052	185.2	65.305	K	EAKDLVDSAPKPLLEKVTKEAADDAKAKLEA	PLLEK(1)VTK	PLLEK(65.31)VTK(-65.31)	2	-0.10064	25542000
Sauton-specific acetylated proteins	TBH46356.1;AIU06176.1;AFP37377.1;ABK70648.1;AAY98786.1	TBH46356.1	TBH46356.1 heparin-binding hemagglutinin	164;164;164;164;164	1	66.5955	66.595	66.595	K	GTVASQTRAVGERAAKLVGVELPKRAEAAAE	AAK(1)LVGVELPK	AAK(66.6)LVGVELPK(-66.6)	2	0.22436	24604000
Sauton-specific acetylated proteins	TBH21647.1;AIU09979.1;AFP41256.1;ABK72810.1	TBH21647.1	TBH21647.1 F0F1 ATP synthase subunit alpha	92;92;92;92	1	172.146	172.15	172.15	K	VILGEFEKIEEGQQVKRTGEVLSVPVGDAFL	IEEGQQVK(1)R	IEEGQQVK(172.15)R	2	-0.41541	24532000
Sauton-specific acetylated proteins	TBH48817.1;AIU10748.1;AFP42022.1;ABK74114.1	TBH48817.1	TBH48817.1 CoA transferase	66;66;66;66	1	129.156	129.16	129.16	K	VDLLHRGKRIVDLDVKAEPAKLLDLVAKADV	IVDLDVK(1)AEPAK	IVDLDVK(129.16)AEPAK(-129.16)	2	3.08	24361000
Sauton-specific acetylated proteins	TBH21635.1;AIU10140.1;AFP41420.1;ABK71765.1	TBH21635.1	TBH21635.1 2,3,4,5-tetrahydropyridine-2,6-dicarboxylate N-succinyltransferase	75;75;75;75	1	77.3901	77.39	77.39	K	VEVVAVRTTIADLNDKPADTHDVWLRLHLLS	TTIADLNDK(1)PADTHDVWLR	TTIADLNDK(77.39)PADTHDVWLR	3	-1.782	23378000
Sauton-specific acetylated proteins	TBH44599.1;AIU06814.1;AFP38018.1;ABK71399.1	TBH44599.1	TBH44599.1 chaperonin GroEL	270;270;270;270	1	91.8534	148.5	91.853	K	EALSTLVVNAIRKTLKAVAVKAPFFGDRRKA	TLK(1)AVAVK	TLK(91.85)AVAVK(-91.85)	2	-0.59337	23029000
Sauton-specific acetylated proteins	TBH45031.1;AIU10278.1;AFP41550.1;ABK74349.1	TBH45031.1	TBH45031.1 response regulator transcription factor	136;136;136;136	1	76.0998	76.1	76.1	K	GKSLLDNRAATALMSKLRGDAERSDPLSGLT	AATALMSK(1)LR	AATALMSK(76.1)LR	2	0.24404	22133000
Sauton-specific acetylated proteins	TBH46372.1;AIU06162.1;AFP37362.1;ABK74779.1	TBH46372.1	TBH46372.1 dihydrolipoyl dehydrogenase	220;220;220;220	0.998488	28.1978	89.846	89.846	K	RALPNEDAEVSKEIEKQYKKLGVKILTGTKV	ALPNEDAEVSK(0.002)EIEK(0.998)QYK	ALPNEDAEVSK(-28.2)EIEK(28.2)QYK(-89.85)	3	-0.79851	21121000
Sauton-specific acetylated proteins	TBH50649.1;AIU09733.1;AFP41011.1;ABK73897.1	TBH50649.1	TBH50649.1 trigger factor	48;48;48;48	1	72.0956	72.096	72.096	K	KELAKQVRLPGFRPGKAPRKLLEARIGRGAV	LPGFRPGK(1)APR	LPGFRPGK(72.1)APR	3	-0.47242	20019000
Sauton-specific acetylated proteins	TBH48866.1;AIU10688.1;AFP41962.1;ABK72674.1	TBH48866.1	TBH48866.1 citrate synthase	174;174;174;174	1	82.4943	82.494	82.494	K	LDNKQVELSTIRLLAKLPTIAAYAYKKSEGQ	LLAK(1)LPTIAAYAYK	LLAK(82.49)LPTIAAYAYK(-82.49)	2	-0.63763	19661000
Sauton-specific acetylated proteins	TBH47629.1;AIU08787.1;AFP40030.1;ABK70947.1	TBH47629.1	TBH47629.1 accessory Sec system translocase SecA2	15;15;15;15	1	79.1455	79.146	79.146	K	_MPKTSSAKPGRLSSKFWKLLGASTERNQAR	LSSK(1)FWK	LSSK(79.15)FWK(-79.15)	2	2.1021	19595000
Sauton-specific acetylated proteins	TBH48895.1;AIU10711.1;AFP41985.1;ABK70368.1	TBH48895.1	TBH48895.1 cold-shock protein	41;41;41;54	1	102.661	102.66	102.66	K	VYVRSSALPAGVEALKSGQRVEFGVAAGRRG	SSALPAGVEALK(1)SGQR	SSALPAGVEALK(102.66)SGQR	2	-2.0952	18909000
Sauton-specific acetylated proteins	TBH32311.1;AIU07035.1;AFP38241.1;ABK74100.1	TBH32311.1	TBH32311.1 acyl-CoA carboxylase subunit beta	237;237;237;237	1	64.7905	64.79	64.79	K	DVTMEELGGAHTHMAKSGTAHYVASGEQDAF	TVTGEDVTMEELGGAHTHMAK(1)SGTAHYVASGEQDAFDYVR	TVTGEDVTMEELGGAHTHMAK(64.79)SGTAHYVASGEQDAFDYVR	5	-0.45761	18432000
Sauton-specific acetylated proteins	AIU07497.1;AIU06279.1;AFP38719.1;AFP37478.1;ABK71584.1;ABK69691.1;TBH27000.1	AIU07497.1	AIU07497.1 geranylgeranyl reductase	110;110;110;110;110;110;110	1	76.1184	76.118	76.118	K	HGHTVSRTHLDTVLLKHAESAGAEVRQGAEV	THLDTVLLK(1)HAESAGAEVR	THLDTVLLK(76.12)HAESAGAEVR	3	-1.7169	18399000
Sauton-specific acetylated proteins	TBH30032.1;AIU10656.1;AFP41929.1;ABK73808.1	TBH30032.1	TBH30032.1 enoyl-CoA hydratase	125;125;125;125	1	83.2834	83.283	83.283	K	LRVVVPEAYFQFPVAKYGLALDNWSIRRLTS	VVVPEAYFQFPVAK(1)YGLALDNWSIR	VVVPEAYFQFPVAK(83.28)YGLALDNWSIR	3	1.4392	17897000
Sauton-specific acetylated proteins	TBH27226.1;AIU05508.1;AFP36703.1;ABK73424.1	TBH27226.1	TBH27226.1 dihydroxy-acid dehydratase	6;6;6;6	0.999999	59.5972	76.341	76.341	K	__________MPSDDKSTETPDIKPRSRDVT	PSDDK(1)STETPDIKPR	PSDDK(59.6)STETPDIK(-59.6)PR	3	0.19217	17686000
Sauton-specific acetylated proteins	TBH34317.1;AIU10087.1;AFP41366.1;ABK74238.1	TBH34317.1	TBH34317.1 multifunctional oxoglutarate decarboxylase/oxoglutarate dehydrogenase thiamine pyrophosphate-binding subunit/dihydrolipoyllysine-residue succinyltransferase subunit	812;812;812;812	1	53.3415	53.342	53.342	K	QGQLERVFNEVRELEKHEIEPSESVEADQQI	ELEK(1)HEIEPSESVEADQQIPSK	ELEK(53.34)HEIEPSESVEADQQIPSK(-53.34)	3	-0.15222	17389000
Sauton-specific acetylated proteins	TBH29141.1;AIU06041.1;AFP37241.1;AAC38338.1;ABK75077.1	TBH29141.1	TBH29141.1 glucose-6-phosphate dehydrogenase (coenzyme-F420)	259;259;259;259;260	1	100.192	100.19	100.19	K	ENTRFWAPLSLTAEQKHSIDDPIEMEKAADA	FWAPLSLTAEQK(1)HSIDDPIEMEK	FWAPLSLTAEQK(100.19)HSIDDPIEMEK(-100.19)	3	-0.7882	16663000
Sauton-specific acetylated proteins	TBH46362.1;AIU06171.1;AFP37371.1;ABK72608.1	TBH46362.1	TBH46362.1 methyltransferase domain-containing protein	186;186;186;186	1	104.824	104.82	104.82	K	TILAHTQKFFRENGIKLTISDLKFMKFIGEE	ENGIK(1)LTISDLK	ENGIK(104.82)LTISDLK(-104.82)	2	-3.3208	16542000
Sauton-specific acetylated proteins	TBH51379.1;AIU09355.1;AFP40620.1;ABK73621.1	TBH51379.1	TBH51379.1 cytochrome bc complex cytochrome b subunit	451;451;451;451	1	71.5186	71.519	71.519	K	SDREVLEHGVETGIIKRLPHGAYVELHQPLG	SDREVLEHGVETGIIK(1)R	SDREVLEHGVETGIIK(71.52)R	3	-0.39187	16488000
Sauton-specific acetylated proteins	AFP37801.1;TBH31864.1;CAE53837.1;AIU06606.1;ABK70312.1	AFP37801.1	AFP37801.1 DNA-directed RNA polymerase subunit beta	437;443;443;443;443	1	72.0331	72.033	72.033	K	SQFMDQNNPLSGLTHKRRLSALGPGGLSRER	EFFGTSQLSQFMDQNNPLSGLTHK(1)R	EFFGTSQLSQFMDQNNPLSGLTHK(72.03)R	3	-0.86311	16485000
Sauton-specific acetylated proteins	TBH31895.1;AIU06639.1;AFP37835.1;ABJ96334.1;AAM19252.1	TBH31895.1	TBH31895.1 elongation factor G	139;139;139;139;139	1	56.4338	56.434	56.434	K	RQADKYDVPRICFVNKMDKLGADFYFTVRTI	ICFVNK(1)MDK	ICFVNK(56.43)MDK(-56.43)	2	0.17231	16463000
Sauton-specific acetylated proteins	TBH46394.1;AIU06139.1;AFP37339.1;ABK71693.1	TBH46394.1	TBH46394.1 chaperonin GroEL	449;449;449;449	1	86.6415	88.684	86.641	K	ATGANIVRVALSAPLKQIALNGGLEPGVVAE	VALSAPLK(1)QIALNGGLEPGVVAEK	VALSAPLK(86.64)QIALNGGLEPGVVAEK(-86.64)	2	-0.52741	16448000
Sauton-specific acetylated proteins	TBH51866.1;AIU11852.1;AFP43136.1;ABK76149.1	TBH51866.1	TBH51866.1 50S ribosomal protein L9	135;135;135;135	1	67.6454	111.73	67.645	K	AKAHIKSVGTHPVTVKLHTGVEAKVSLNVVA	SVGTHPVTVK(1)LHTGVEAK	SVGTHPVTVK(67.65)LHTGVEAK(-67.65)	4	-1.9174	16172000
Sauton-specific acetylated proteins	TBH21987.1;AIU07831.1;AFP39061.1;ABK73464.1	TBH21987.1	TBH21987.1 polyribonucleotide nucleotidyltransferase	598;598;598;598	1	65.1572	65.157	65.157	K	RPDEMSPYAPRITTIKVPVDKIGEVIGPKGK	ITTIK(1)VPVDK	ITTIK(65.16)VPVDK(-65.16)	2	-1.6752	16112000
Sauton-specific acetylated proteins	AFP37801.1;TBH31864.1;CAE53837.1;AIU06606.1;ABK70312.1	AFP37801.1	AFP37801.1 DNA-directed RNA polymerase subunit beta	28;34;34;34;34	1	60.6481	60.648	60.648	K	TNNSVPGAPNRVSFAKLREPLEVPGLLDVQT	VSFAK(1)LR	VSFAK(60.65)LR	2	-0.59421	15802000
Sauton-specific acetylated proteins	TBH26825.1;AIU07865.1;AFP39097.1;ABK71106.1	TBH26825.1	TBH26825.1 PspA/IM30 family protein	153;153;153;153	1	79.1602	79.16	79.16	K	EQNAMMLQQKIAERTKLLSQLEQAKMQEQVS	TK(1)LLSQLEQAK	TK(79.16)LLSQLEQAK(-79.16)	2	-0.13664	15244000
Sauton-specific acetylated proteins	TBH45591.1;AIU07537.1;AFP38762.1;ABK73592.1	TBH45591.1	TBH45591.1 electron transfer flavoprotein subunit alpha/FixB family protein	215;215;215;210	1	103.534	103.53	103.53	K	VVVAGGRGVGSAENFKIVEELADSLGGAVGA	GVGSAENFK(1)IVEELADSLGGAVGASR	GVGSAENFK(103.53)IVEELADSLGGAVGASR	3	-1.679	15115000
Sauton-specific acetylated proteins	TBH30485.1;AIU07929.1;AFP39162.1;ABK72219.1	TBH30485.1	TBH30485.1 DUF4193 domain-containing protein	25;25;25;25	1	104.894	104.89	104.89	K	RTETDDVSEDSLEELKARRNEAQSAVVDVDE	RTETDDVSEDSLEELK(1)AR	RTETDDVSEDSLEELK(104.89)AR	3	-0.88315	13275000
Sauton-specific acetylated proteins	TBH31844.1;AIU06586.1;AFP37782.1;ABK75379.1	TBH31844.1	TBH31844.1 50S ribosomal protein L1	19;19;19;19	1	94.6597	94.66	94.66	K	NSKAYREAAEKVDRTKLYTPLEAAKLAKETS	TK(1)LYTPLEAAK	TK(94.66)LYTPLEAAK(-94.66)	2	-0.0546	13068000
Sauton-specific acetylated proteins	TBH34283.1;AIU10124.1;AFP41404.1;ABK75179.1	TBH34283.1	TBH34283.1 long-chain-acyl-CoA synthetase	66;66;66;66	1	67.8972	78.334	67.897	K	VFQDRAAQYADRVFIKFGDERLTYKTANETV	VFIK(1)FGDER	VFIK(67.9)FGDER	2	1.826	12681000
Sauton-specific acetylated proteins	TBH46356.1;AIU06176.1;AFP37377.1;ABK70648.1;AAY98786.1	TBH46356.1	TBH46356.1 heparin-binding hemagglutinin	76;76;76;76;76	1	126.243	126.24	126.24	K	KLQEELPSQFGELREKLNSDELRKKLNSEEL	EK(1)LNSDELR	EK(126.24)LNSDELR	2	0.56266	12311000
Sauton-specific acetylated proteins	TBH27177.1;AIU05386.1;AFP36583.1;ABK74061.1	TBH27177.1	TBH27177.1 response regulator transcription factor	8;8;8;8	1	67.032	67.032	67.032	K	________MLTRMSDKVRVVVGDDHPMFREG	LTRMSDK(1)VR	LTRMSDK(67.03)VR	2	3.7689	12194000
Sauton-specific acetylated proteins	TBH48895.1;AIU10711.1;AFP41985.1;ABK70368.1	TBH48895.1	TBH48895.1 cold-shock protein	63;63;63;76	1	62.6167	62.617	62.617	K	FGVAAGRRGPQALSLKLIDPPPSLSRARREA	RGPQALSLK(1)LIDPPPSLSR	RGPQALSLK(62.62)LIDPPPSLSR	3	-0.71511	11890000
Sauton-specific acetylated proteins	TBH28099.1;AIU08858.1;AFP40107.1;ABK76025.1	TBH28099.1	TBH28099.1 DUF3297 family protein	62;62;62;62	1	128.361	128.36	128.36	K	YDVAEGWVRVEVPTAKDRRGNPMVVKVTGTV	VEVPTAK(1)DRR	VEVPTAK(128.36)DRR	2	0.15633	11885000
Sauton-specific acetylated proteins	TBH45058.1;AIU10305.1;AFP41578.1;ABK69698.1	TBH45058.1	TBH45058.1 acetyl-CoA C-acetyltransferase	144;144;144;144	1	129.421	129.42	129.42	K	DGWPDTKNPLYADAMKRSDEAAAGTEEWHDP	NPLYADAMK(1)R	NPLYADAMK(129.42)R	2	0.060305	11530000
Sauton-specific acetylated proteins	TBH34309.1;AIU10096.1;AFP41375.1;ABK75230.1	TBH34309.1	TBH34309.1 sn-glycerol-3-phosphate ABC transporter ATP-binding protein UgpC	172;172;172;172	1	128.674	128.67	128.67	K	PKAFLMDEPLSNLDAKLRVQMRAEISRLQDR	AFLMDEPLSNLDAK(1)LR	AFLMDEPLSNLDAK(128.67)LR	2	-0.99626	11301000
Sauton-specific acetylated proteins	ABK69884.1;TBH50354.1;AIU09059.1;AFP40312.1	ABK69884.1	ABK69884.1 universal stress protein family protein	12;35;35;35	1	71.5012	71.501	71.501	K	____MEWAAKEAVLHKVPLRIVHVMQWPPGS	EAVLHK(1)VPLR	EAVLHK(71.5)VPLR	2	0.073361	11293000
Sauton-specific acetylated proteins	TBH49137.1;AIU10445.1;AFP41719.1;ABK75163.1	TBH49137.1	TBH49137.1 bifunctional UDP-N-acetylglucosamine diphosphorylase/glucosamine-1-phosphate N-acetyltransferase GlmU	463;463;463;463	1	70.9189	70.919	70.919	K	AVSAGPQRNIEGWVAKKRPGSAADKAARKAL	NIEGWVAK(1)K	NIEGWVAK(70.92)K(-70.92)	2	-0.12467	11250000
Sauton-specific acetylated proteins	TBH34113.1;AIU07238.1;AFP38452.1;ABK73499.1	TBH34113.1	TBH34113.1 SDR family NAD(P)-dependent oxidoreductase	205;205;205;205	1	182.249	182.25	182.25	K	KQSAAAIDDYADTAGKRRKEHDRVHGTQPGD	QSAAAIDDYADTAGK(1)R	QSAAAIDDYADTAGK(182.25)R	2	0.58572	11210000
Sauton-specific acetylated proteins	TBH50611.1;AIU09778.1;ABK74750.1;AFP41057.1	TBH50611.1	TBH50611.1 DUF853 family protein	497;497;497;583	1	121.502	121.5	121.5	K	EEPGFFEKMVASPAFKSAMRSAGTVIGREIT	MVASPAFK(1)SAMR	MVASPAFK(121.5)SAMR	2	-0.64551	11183000
Sauton-specific acetylated proteins	TBH48771.1;AIU10806.1;AFP42078.1;ABK76185.1	TBH48771.1	TBH48771.1 DUF3073 domain-containing protein	18;18;18;18	1	108.903	108.9	108.9	K	RGRAKAKQTKVARELKYSSPQTDFERLQREL	ELK(1)YSSPQTDFER	ELK(108.9)YSSPQTDFER	2	1.2006	11082000
Sauton-specific acetylated proteins	TBH34317.1;AIU10087.1;AFP41366.1;ABK74238.1	TBH34317.1	TBH34317.1 multifunctional oxoglutarate decarboxylase/oxoglutarate dehydrogenase thiamine pyrophosphate-binding subunit/dihydrolipoyllysine-residue succinyltransferase subunit	830;830;830;830	1	100.006	114.98	114.98	K	IEPSESVEADQQIPSKLATAVDKAMLQRIGD	ELEKHEIEPSESVEADQQIPSK(1)LATAVDK	ELEK(-100.01)HEIEPSESVEADQQIPSK(100.01)LATAVDK(-114.98)	4	-0.30503	11043000
Sauton-specific acetylated proteins	TBH45012.1;AIU10257.1;AFP41529.1;ABK75062.1	TBH45012.1	TBH45012.1 redox-regulated ATPase YchF	89;89;89;89	1	194.165	194.17	194.17	K	AGIVKGASEGAGLGNKFLANIRECDAICQVV	GASEGAGLGNK(1)FLANIR	GASEGAGLGNK(194.17)FLANIR	2	-0.30089	11005000
Sauton-specific acetylated proteins	TBH44696.1;AFP37909.1;ABK71824.1;AIU06707.1	TBH44696.1	TBH44696.1 30S ribosomal protein S5	170;170;170;171	1	99.8714	99.871	99.871	K	SDNAINVVHATVAALKLLQRPEEVAARRGLP	SLGSDNAINVVHATVAALK(1)LLQRPEEVAAR	SLGSDNAINVVHATVAALK(99.87)LLQRPEEVAAR	4	0.26926	10898000
Sauton-specific acetylated proteins	AIU09354.1;TBH51378.1;ABK75942.1;AFP40619.1	AIU09354.1	AIU09354.1 menaquinol-cytochrome C reductase	51;57;57;70	1	83.0814	83.081	83.081	K	LVKLGGKIDGVETIFKEPRWPVPGTKAEKRT	IDGVETIFK(1)EPR	IDGVETIFK(83.08)EPR	2	-0.76002	10668000
Sauton-specific acetylated proteins	TBH51691.1;AIU08240.1;AFP39470.1;ABK69982.1	TBH51691.1	TBH51691.1 type I glyceraldehyde-3-phosphate dehydrogenase	281;281;281;281	1	147.409	147.41	147.41	K	AAMKAAAEGPLKGILKYYDAPIVSSDIVTDP	GILK(1)YYDAPIVSSDIVTDPHSSLYDAGLTK	GILK(147.41)YYDAPIVSSDIVTDPHSSLYDAGLTK(-147.41)	3	-0.40144	10590000
Sauton-specific acetylated proteins	TBH51657.1;AIU08203.1;AFP39436.1;ABK75681.1	TBH51657.1	TBH51657.1 carbamoyl-phosphate synthase small subunit	281;281;281;281	1	63.673	63.673	63.673	K	FGNQILGRALGRSTYKMVFGHRGINIPVVDH	STYK(1)MVFGHR	STYK(63.67)MVFGHR	2	0.48302	10525000
Sauton-specific acetylated proteins	TBH51709.1;AIU08257.1;AFP39489.1;ABK75285.1	TBH51709.1	TBH51709.1 transketolase	276;276;276;276	0.999988	49.2931	63.776	63.776	K	SFIALRTIIGYPAPNKMNTGGVHGSALGADE	TIIGYPAPNK(1)MNTGGVHGSALGADEVAATKK	TIIGYPAPNK(49.29)MNTGGVHGSALGADEVAATK(-49.29)K(-63.78)	4	-1.1506	10378000
Sauton-specific acetylated proteins	TBH50600.1;AIU09795.1;ABK70712.1	TBH50600.1	TBH50600.1 SDR family oxidoreductase	32;32;32	1	134.074	134.07	134.07	K	GASSGIGHAVAESAAKRGIDVAVAARRIKLL	LLVVGASSGIGHAVAESAAK(1)R	LLVVGASSGIGHAVAESAAK(134.07)R	3	0.59972	10352000
Sauton-specific acetylated proteins	TBH21645.1;AIU09977.1;AFP41254.1;ABK74032.1	TBH21645.1	TBH21645.1 F0F1 ATP synthase subunit beta	466;466;466;466	1	55.2279	55.228	55.228	K	PEQAFFLIGGLDDLAKKAESLGAKL______	GEFDHLPEQAFFLIGGLDDLAK(1)K	GEFDHLPEQAFFLIGGLDDLAK(55.23)K(-55.23)	3	-0.26026	10198000
Sauton-specific acetylated proteins	TBH44648.1;AIU06759.1;AFP37961.1;ABK71739.1	TBH44648.1	TBH44648.1 DNA-directed RNA polymerase subunit alpha	298;298;298;298	1	56.7211	56.721	56.721	K	LLDIRNFGQKSIDEVKIKLHQLGLSLKDSPA	SIDEVK(1)IK	SIDEVK(56.72)IK(-56.72)	2	0.42703	9932100
Sauton-specific acetylated proteins	TBH51414.1;AIU09393.1;AFP40658.1;ABK70961.1	TBH51414.1	TBH51414.1 CYTH and CHAD domain-containing protein	199;199;199;199	1	73.2082	73.208	73.208	K	NRLLDAGAQPAGHGSKLARALASAPGAPSDT	LLDAGAQPAGHGSK(1)LAR	LLDAGAQPAGHGSK(73.21)LAR	3	0.93559	9821800
Sauton-specific acetylated proteins	TBH46416.1;AIU06117.1;AFP37318.1;ABK72767.1	TBH46416.1	TBH46416.1 TetR family transcriptional regulator	311;311;311;311	1	118.201	118.2	118.2	K	TLVTHTYDWTQLTDEKRFPKASATTADKLQE	TLVTHTYDWTQLTDEK(1)R	TLVTHTYDWTQLTDEK(118.2)R	3	-1.3213	9689300
Sauton-specific acetylated proteins	TBH34317.1;AIU10087.1;AFP41366.1;ABK74238.1	TBH34317.1	TBH34317.1 multifunctional oxoglutarate decarboxylase/oxoglutarate dehydrogenase thiamine pyrophosphate-binding subunit/dihydrolipoyllysine-residue succinyltransferase subunit	837;837;837;837	1	98.0483	98.048	98.048	K	EADQQIPSKLATAVDKAMLQRIGDAHLALPE	LATAVDK(1)AMLQR	LATAVDK(98.05)AMLQR	2	0.20147	9644700
Sauton-specific acetylated proteins	TBH44685.1;AIU06718.1;AFP37920.1;ABK75688.1	TBH44685.1	TBH44685.1 preprotein translocase subunit SecY	248;248;248;248	1	153.711	153.71	153.71	K	VFVEQGQRRIPVQYAKRMVGRKMYGGTSTYL	RIPVQYAK(1)R	RIPVQYAK(153.71)R	2	-0.17229	9616200
Sauton-specific acetylated proteins	TBH45323.1;AIU11384.1;AFP42662.1;ABK73148.1	TBH45323.1	TBH45323.1 UDP-galactopyranose mutase	153;153;153;153	1	54.6677	54.668	54.668	K	QASEIDTKDAKNFEEKAISLVGRPLYEAFIK	NFEEK(1)AISLVGRPLYEAFIK	NFEEK(54.67)AISLVGRPLYEAFIK(-54.67)	3	1.4571	9604800
Sauton-specific acetylated proteins	TBH27112.1;ABK75452.1;AIU05410.1;AFP36607.1	TBH27112.1	TBH27112.1 SRPBCC family protein	120;120;123;123	1	50.0403	50.04	50.04	K	DLDVEVKLPVPGPMVKKLAGETLEHLAKALE	LPVPGPMVK(1)K	LPVPGPMVK(50.04)K(-50.04)	2	0.60398	9574500
Sauton-specific acetylated proteins	TBH31861.1;AIU06603.1;AFP37798.1;ABK75311.1	TBH31861.1	TBH31861.1 50S ribosomal protein L10	101;101;101;101	1	82.5293	82.529	82.529	K	AVDAAKAIKKFAKDNKALVIKGGYMDGKALS	DNK(1)ALVIK	DNK(82.53)ALVIK(-82.53)	2	0.8126	9564600
Sauton-specific acetylated proteins	TBH39559.1;AIU05661.1;AFP36858.1;ABK72771.1;ABB72064.1	TBH39559.1	TBH39559.1 glucose-1-phosphate thymidylyltransferase	31;31;31;31;31	1	95.1222	95.122	95.122	K	PLTIGVSKQLLPVYDKPLVYYPLSTLIMAGI	QLLPVYDK(1)PLVYYPLSTLIMAGIR	QLLPVYDK(95.12)PLVYYPLSTLIMAGIR	3	-1.6596	9540200
Sauton-specific acetylated proteins	TBH49137.1;AIU10445.1;AFP41719.1;ABK75163.1	TBH49137.1	TBH49137.1 bifunctional UDP-N-acetylglucosamine diphosphorylase/glucosamine-1-phosphate N-acetyltransferase GlmU	362;362;362;362	1	180.182	180.18	180.18	K	TNLGADGKLGAFVETKNCTIGTGTKVPHLTY	LGAFVETK(1)NCTIGTGTK	LGAFVETK(180.18)NCTIGTGTK(-180.18)	2	-1.9572	9450700
Sauton-specific acetylated proteins	TBH45328.1;AIU11389.1;AFP42667.1;ABK75275.1	TBH45328.1	TBH45328.1 1-acyl-sn-glycerol-3-phosphate acyltransferase	243;243;243;243	1	139.282	139.28	139.28	K	SLAEANLMDAEEAAEKAARRAKQSGSGPAEP	LGGGAPSLAEANLMDAEEAAEK(1)AAR	LGGGAPSLAEANLMDAEEAAEK(139.28)AAR	3	-0.85762	9431000
Sauton-specific acetylated proteins	TBH27705.1;AIU11139.1;AFP42416.1;ABK73226.1	TBH27705.1	TBH27705.1 NAD-dependent epimerase/dehydratase family protein	51;51;51;51	1	48.907	48.907	48.907	K	SSGRAENLHSAENSDKFEFVKADIVDADLTG	AENLHSAENSDK(1)FEFVK	AENLHSAENSDK(48.91)FEFVK(-48.91)	3	0.18554	9326100
Sauton-specific acetylated proteins	AIU06584.1;AFP37780.1;ABK69725.1;TBH31842.1	AIU06584.1	AIU06584.1 antitermination protein NusG	102;102;102;109	0.999972	45.4761	46.353	46.353	K	PGDWYVIHSYAGYENKVKANLETRVQNLDVG	LKPGDWYVIHSYAGYENK(1)VK	LK(-45.48)PGDWYVIHSYAGYENK(45.48)VK(-46.35)	3	-0.9048	9164600
Sauton-specific acetylated proteins	TBH45517.1;AIU07618.1;AFP38842.1;ABK69801.1	TBH45517.1	TBH45517.1 30S ribosomal protein S16	94;94;94;94	1	94.6921	94.692	94.692	K	DWQKFKGLPGAEGTLKVKEPKPSKLDLFNAA	GLPGAEGTLK(1)VK	GLPGAEGTLK(94.69)VK(-94.69)	2	0.50439	9107400
Sauton-specific acetylated proteins	TBH44974.1;AIU10217.1;AFP41492.1;ABK73801.1	TBH44974.1	TBH44974.1 nitronate monooxygenase	6;6;6;6	1	83.6021	83.602	83.602	K	__________MALTTKFTEAFGVTHPIAQGG	ALTTK(1)FTEAFGVTHPIAQGGMQWVGR	ALTTK(83.6)FTEAFGVTHPIAQGGMQWVGR	3	-3.1498	9067300
Sauton-specific acetylated proteins	AFP40966.1;AIU09691.1	AFP40966.1;AIU09691.1	AFP40966.1 Folylpolyglutamate synthase protein FolC	23;855	1	88.2818	88.282	88.282	K	LATTTAKLGNEAFLSKAPAQVVDKIRGRQAL	LGNEAFLSK(1)APAQVVDK	LGNEAFLSK(88.28)APAQVVDK(-88.28)	2	-0.049534	9063200
Sauton-specific acetylated proteins	TBH45477.1;AIU07657.1;AFP38884.1;ABK71027.1	TBH45477.1	TBH45477.1 MarR family transcriptional regulator	106;106;106;106	1	106.353	106.35	106.35	K	RAIRLTTTAQGSAQAKRWLTDYAEAAHGMFA	LTTTAQGSAQAK(1)R	LTTTAQGSAQAK(106.35)R	2	-2.8331	9004100
Sauton-specific acetylated proteins	TBH51833.1;AIU11887.1;AFP43172.1;ABK73674.1	TBH51833.1	TBH51833.1 ParB/RepB/Spo0J family partition protein	324;324;324;324	1	87.4347	87.435	87.435	K	RLSTAFDTRVTVSLGKRKGKIVVEFGSVDDL	VTVSLGK(1)R	VTVSLGK(87.43)R	2	-0.83989	8932500
Sauton-specific acetylated proteins	TBH44989.1;AIU10233.1;ABK71435.1;AFP41507.1	TBH44989.1	TBH44989.1 crotonase/enoyl-CoA hydratase family protein	137;137;137;152	1	58.4333	58.433	58.433	K	LVVAEERAMFGLPEVKRGLIAGAGGVFRIIE	AMFGLPEVK(1)R	AMFGLPEVK(58.43)R	2	-2.4493	8903000
Sauton-specific acetylated proteins	TBH31843.1;AIU06585.1;AFP37781.1;ABK76087.1	TBH31843.1	TBH31843.1 50S ribosomal protein L11	128;128;128;128	0.999989	49.7726	71.143	71.143	K	TKKADLNANDIDAAAKIIAGTARSMGITVE_	KADLNANDIDAAAK(1)IIAGTAR	K(-49.77)ADLNANDIDAAAK(49.77)IIAGTAR	3	2.6645	8753600
Sauton-specific acetylated proteins	TBH51857.1;AIU11861.1;AFP43146.1;ABK72827.1	TBH51857.1	TBH51857.1 inositol-3-phosphate synthase	241;241;241;241	0.726627	4.24556	138.46	136.33	K	MDFLNMLERSRLESKKVSKTQAVTSNLSGAL	K(0.727)VSK(0.273)TQAVTSNLSGALAGK	K(4.25)VSK(-4.25)TQAVTSNLSGALAGK(-136.33)	2	0.034735	8737600
Sauton-specific acetylated proteins	TBH51820.1;CAA63917.1;AIU05291.1;AFP36492.1;ABK72750.1	TBH51820.1	TBH51820.1 DNA topoisomerase (ATP-hydrolyzing) subunit B	386;386;386;386;386	1	54.2346	54.235	54.235	K	TKTKLGNTEVKSFVQKICNEQLQHWFEANPA	SFVQK(1)ICNEQLQHWFEANPAEAK	SFVQK(54.23)ICNEQLQHWFEANPAEAK(-54.23)	3	-0.67112	8680200
Sauton-specific acetylated proteins	TBH51402.1;AIU09378.1;AFP40643.1;ABK73069.1	TBH51402.1	TBH51402.1 DUF4191 domain-containing protein	239;239;239;239	1	97.0933	97.093	97.093	K	VGPAAVPKGPLPQAAKMRGVQRTARRR____	GPLPQAAK(1)MR	GPLPQAAK(97.09)MR	2	-0.52952	8605300
Sauton-specific acetylated proteins	TBH33642.1;AIU09950.1;ABK74504.1	TBH33642.1	TBH33642.1 MoaD/ThiS family protein	19;19;19	1	45.6082	45.608	45.608	K	NVSIPTILRPHTGGQKRVTASGSTLKEVITD	TVNVSIPTILRPHTGGQK(1)R	TVNVSIPTILRPHTGGQK(45.61)R	3	-0.020911	8591500
Sauton-specific acetylated proteins	AFP37801.1;TBH31864.1;CAE53837.1;AIU06606.1;ABK70312.1	AFP37801.1	AFP37801.1 DNA-directed RNA polymerase subunit beta	748;754;754;754;754	1	93.4769	93.477	93.477	K	TSIHIEEHEIDARDTKLGAEEITRDIPNVSD	DTK(1)LGAEEITR	DTK(93.48)LGAEEITR	2	-0.90346	8533300
Sauton-specific acetylated proteins	TBH45592.1;AIU07536.1;AFP38761.1;ABK71437.1	TBH45592.1	TBH45592.1 electron transfer flavoprotein subunit beta/FixA family protein	261;261;261;261	1	58.596	58.596	58.596	K	EGDGGTKIAEYLVAQKLI_____________	IAEYLVAQK(1)LI	IAEYLVAQK(58.6)LI	2	0.16161	8337300
Sauton-specific acetylated proteins	TBH34252.1;AIU07102.1;AFP38312.1;ABK74020.1	TBH34252.1	TBH34252.1 preprotein translocase subunit SecA	384;384;384;384	0.999978	46.6309	52.577	52.577	K	TGTAETEAAELHEIYKLGVVPIPTNKPMVRQ	LSGMTGTAETEAAELHEIYK(1)LGVVPIPTNKPMVR	LSGMTGTAETEAAELHEIYK(46.63)LGVVPIPTNK(-46.63)PMVR	3	-2.1916	8161400
Sauton-specific acetylated proteins	TBH30489.1;AIU07925.1;AFP39158.1;ABK71305.1	TBH30489.1	TBH30489.1 RNA polymerase sigma factor	171;171;171;171	1	62.7172	62.717	62.717	K	DAELTASADSVRAYLKQIGKVALLNAEEEVE	AYLK(1)QIGK	AYLK(62.72)QIGK(-62.72)	2	0.82574	8152700
Sauton-specific acetylated proteins	TBH33284.1;AIU05807.1;AFP37003.1;ABK73443.1	TBH33284.1	TBH33284.1 hypothetical protein EYS45_22510	134;134;134;134	1	84.2893	84.289	84.289	K	HEDYIRRFGPRPESAKFQSNSSPF_______	FGPRPESAK(1)FQSNSSPF	FGPRPESAK(84.29)FQSNSSPF	2	-1.2518	8142400
Sauton-specific acetylated proteins	AIU09351.1;AFP40616.1;ABK71368.1	AIU09351.1	AIU09351.1 anthranilate phosphoribosyltransferase	276;276;276	1	64.2973	64.297	64.297	K	GTMERLTFDPAAFGFKRAEISELVGGDASEN	LTFDPAAFGFK(1)R	LTFDPAAFGFK(64.3)R	2	1.1121	8118200
Sauton-specific acetylated proteins	TBH34055.1;AIU07296.1;AFP38511.1;ABK75341.1	TBH34055.1	TBH34055.1 peptide chain release factor 2	276;276;276;276	1	52.4643	52.464	52.464	K	LTHIPTGIVVTCQNEKSQLQNKVSAMRVLQA	LTHIPTGIVVTCQNEK(1)SQLQNK	LTHIPTGIVVTCQNEK(52.46)SQLQNK(-52.46)	3	-1.0617	8071200
Sauton-specific acetylated proteins	TBH48818.1;AIU10747.1;AFP42021.1;ABK75323.1	TBH48818.1	TBH48818.1 universal stress protein	250;250;250;250	1	49.5369	49.537	49.537	K	AKCYVEVASPAKALMKHAGDAQLLVVGTRGR	ALMK(1)HAGDAQLLVVGTR	ALMK(49.54)HAGDAQLLVVGTR	3	-1.4844	8033100
Sauton-specific acetylated proteins	TBH50694.1;AIU09685.1;AFP40961.1;ABK73657.1	TBH50694.1	TBH50694.1 50S ribosomal protein L27	72;72;72;72	1	46.4083	46.408	46.408	K	DTLFALAPGAVEFGAKRGRKTVNIVPVARPE	GGDDTLFALAPGAVEFGAK(1)R	GGDDTLFALAPGAVEFGAK(46.41)R	2	-3.9246	7991500
Sauton-specific acetylated proteins	TBH45558.1;AIU07571.1;AFP38796.1;ABK72705.1	TBH45558.1	TBH45558.1 3-isopropylmalate dehydratase small subunit	31;31;31;31	1	158.011	158.01	158.01	K	RSNVDTDQIIPAVYLKRVTRTGFEDGLFAAW	SNVDTDQIIPAVYLK(1)R	SNVDTDQIIPAVYLK(158.01)R	2	-0.43978	7973200
Sauton-specific acetylated proteins	TBH31861.1;AIU06603.1;AFP37798.1;ABK75311.1	TBH31861.1	TBH31861.1 50S ribosomal protein L10	122;122;122;122	1	65.231	65.231	65.231	K	GGYMDGKALSVADVEKIADLESREVLLAKLA	ALSVADVEK(1)IADLESR	ALSVADVEK(65.23)IADLESR	3	0.75484	7868300
Sauton-specific acetylated proteins	AFP37191.1	AFP37191.1	AFP37191.1 hypothetical protein MSMEI_0711	66	1	43.5122	43.512	43.512	K	ILGQRKTLATPRFPSKQDRLFLDYLDGQLDD	TLATPRFPSK(1)QDR	TLATPRFPSK(43.51)QDR	2	-0.55367	7732100
Sauton-specific acetylated proteins	TBH46372.1;AIU06162.1;AFP37362.1;ABK74779.1	TBH46372.1	TBH46372.1 dihydrolipoyl dehydrogenase	64;64;64;64	1	76.2331	76.233	76.233	K	SKALLRNAEIAHMFNKEAKTFGISGEATFDY	NAEIAHMFNK(1)EAK	NAEIAHMFNK(76.23)EAK(-76.23)	2	-3.1658	7627600
Sauton-specific acetylated proteins	TBH51729.1;AIU08278.1;AFP39509.1;ABK71715.1	TBH51729.1	TBH51729.1 Fe-S cluster assembly ATPase SufC	155;155;155;155	1	81.865	81.865	81.865	K	AFGERSVNEGFSGGEKKRHEILQLSLLKPKI	SVNEGFSGGEK(1)K	SVNEGFSGGEK(81.87)K(-81.87)	2	-0.69547	7615500
Sauton-specific acetylated proteins	TBH31865.1;AIU06607.1;AFP37802.1;ABK71951.1	TBH31865.1	TBH31865.1 DNA-directed RNA polymerase subunit beta'	836;836;836;836	1	47.0374	47.037	47.037	K	GLVTNPKGEFIPRPIKSSFREGLTVLEYFIN	GEFIPRPIK(1)SSFR	GEFIPRPIK(47.04)SSFR	3	-0.59202	7575800
Sauton-specific acetylated proteins	TBH26825.1;AIU07865.1;AFP39097.1;ABK71106.1	TBH26825.1	TBH26825.1 PspA/IM30 family protein	147;147;147;147	0.999992	51.2135	61.757	61.757	K	QAKKAVEQNAMMLQQKIAERTKLLSQLEQAK	KAVEQNAMMLQQK(1)IAER	K(-51.21)AVEQNAMMLQQK(51.21)IAER	3	-0.83986	7558400
Sauton-specific acetylated proteins	TBH39570.1;AIU05649.1;AFP36846.1;ABK73905.1	TBH39570.1	TBH39570.1 3-oxoacyl-ACP reductase	306;306;306;306	1	52.255	118.4	52.255	K	NAGITRDKLLANMDEKRWDAVIAVNLLAPQR	LLANMDEK(1)R	LLANMDEK(52.26)R	2	2.0265	7494900
Sauton-specific acetylated proteins	AIU08913.1;TBH50479.1;ABK71354.1;AFP40164.1	AIU08913.1	AIU08913.1 translation initiation factor IF-3	36;76;76;153	1	54.1572	54.157	54.157	K	APNARPPVCKIMDYGKYKYETAQKARESRKN	IMDYGK(1)YK	IMDYGK(54.16)YK(-54.16)	2	0.055824	7452600
Sauton-specific acetylated proteins	TBH45885.1;AIU06357.1;AFP37556.1;ABK75828.1	TBH45885.1	TBH45885.1 alpha/beta hydrolase	271;271;271;291	0.999968	44.9316	49.715	49.715	K	FAEHGGKKFTNLLANKL______________	KFTNLLANK(1)L	K(-44.93)FTNLLANK(44.93)L	2	-0.1708	7403600
Sauton-specific acetylated proteins	TBH51849.1;AIU11870.1;AFP43155.1;ABK71384.1	TBH51849.1	TBH51849.1 leucine--tRNA ligase	502;502;502;502	1	84.9155	84.916	84.916	K	ARLEADGRGKRRVEYKLRDWLFARQRYWGEP	RVEYK(1)LR	RVEYK(84.92)LR	2	-1.5803	7305100
Sauton-specific acetylated proteins	TBH44975.1;AIU10218.1;AFP41493.1;ABK70215.1	TBH44975.1	TBH44975.1 3-hydroxyacyl-CoA dehydrogenase	206;206;206;206	1	54.2346	54.235	54.235	K	LFKTPLLGSLPEEAQKSLGAQVPHPARLGDP	TPLLGSLPEEAQK(1)SLGAQVPHPAR	TPLLGSLPEEAQK(54.23)SLGAQVPHPAR	3	-0.043827	7244200
Sauton-specific acetylated proteins	TBH51806.1;AIU05307.1;AFP36508.1;ABK75126.1	TBH51806.1	TBH51806.1 cell wall synthesis protein CwsA	20;20;20;20	1	54.6997	54.7	54.7	K	ADVRLAPRQRLTRGLKYTAVGPVDITRGVLG	GLK(1)YTAVGPVDITR	GLK(54.7)YTAVGPVDITR	2	-0.52707	7126400
Sauton-specific acetylated proteins	TBH49118.1;AIU10465.1;AFP41738.1;ABK69684.1	TBH49118.1	TBH49118.1 16S rRNA (cytidine(1402)-2'-O)-methyltransferase	266;266;266;266	1	57.3483	57.348	57.348	K	DACARVVADNPGAPSKRELYDAVLRSRD___	VVADNPGAPSK(1)R	VVADNPGAPSK(57.35)R	2	-3.0098	7066300
Sauton-specific acetylated proteins	TBH44698.1;AIU06704.1;AFP37906.1;ABK75423.1	TBH44698.1	TBH44698.1 30S ribosomal protein S8	31;31;31;31	1	73.9284	73.928	73.928	K	NANSAYHDEVTLPHSKLKANIAEILKREGYI	NANSAYHDEVTLPHSK(1)LK	NANSAYHDEVTLPHSK(73.93)LK(-73.93)	3	0.11299	7061400
Sauton-specific acetylated proteins	TBH51805.1;AIU05308.1;AFP36509.1;ABK70605.1	TBH51805.1	TBH51805.1 peptidylprolyl isomerase	147;147;147;147	1	76.471	78.098	76.471	K	RRHTIFGEVVDEESQKVVDAIASTPTDRSDR	HTIFGEVVDEESQK(1)VVDAIASTPTDR	HTIFGEVVDEESQK(76.47)VVDAIASTPTDR	4	-0.66905	7052500
Sauton-specific acetylated proteins	TBH50446.1;AIU08951.1;AFP40201.1;ABK74996.1	TBH50446.1	TBH50446.1 30S ribosomal protein S1	31;31;31;31	1	119.015	119.01	119.01	K	IGSAEDFLAAIDKTIKYFNDGDIVEGTIVKV	TIK(1)YFNDGDIVEGTIVK	TIK(119.01)YFNDGDIVEGTIVK(-119.01)	2	-0.8338	6943300
Sauton-specific acetylated proteins	TBH48772.1;AIU10805.1;AFP42077.1;ABK75995.1	TBH48772.1	TBH48772.1 folate-binding protein	314;314;314;314	1	53.779	53.779	53.779	K	VVDHVDDGPIALALVKRGLPAETELMTGGSV	LGTVVDHVDDGPIALALVK(1)R	LGTVVDHVDDGPIALALVK(53.78)R	3	-0.12206	6926100
Sauton-specific acetylated proteins	AIU11363.1;AFP42640.1;TBH45304.1;ABK72795.1	AIU11363.1	AIU11363.1 decaprenylphosphoryl-beta-D-ribose oxidase	11;11;19;19	1	83.8829	83.883	83.883	K	_____MSTTEFPTTTKRLMGWGRTAPTVASV	STTEFPTTTK(1)R	STTEFPTTTK(83.88)R	2	0.20516	6855700
Sauton-specific acetylated proteins	TBH46394.1;AIU06139.1;AFP37339.1;ABK71693.1	TBH46394.1	TBH46394.1 chaperonin GroEL	42;42;42;42	1	59.5697	59.57	59.57	K	KVTLGPKGRNVVLEKKWGAPTITNDGVSIAK	K(1)WGAPTITNDGVSIAK	K(59.57)WGAPTITNDGVSIAK(-59.57)	2	-1.6051	6855000
Sauton-specific acetylated proteins	TBH32319.1;AIU07043.1;AFP38250.1;ABK73231.1	TBH32319.1	TBH32319.1 acyl-CoA dehydrogenase	320;320;320;320	1	47.2216	47.222	47.222	K	RLMVYHAAARAERGEKNLGFISAASKCLASD	AERGEK(1)NLGFISAASK	AERGEK(47.22)NLGFISAASK(-47.22)	3	1.8149	6852700
Sauton-specific acetylated proteins	TBH51709.1;AIU08257.1;AFP39489.1;ABK75285.1	TBH51709.1	TBH51709.1 transketolase	673;673;673;673	1	43.2407	43.241	43.241	K	GEIVSIEHYGESADDKTLFREFGFTPEAVAA	LVGDTGEIVSIEHYGESADDK(1)TLFR	LVGDTGEIVSIEHYGESADDK(43.24)TLFR	3	-2.4029	6852000
Sauton-specific acetylated proteins	TBH32305.1;BAC24795.1;AIU07026.1;AFP38231.1;ABK72665.1	TBH32305.1	TBH32305.1 RNA polymerase sigma factor SigF	104;104;104;104;104	1	89.2472	89.247	89.247	K	MGEVRRHFRDNSWSVKVPRRLKELHLRLGAA	DNSWSVK(1)VPR	DNSWSVK(89.25)VPR	2	-2.0755	6810600
Sauton-specific acetylated proteins	TBH28376.1;AIU08645.1;AFP39890.1;ABK73360.1	TBH28376.1	TBH28376.1 fructose bisphosphate aldolase	103;103;103;103	1	44.3175	44.318	44.318	K	SATYLWEDKGVVPLLKIDKGLAEEADGVQLM	GVVPLLK(1)IDK	GVVPLLK(44.32)IDK(-44.32)	2	-0.60601	6717500
Sauton-specific acetylated proteins	TBH44875.1;AIU08371.1;AFP39601.1;ABK74351.1	TBH44875.1	TBH44875.1 indole-3-glycerol phosphate synthase TrpC	194;194;194;194	1	65.3052	65.305	65.305	K	LKAGASVIGVNARDLKTLEVDRTVFSRIAPG	DLK(1)TLEVDR	DLK(65.31)TLEVDR	2	1.3348	6713500
Sauton-specific acetylated proteins	TBH33815.1;AIU06885.1;AFP38087.1;ABK69615.1	TBH33815.1	TBH33815.1 NADP-dependent isocitrate dehydrogenase	692;692;692;692	0.808393	6.25211	68.445	68.445	K	QTEDAELAERFKPLAKALAEQEEAIVSELNS	FK(0.192)PLAK(0.808)ALAEQEEAIVSELNSVQGK	FK(-6.25)PLAK(6.25)ALAEQEEAIVSELNSVQGK(-68.45)	3	1.9129	6649700
Sauton-specific acetylated proteins	TBH51820.1;CAA63917.1;AIU05291.1;AFP36492.1;ABK72750.1;TBH45993.1;AIU06476.1;AFP37671.1;ABK72646.1	TBH51820.1	TBH51820.1 DNA topoisomerase (ATP-hydrolyzing) subunit B	374;374;374;374;374;338;338;338;338	1	65.1572	65.157	65.157	K	SVKVAEPQFEGQTKTKLGNTEVKSFVQKICN	TK(1)LGNTEVK	TK(65.16)LGNTEVK(-65.16)	2	1.3012	6558300
Sauton-specific acetylated proteins	TBH29141.1;AIU06041.1;AFP37241.1;AAC38338.1;ABK75077.1	TBH29141.1	TBH29141.1 glucose-6-phosphate dehydrogenase (coenzyme-F420)	183;183;183;183;184	1	62.032	62.032	62.032	K	GGIPVYIAAGGPVVAKYAGRAGDGFICTSGK	GASIYDVPEGGIPVYIAAGGPVVAK(1)YAGR	GASIYDVPEGGIPVYIAAGGPVVAK(62.03)YAGR	3	1.2004	6513200
Sauton-specific acetylated proteins	TBH45936.1;AIU06413.1;AFP37612.1;ABK72830.1	TBH45936.1	TBH45936.1 YajQ family cyclic di-GMP-binding protein	78;78;78;78	1	122.459	122.46	122.46	K	VDVFKEKLVRRDISMKAFDAEDPQPSGKTYK	DISMK(1)AFDAEDPQPSGK	DISMK(122.46)AFDAEDPQPSGK(-122.46)	2	-1.309	6510900
Sauton-specific acetylated proteins	TBH45059.1;AIU10306.1;AFP41579.1;ABK75984.1	TBH45059.1	TBH45059.1 formate-dependent phosphoribosylglycinamide formyltransferase	368;368;368;368	0.999999	60.9877	72.2	72.2	K	PHTDIRLFGKPESFVKRRMGVALAFDDDVQT	LFGKPESFVK(1)R	LFGK(-60.99)PESFVK(60.99)R	3	-1.0626	6487200
Sauton-specific acetylated proteins	TBH50592.1;AIU09805.1;AFP41082.1;ABK74299.1	TBH50592.1	TBH50592.1 thioredoxin-dependent thiol peroxidase	51;51;51;51	1	45.7844	75.646	45.784	K	VIVYFYPAASTPGCTKQACDFRDNLAELNDA	VIVYFYPAASTPGCTK(1)QACDFR	VIVYFYPAASTPGCTK(45.78)QACDFR	3	0.2327	6351700
Sauton-specific acetylated proteins	TBH44723.1;AIU06678.1;AFP37879.1;ABK75343.1	TBH44723.1	TBH44723.1 30S ribosomal protein S3	211;211;211;211	0.992251	21.0739	40.751	40.751	K	IGVKVWIYKGDIVGGKRELAAAAPASDRPRR	VWIYK(0.008)GDIVGGK(0.992)R	VWIYK(-21.07)GDIVGGK(21.07)R	3	-0.40583	6318600
Sauton-specific acetylated proteins	TBH33214.1;AIU05728.1;AFP36924.1;ABK76234.1	TBH33214.1	TBH33214.1 DNA gyrase subunit A	309;309;309;309	1	100.67	100.67	100.67	K	DLTDRRNGLRIVVTAKRGHNAEQIRDQLLAL	IVVTAK(1)R	IVVTAK(100.67)R	2	-0.95267	6312800
Sauton-specific acetylated proteins	TBH33818.1;AIU06888.1;AFP38090.1;ABK73939.1	TBH33818.1	TBH33818.1 tryptophan--tRNA ligase	322;322;322;322	1	47.9151	47.915	47.915	K	SVLAAGARRATEVSAKTLQRVYDRIGFLPQP	RATEVSAK(1)TLQR	RATEVSAK(47.92)TLQR	3	-0.27374	6286600
Sauton-specific acetylated proteins	TBH50592.1;AIU09805.1;AFP41082.1;ABK74299.1	TBH50592.1	TBH50592.1 thioredoxin-dependent thiol peroxidase	112;112;112;112	1	92.8564	92.856	92.856	K	DPDRSVLTAWGAYGEKTMYGKTVQGVIRSTF	SVLTAWGAYGEK(1)TMYGK	SVLTAWGAYGEK(92.86)TMYGK(-92.86)	2	-1.5386	6278800
Sauton-specific acetylated proteins	TBH32339.1;AIU07065.1;AFP38273.1;ABJ96308.1	TBH32339.1	TBH32339.1 adenosylhomocysteinase	245;245;245;245	0.999998	57.7111	85.807	85.807	K	AINVNDSVTKSKFDNKYGTRHSLIDGINRGT	SKFDNK(1)YGTR	SK(-57.71)FDNK(57.71)YGTR	2	-0.68321	6252100
Sauton-specific acetylated proteins	TBH32403.1;AIU11234.1;AFP42512.1;ABK73839.1	TBH32403.1	TBH32403.1 NDMA-dependent methanol dehydrogenase	97;97;97;97	1	46.0478	54.326	46.048	K	KDYNVMEAAALYQQEKCDSIISVGGGSSHDA	DYNVMEAAALYQQEK(1)CDSIISVGGGSSHDAAK	DYNVMEAAALYQQEK(46.05)CDSIISVGGGSSHDAAK(-46.05)	3	0.70156	6250300
Sauton-specific acetylated proteins	TBH32448.1;AIU11183.1;AFP42461.1;ABK71206.1	TBH32448.1	TBH32448.1 Crp/Fnr family transcriptional regulator	24;24;24;24	1	129.783	129.78	129.78	K	GIFQGVEPTAVAALTKQLQPVDFPRGHTVFA	AGIFQGVEPTAVAALTK(1)QLQPVDFPR	AGIFQGVEPTAVAALTK(129.78)QLQPVDFPR	3	0.080285	6235500
Sauton-specific acetylated proteins	TBH31865.1;AIU06607.1;AFP37802.1;ABK71951.1	TBH31865.1	TBH31865.1 DNA-directed RNA polymerase subunit beta'	190;190;190;190	0.999959	43.8289	47.728	47.728	K	QKLEADLAELEAEGAKSDVRRKVRDSGEREM	AQKLEADLAELEAEGAK(1)SDVR	AQK(-43.83)LEADLAELEAEGAK(43.83)SDVR	3	2.8971	6210800
Sauton-specific acetylated proteins	TBH50592.1;AIU09805.1;AFP41082.1;ABK74299.1	TBH50592.1	TBH50592.1 thioredoxin-dependent thiol peroxidase	117;117;117;117	1	68.8469	68.847	68.847	K	VLTAWGAYGEKTMYGKTVQGVIRSTFLVDED	TMYGK(1)TVQGVIR	TMYGK(68.85)TVQGVIR	2	-0.089633	6206400
Sauton-specific acetylated proteins	TBH45306.1;CAA67268.1;AIU11365.1;AFP42642.1;ABK73944.1	TBH45306.1	TBH45306.1 catalase/peroxidase HPI	361;361;361;361;361	1	54.7223	54.722	54.722	K	NEWELTKSPAGANQWKPKDNGWANSVPLAHE	SPAGANQWK(1)PK	SPAGANQWK(54.72)PK(-54.72)	2	-2.1141	6132700
Sauton-specific acetylated proteins	TBH32390.1;AIU11248.1;AFP42525.1;ABK75210.1	TBH32390.1	TBH32390.1 aspartate-semialdehyde dehydrogenase	228;228;228;228	1	80.7287	80.729	80.729	K	GNYVDDGSGETDEDQKLRNESRKILGIPELL	YVAPIAFNIVPLAGNYVDDGSGETDEDQK(1)LR	YVAPIAFNIVPLAGNYVDDGSGETDEDQK(80.73)LR	3	-0.014197	6048700
Sauton-specific acetylated proteins	TBH45155.1;ABK75503.1;AIU10259.1;AFP41531.1	TBH45155.1	TBH45155.1 4-hydroxy-3-methylbut-2-enyl diphosphate reductase	93;93;116;116	1	96.1028	96.103	96.103	K	GVAPTVHQSAAERNLKVIDATCPLVTKVHNE	NLK(1)VIDATCPLVTK	NLK(96.1)VIDATCPLVTK(-96.1)	2	-0.92899	5927300
Sauton-specific acetylated proteins	TBH51857.1;AIU11861.1;AFP43146.1;ABK72827.1	TBH51857.1	TBH51857.1 inositol-3-phosphate synthase	106;106;106;106	1	64.422	64.422	64.422	K	TDVIVQRGPTLDGIGKYYADTIEVSDAEPVD	GPTLDGIGK(1)YYADTIEVSDAEPVDVVK	GPTLDGIGK(64.42)YYADTIEVSDAEPVDVVK(-64.42)	3	0.22974	5911300
Sauton-specific acetylated proteins	TBH48840.1;AIU10721.1;AFP41995.1;ABK70222.1	TBH48840.1	TBH48840.1 DEAD/DEAH box helicase	100;100;100;136	1	47.3971	47.397	47.397	K	DIVDTMARYGRLQLVKHPAHGLTLVSFDRAV	LQLVK(1)HPAHGLTLVSFDR	LQLVK(47.4)HPAHGLTLVSFDR	3	0.69624	5900600
Sauton-specific acetylated proteins	TBH50386.1;AIU09019.1;AFP40271.1;ABK72984.1	TBH50386.1	TBH50386.1 proteasome ATPase	137;137;137;137	1	66.2667	66.267	66.267	K	SGRKMRLTCSPNIEVKELKQGQTVRLNEALT	LTCSPNIEVK(1)ELK	LTCSPNIEVK(66.27)ELK(-66.27)	2	-0.09889	5900000
Sauton-specific acetylated proteins	TBH27679.1;AIU11111.1;ABK74943.1;AFP42388.1	TBH27679.1	TBH27679.1 inorganic diphosphatase	136;136;136;176	0.997647	26.274	75.463	66.004	K	HFFVHYKDLEPGKFVKTADWEGRAEAEAELQ	DLEPGK(0.002)FVK(0.998)TADWEGR	DLEPGK(-26.27)FVK(26.27)TADWEGR	2	-4.3641	5869000
Sauton-specific acetylated proteins	TBH45354.1;AIU11418.1;AFP42698.1;ABK75948.1	TBH45354.1	TBH45354.1 FAD-containing monooxygenase EthA	303;303;303;303	1	69.9792	86.313	69.979	K	PWDERLCLAPNGDLFKTIRAGKADVVTDTIA	LCLAPNGDLFK(1)TIR	LCLAPNGDLFK(69.98)TIR	2	1.9469	5844700
Sauton-specific acetylated proteins	TBH31865.1;AIU06607.1;AFP37802.1;ABK71951.1	TBH31865.1	TBH31865.1 DNA-directed RNA polymerase subunit beta'	1257;1257;1257;1257	1	142.393	142.39	142.39	K	RSDKLNGLKENVIIGKLIPAGTGISRYRNIQ	ENVIIGK(1)LIPAGTGISR	ENVIIGK(142.39)LIPAGTGISR	2	0.31049	5810300
Sauton-specific acetylated proteins	AIU05495.1;AFP36690.1;TBH27213.1;ABK75375.1	AIU05495.1	AIU05495.1 3-hydroxy-2-methylbutyryl-CoA dehydrogenase	210;210;216;216	1	61.8009	61.801	61.801	K	IDTPIYGEGEGSEAFKAKLGESVLFPHRLGK	VNTVAPGLIDTPIYGEGEGSEAFK(1)AK	VNTVAPGLIDTPIYGEGEGSEAFK(61.8)AK(-61.8)	3	-0.11973	5806200
Sauton-specific acetylated proteins	TBH51632.1;AIU08177.1;AFP39409.1;ABK73453.1	TBH51632.1	TBH51632.1 DUF3097 domain-containing protein	102;102;102;102	1	57.8361	57.836	57.836	K	APARTASGSVAVPGAKARVARASRIYVEGRH	TASGSVAVPGAK(1)AR	TASGSVAVPGAK(57.84)AR	2	1.328	5789600
Sauton-specific acetylated proteins	TBH30056.1;AIU10682.1;AFP41956.1;ABK74372.1	TBH30056.1	TBH30056.1 DUF2630 family protein	81;81;81;81	1	52.344	52.344	52.344	K	PREAEIRPAGEVENYKN______________	EAEIRPAGEVENYK(1)N	EAEIRPAGEVENYK(52.34)N	2	-0.015532	5770700
Sauton-specific acetylated proteins	TBH51547.1;AIU08088.1;AFP39321.1;ABK73551.1	TBH51547.1	TBH51547.1 threonine--tRNA ligase	215;215;215;215	1	48.7942	48.794	48.794	K	CRGPHIPTTRYIPAFKLTRSSAAYWRGDQNN	YIPAFK(1)LTR	YIPAFK(48.79)LTR	2	-0.21321	5759800
Sauton-specific acetylated proteins	TBH51408.1;AIU09385.1;AFP40650.1;ABK76204.1	TBH51408.1	TBH51408.1 type I glutamate--ammonia ligase	441;441;441;441	1	43.4185	43.419	43.419	K	SEWENYRSHVTPYELKNYLSL__________	SHVTPYELK(1)NYLSL	SHVTPYELK(43.42)NYLSL	2	1.1655	5718300
Sauton-specific acetylated proteins	TBH30493.1;AIU07921.1;ABK72160.1;AFP39154.1	TBH30493.1	TBH30493.1 DUF3039 domain-containing protein	31;31;31;33	1	65.8975	65.897	65.897	K	DDGTDSDSPKFFHYVKKDKIAESAVMGTHVV	FFHYVK(1)K	FFHYVK(65.9)K(-65.9)	2	-0.32138	5707200
Sauton-specific acetylated proteins	TBH51692.1;AIU08241.1;AFP39471.1;ABK71882.1	TBH51692.1	TBH51692.1 phosphoglycerate kinase	87;87;87;87	1	57.4342	57.434	57.434	K	DPKLSLAPVAAALGEKLGRHVQLAGDVVGTD	LSLAPVAAALGEK(1)LGR	LSLAPVAAALGEK(57.43)LGR	2	2.2228	5693400
Sauton-specific acetylated proteins	AIU05648.1;TBH39571.1;AFP36845.1;ABK73237.1	AIU05648.1	AIU05648.1 dehydratase	241;252;252;252	0.998489	28.2012	47.754	47.754	K	VKHSVRFAKPVVLPAKAALYVERDADGWELT	FAK(0.002)PVVLPAK(0.998)AALYVER	FAK(-28.2)PVVLPAK(28.2)AALYVER	3	1.7783	5688900
Sauton-specific acetylated proteins	TBH45311.1;AIU11372.1;AFP42649.1;ABK73286.1	TBH45311.1	TBH45311.1 acyl-CoA carboxylase subunit beta	442;442;442;442	1	109.599	109.6	109.6	K	RIAVIGAEGAAQLLVKRFPDPNAPEVQKIRD	IAVIGAEGAAQLLVK(1)R	IAVIGAEGAAQLLVK(109.6)R	2	-2.7381	5687000
Sauton-specific acetylated proteins	TBH44875.1;AIU08371.1;AFP39601.1;ABK74351.1	TBH44875.1	TBH44875.1 indole-3-glycerol phosphate synthase TrpC	59;59;59;59	1	85.9581	85.958	85.958	K	MAALREPGIGVIAEVKRASPSRGALASIGDP	EPGIGVIAEVK(1)R	EPGIGVIAEVK(85.96)R	2	0.39924	5663800
Sauton-specific acetylated proteins	TBH48829.1;AIU10734.1;AFP42008.1;ABK75990.1	TBH48829.1	TBH48829.1 3-hydroxyacyl-CoA dehydrogenase	224;224;224;224	0.5		46.695	46.695	K	LKANPETVAVQPWDRKGYKMPGGTPSSPALA	K(0.5)GYK(0.5)MPGGTPSSPALASILPSFPALLR	K(0)GYK(0)MPGGTPSSPALASILPSFPALLR	3	-0.71937	5605100
Sauton-specific acetylated proteins	TBH48829.1;AIU10734.1;AFP42008.1;ABK75990.1	TBH48829.1	TBH48829.1 3-hydroxyacyl-CoA dehydrogenase	227;227;227;227	0.5		46.695	46.695	K	NPETVAVQPWDRKGYKMPGGTPSSPALASIL	K(0.5)GYK(0.5)MPGGTPSSPALASILPSFPALLR	K(0)GYK(0)MPGGTPSSPALASILPSFPALLR	3	-0.71937	5605100
Sauton-specific acetylated proteins	TBH45032.1;AIU10279.1;AFP41551.1;ABK71731.1	TBH45032.1	TBH45032.1 universal stress protein	190;190;190;190	1	89.4665	112.75	89.466	K	VMTTWQHRHRELYEEKVAEERNRLAQSQLDR	HRELYEEK(1)VAEER	HRELYEEK(89.47)VAEER	3	-1.6321	5594600
Sauton-specific acetylated proteins	TBH44700.1;AIU06702.1;AFP37904.1;ABK75083.1	TBH44700.1	TBH44700.1 50S ribosomal protein L5	55;55;55;55	0.999998	57.2932	67.413	67.413	K	KVVVNMGVGDAARDAKLINGAINDLALITGQ	DAK(1)LINGAINDLALITGQKPEVR	DAK(57.29)LINGAINDLALITGQK(-57.29)PEVR	3	0.94437	5585200
Sauton-specific acetylated proteins	TBH30780.1;AIU11601.1;AFP42877.1;ABK74785.1	TBH30780.1	TBH30780.1 VOC family protein	115;115;115;115	1	122.447	122.45	122.45	K	VYDNTGNGLVFYSPLKR______________	AVVYDNTGNGLVFYSPLK(1)R	AVVYDNTGNGLVFYSPLK(122.45)R	2	0.72027	5583600
Sauton-specific acetylated proteins	TBH45581.1;AIU07547.1;AFP38772.1;ABK72497.1	TBH45581.1	TBH45581.1 NAD-dependent DNA ligase LigA	670;670;670;670	1	78.4859	78.486	78.486	K	SKKTAYVVAGDAPGSKYDKAVELGVPVLDED	TAYVVAGDAPGSK(1)YDK	TAYVVAGDAPGSK(78.49)YDK(-78.49)	2	-1.1021	5582200
Sauton-specific acetylated proteins	TBH33815.1;AIU06885.1;AFP38087.1;ABK69615.1	TBH33815.1	TBH33815.1 NADP-dependent isocitrate dehydrogenase	278;278;278;278	1	79.9064	79.906	79.906	K	VSHPIVFGHAVKVFYKDAFAKHEKLFDELGV	VFYK(1)DAFAK	VFYK(79.91)DAFAK(-79.91)	2	-1.6023	5570500
Sauton-specific acetylated proteins	TBH45577.1;AIU07551.1;AFP38776.1	TBH45577.1	TBH45577.1 6-phosphofructokinase	64;64;64	1	82.4167	82.417	82.417	K	RIQLANDDRNDRLLAKGGTILGTARVNPEKL	LLAK(1)GGTILGTAR	LLAK(82.42)GGTILGTAR	2	-0.23996	5510700
Sauton-specific acetylated proteins	TBH34313.1;AIU10091.1;AFP41370.1;ABK73298.1	TBH34313.1	TBH34313.1 SDR family oxidoreductase	270;270;270;270	1	40.7239	40.724	40.724	K	ITGSGYQRLFSAVAAKAMPR___________	LFSAVAAK(1)AMPR	LFSAVAAK(40.72)AMPR	2	-0.45588	5499100
Sauton-specific acetylated proteins	TBH39837.1;ABK75291.1;AIU11039.1;AFP42314.1	TBH39837.1	TBH39837.1 cholesterol catabolism transcriptional regulator KstR	102;102;124;124	1	84.3682	84.368	84.368	K	LAGGTPYQRLNFMVGKLNRAMQRNPLLTEAM	LNFMVGK(1)LNR	LNFMVGK(84.37)LNR	2	2.0476	5492500
Sauton-specific acetylated proteins	TBH27226.1;AIU05508.1;AFP36703.1;ABK73424.1	TBH27226.1	TBH27226.1 dihydroxy-acid dehydratase	26;26;26;26	1	97.9113	97.911	97.911	K	PDIKPRSRDVTDGLEKAAARGMLRAVGMGDA	SRDVTDGLEK(1)AAAR	SRDVTDGLEK(97.91)AAAR	2	-0.10939	5484600
Sauton-specific acetylated proteins	TBH32319.1;AIU07043.1;AFP38250.1;ABK73231.1	TBH32319.1	TBH32319.1 acyl-CoA dehydrogenase	32;32;32;32	1	50.938	50.938	50.938	K	EEHQELRAAIRALAEKEIAPHAADVDENARF	ALAEK(1)EIAPHAADVDENAR	ALAEK(50.94)EIAPHAADVDENAR	3	3.8113	5459100
Sauton-specific acetylated proteins	TBH32227.1;ABK73664.1;AIU07697.1;AFP38926.1	TBH32227.1	TBH32227.1 LLM class F420-dependent oxidoreductase	107;107;117;117	1	121.36	121.36	121.36	K	LGAGHMKSEYDAVGVKFDRGGVRVDRLVEAV	SEYDAVGVK(1)FDR	SEYDAVGVK(121.36)FDR	2	-0.0060451	5434000
Sauton-specific acetylated proteins	TBH46974.1;AIU05979.1;AFP37178.1;ABK69893.1	TBH46974.1	TBH46974.1 SDR family oxidoreductase	172;172;172;172	1	58.9172	58.917	58.917	K	ASAKAAMVGFGRSLAKEVARDHIRVNILAPG	SLAK(1)EVAR	SLAK(58.92)EVAR	2	-1.3028	5385000
Sauton-specific acetylated proteins	TBH31896.1;AIU06640.1;AFP37836.1;ABK73271.1	TBH31896.1	TBH31896.1 elongation factor Tu	76;76;76;76	1	129.707	129.71	129.71	K	RGITINISHVEYQTDKRHYAHVDAPGHADYI	GITINISHVEYQTDK(1)R	GITINISHVEYQTDK(129.71)R	2	-1.3153	5306900
Sauton-specific acetylated proteins	TBH33632.1;AIU09960.1;ABK71468.1;AFP41237.1;AAF07898.1	TBH33632.1	TBH33632.1 alpha-1,4-glucan--maltose-1-phosphate maltosyltransferase	80;80;80;85;85	1	54.2226	54.223	54.223	K	TTPPAVPLGTVVQPGKRVKPQILQMSKGRTP	LASGPGTTPPAVPLGTVVQPGK(1)R	LASGPGTTPPAVPLGTVVQPGK(54.22)R	3	-1.0047	5263600
Sauton-specific acetylated proteins	TBH51759.1;AIU08311.1;AFP39541.1;ABK70114.1	TBH51759.1	TBH51759.1 methylmalonyl-CoA mutase small subunit	15;15;15;15	1	87.9322	87.932	87.932	K	_MSLQGSSAIEEDRNKWRTAVAGVLAKSSRR	SLQGSSAIEEDRNK(1)WR	SLQGSSAIEEDRNK(87.93)WR	3	0.47378	5213000
Sauton-specific acetylated proteins	TBH45027.1;AIU10274.1;AFP41546.1;ABK75151.1	TBH45027.1	TBH45027.1 class II fumarate hydratase	421;421;421;421	1	55.1576	55.158	55.158	K	IVTPLNSAIGYEEAAKVAKQALAEKKTIRQT	LRELAESSPSIVTPLNSAIGYEEAAK(1)VAK	LRELAESSPSIVTPLNSAIGYEEAAK(55.16)VAK(-55.16)	3	-0.20486	5207600
Sauton-specific acetylated proteins	AIU07170.1;TBH34187.1;AFP38380.1;ABK72486.1	AIU07170.1	AIU07170.1 translation initiation factor, IF2 family protein	110;112;112;112	1	86.9106	86.911	86.911	K	DAELREAQAEAAEDLKDARADREQNVKEARS	EAQAEAAEDLK(1)DAR	EAQAEAAEDLK(86.91)DAR	2	-1.1352	5112700
Sauton-specific acetylated proteins	TBH21987.1;AIU07831.1;AFP39061.1;ABK73464.1	TBH21987.1	TBH21987.1 polyribonucleotide nucleotidyltransferase	603;603;603;603	1	65.3952	65.395	65.395	K	SPYAPRITTIKVPVDKIGEVIGPKGKMINSI	VPVDK(1)IGEVIGPK	VPVDK(65.4)IGEVIGPK(-65.4)	2	-0.10252	5072800
Sauton-specific acetylated proteins	TBH50408.1;AIU08995.1;AFP40246.1;ABK72842.1	TBH50408.1	TBH50408.1 bifunctional cobalt-precorrin-7 (C(5))-methyltransferase/cobalt-precorrin-6B (C(15))-methyltransferase	229;229;229;229	1	42.309	42.309	42.309	K	HALPDEQFSHDGQITKQSIRAVTLAALGPRP	AHALPDEQFSHDGQITK(1)QSIR	AHALPDEQFSHDGQITK(42.31)QSIR	4	-0.21117	5070600
Sauton-specific acetylated proteins	TBH45313.1;AIU11374.1;AFP42651.1;ABK74035.1	TBH45313.1	TBH45313.1 fatty-acid--CoA ligase	561;561;561;561	1	89.4373	131.26	89.437	K	SEQLVIVAERAPGAHKLDIGPITDDIRAAIA	APGAHK(1)LDIGPITDDIR	APGAHK(89.44)LDIGPITDDIR	3	-0.50017	5043400
Sauton-specific acetylated proteins	TBH51434.1;AIU09416.1;AFP40683.1;ABK73355.1	TBH51434.1	TBH51434.1 beta-ketoacyl-ACP synthase	395;395;395;395	1	78.0665	78.067	78.067	K	IDLDIVAGEPRYGEYKYAINNSFGFGGHNVA	YGEYK(1)YAINNSFGFGGHNVALAFGR	YGEYK(78.07)YAINNSFGFGGHNVALAFGR	3	-1.8854	5039300
Sauton-specific acetylated proteins	AIU10599.1;AFP41872.1;TBH48996.1;ABK73702.1	AIU10599.1	AIU10599.1 DNA repair protein	117;117;127;127	1	41.5399	41.54	41.54	K	DPLMYDKSYFLEPDSKSSKSYVLLAKTLAET	SYFLEPDSK(1)SSK	SYFLEPDSK(41.54)SSK(-41.54)	2	2.994	5029500
Sauton-specific acetylated proteins	TBH29467.1;AIU08571.1;AFP39814.1;ABK74225.1	TBH29467.1	TBH29467.1 class I SAM-dependent methyltransferase	10;10;10;10	1	41.2753	41.275	41.275	K	______MVEQSLWMQKVAADPGHSQWYIERF	VEQSLWMQK(1)VAADPGHSQWYIER	VEQSLWMQK(41.28)VAADPGHSQWYIER	3	-0.10218	5012800
Sauton-specific acetylated proteins	TBH39737.1;AIU11009.1;AFP42284.1;ABK75352.1	TBH39737.1	TBH39737.1 SDR family oxidoreductase	210;210;210;210	1	99.5223	99.522	99.522	K	INAVSPSIARHKFLEKTSSSELLDRLASDEA	FLEK(1)TSSSELLDR	FLEK(99.52)TSSSELLDR	2	0.81307	5010300
Sauton-specific acetylated proteins	TBH49031.1;AIU10558.1;AFP41828.1;ABK73757.1	TBH49031.1	TBH49031.1 glucose-6-phosphate isomerase	524;524;524;524	1	41.0875	41.087	41.087	K	GKTQAKALLPVLTGDKSPAAQSDTSTDALVR	ALLPVLTGDK(1)SPAAQSDTSTDALVR	ALLPVLTGDK(41.09)SPAAQSDTSTDALVR	3	-0.79419	4956000
Sauton-specific acetylated proteins	AFP38698.1;AFP37457.1;TBH26889.1;AIU07476.1;AIU06258.1;ABK76146.1;ABK70899.1	AFP38698.1	AFP38698.1 Aminoglycoside phosphotransferase	168;168;175;175;175;175;175	1	49.0806	49.081	49.081	K	RRPGSFLARQVPQFLKLLESYRHDNYQPESM	QVPQFLK(1)LLESYR	QVPQFLK(49.08)LLESYR	2	0.38822	4952400
Sauton-specific acetylated proteins	TBH44723.1;AIU06678.1;AFP37879.1;ABK75343.1	TBH44723.1	TBH44723.1 30S ribosomal protein S3	190;190;190;190	1	90.4121	90.412	90.412	K	LHTLRADIDYGLYEAKTTFGRIGVKVWIYKG	ADIDYGLYEAK(1)TTFGR	ADIDYGLYEAK(90.41)TTFGR	2	0.047712	4912900
Sauton-specific acetylated proteins	TBH33140.1;AIU09555.1;AFP40825.1;ABK71657.1;AAB96635.1	TBH33140.1	TBH33140.1 DNA primase	236;236;236;236;236	1	81.6652	81.665	81.665	K	GFGARRLFDDDPNQAKYVNTPETVLYKKSQV	RLFDDDPNQAK(1)YVNTPETVLYK	RLFDDDPNQAK(81.67)YVNTPETVLYK(-81.67)	3	-0.21548	4912700
Sauton-specific acetylated proteins	TBH26909.1;AIU09215.1;AFP40473.1;ABK72489.1	TBH26909.1	TBH26909.1 naphthoate synthase	163;163;163;163	1	59.1984	59.198	59.198	K	TIGRKRAKEMWYLNGKFTAAKAEAMGLVNEV	EMWYLNGK(1)FTAAK	EMWYLNGK(59.2)FTAAK(-59.2)	2	1.0334	4903400
Sauton-specific acetylated proteins	TBH31865.1;AIU06607.1;AFP37802.1;ABK71951.1	TBH31865.1	TBH31865.1 DNA-directed RNA polymerase subunit beta'	1245;1245;1245;1245	0.99997	45.2656	91.858	91.858	K	TTRVLTDAAINCRSDKLNGLKENVIIGKLIP	SDK(1)LNGLKENVIIGK	SDK(45.27)LNGLK(-45.27)ENVIIGK(-91.86)	2	0.5493	4892800
Sauton-specific acetylated proteins	TBH30489.1;AIU07925.1;AFP39158.1;ABK71305.1	TBH30489.1	TBH30489.1 RNA polymerase sigma factor	15;15;15;15	1	83.9983	83.998	83.998	K	_MAATKASPATEEPVKRTATKTPAKKAPAKR	ASPATEEPVK(1)R	ASPATEEPVK(84)R	2	1.4871	4886900
Sauton-specific acetylated proteins	TBH33812.1;AIU06881.1;AFP38084.1;ABK75981.1	TBH33812.1	TBH33812.1 class I SAM-dependent methyltransferase	8;8;8;8	1	61.6789	61.679	61.679	K	________MTPSDPLKQQRSLSFGSEAAAYE	TPSDPLK(1)QQR	TPSDPLK(61.68)QQR	2	0.62507	4795700
Sauton-specific acetylated proteins	TBH27856.1;AIU06508.1;AFP37705.1;ABK74691.1	TBH27856.1	TBH27856.1 SIR2 family protein	344;344;344;344	1	41.2836	41.284	41.284	K	GHWLLKLHGSVDQPEKIILTRSDYLSMPRQY	LHGSVDQPEK(1)IILTR	LHGSVDQPEK(41.28)IILTR	3	-0.87068	4763600
Sauton-specific acetylated proteins	TBH28095.1;AIU08862.1;AFP40110.1;ABK70233.1	TBH28095.1	TBH28095.1 ribosome biogenesis GTPase Der	370;370;370;370	1	87.1601	87.16	87.16	K	APRINISALTGRAVQKLVPALETSLTSWDTR	AVQK(1)LVPALETSLTSWDTR	AVQK(87.16)LVPALETSLTSWDTR	3	-0.044892	4716600
Sauton-specific acetylated proteins	TBH44697.1;AIU06705.1;AFP37907.1;ABK73224.1	TBH44697.1	TBH44697.1 50S ribosomal protein L6	27;27;27;27	1	43.9325	43.932	43.932	K	PSGVDVTINGQNLSVKGPKGTLTLDVAEPIS	QPVPVPSGVDVTINGQNLSVK(1)GPK	QPVPVPSGVDVTINGQNLSVK(43.93)GPK(-43.93)	3	1.1454	4711100
Sauton-specific acetylated proteins	AIU05495.1;AFP36690.1;TBH27213.1;ABK75375.1	AIU05495.1	AIU05495.1 3-hydroxy-2-methylbutyryl-CoA dehydrogenase	41;41;47;47	1	73.8812	73.881	73.881	K	AAKGAKVVIADLQADKGEALAKELGGAFVSV	VVIADLQADK(1)GEALAK	VVIADLQADK(73.88)GEALAK(-73.88)	2	0.38634	4669600
Sauton-specific acetylated proteins	TBH30279.1;AIU11442.1;AFP42721.1;ABK75435.1	TBH30279.1	TBH30279.1 DNA starvation/stationary phase protection protein	172;172;172;172	1	85.5734	85.573	85.573	K	ESAGGQLTHEGQSTEKGAADKARRKSA____	AHLESAGGQLTHEGQSTEK(1)GAADK	AHLESAGGQLTHEGQSTEK(85.57)GAADK(-85.57)	3	-0.31662	4663200
Sauton-specific acetylated proteins	TBH51388.1;AIU09363.1;AFP40628.1;ABK69803.1	TBH51388.1	TBH51388.1 iron-sulfur cluster assembly accessory protein	23;23;23;23	1	41.7598	74.062	41.76	K	ATETHGVTLTDAAAAKAKALLDQEGRDDLAL	TVQDATATETHGVTLTDAAAAK(1)AK	TVQDATATETHGVTLTDAAAAK(41.76)AK(-41.76)	3	0.88506	4635400
Sauton-specific acetylated proteins	TBH26991.1;AIU07507.1;AIU06290.1;AFP38729.1;AFP37488.1;ABK71353.1;ABK70671.1	TBH26991.1	TBH26991.1 GTP cyclohydrolase	11;11;11;11;11;11;11	1	55.7789	98.883	55.779	K	_____MFHVLTLTYLKPLDVVDQTRPAHVAW	MFHVLTLTYLK(1)PLDVVDQTRPAHVAWLNDEVAAGR	MFHVLTLTYLK(55.78)PLDVVDQTRPAHVAWLNDEVAAGR	5	-1.813	4599200
Sauton-specific acetylated proteins	TBH45279.1;AIU11337.1;AFP42614.1;ABK70451.1	TBH45279.1	TBH45279.1 crotonase/enoyl-CoA hydratase family protein	263;263;263;263	1	105.46	105.46	105.46	K	LPSKDLAEAVTAMFEKRRPEFTGE_______	DLAEAVTAMFEK(1)R	DLAEAVTAMFEK(105.46)R	2	0.12314	4540400
Sauton-specific acetylated proteins	TBH31895.1;AIU06639.1;AFP37835.1;ABJ96334.1	TBH31895.1	TBH31895.1 elongation factor G	427;427;427;427	0.999446	32.5627	79.267	79.267	K	VIEVAIEPKTKSDQEKLGTAIQKLAEEDPTF	TK(0.001)SDQEK(0.999)LGTAIQK	TK(-32.56)SDQEK(32.56)LGTAIQK(-79.27)	3	-1.4953	4533100
Sauton-specific acetylated proteins	TBH49045.1;AIU10543.1;AFP41813.1;ABK72035.1	TBH49045.1	TBH49045.1 succinate--CoA ligase subunit alpha	30;30;30;30	1	62.2026	62.203	62.203	K	GITGGEGTKHTALMLKAGTQIVGGVNARKAG	HTALMLK(1)AGTQIVGGVNAR	HTALMLK(62.2)AGTQIVGGVNAR	3	-1.1199	4516300
Sauton-specific acetylated proteins	TBH50640.1;AIU09744.1;AFP41022.1;ABK71565.1	TBH50640.1	TBH50640.1 disulfide bond formation protein DsbA	61;61;61;61	1	52.7897	52.79	52.79	K	LNEGRDLPEEYQEMMKKAWGPVRVAIAAEQL	DLPEEYQEMMK(1)K	DLPEEYQEMMK(52.79)K(-52.79)	2	-0.37047	4504900
Sauton-specific acetylated proteins	TBH39792.1;AIU10943.1;AFP42215.1;ABK75596.1	TBH39792.1	TBH39792.1 3-alpha,7-alpha,12-alpha-trihydroxy-5-beta-cholest-24-enoyl-CoA hydratase	116;116;116;116	1	68.0161	68.016	68.016	K	SGTAKSVQRFTEIWDKGKAAVIVSETTVTDP	FTEIWDK(1)GK	FTEIWDK(68.02)GK(-68.02)	2	0.68924	4484400
Sauton-specific acetylated proteins	TBH50446.1;AIU08951.1;AFP40201.1;ABK74996.1	TBH50446.1	TBH50446.1 30S ribosomal protein S1	104;104;104;104	0.798053	5.96794	58.604	58.604	K	LVLTKEDKEGRLILSKKRAQYERAWGTIEEL	LILSK(0.798)K(0.202)R	LILSK(5.97)K(-5.97)R	2	0.52317	4440400
Sauton-specific acetylated proteins	TBH44989.1;AIU10233.1;ABK71435.1;AFP41507.1	TBH44989.1	TBH44989.1 crotonase/enoyl-CoA hydratase family protein	256;256;256;271	1	143.502	143.5	143.5	K	LKTEDAMEGPLAFAQKRQPVWKAK_______	TEDAMEGPLAFAQK(1)R	TEDAMEGPLAFAQK(143.5)R	2	-0.32488	4375100
Sauton-specific acetylated proteins	TBH50463.1;AIU08930.1;AFP40181.1;ABK75086.1	TBH50463.1	TBH50463.1 universal stress protein	60;60;60;60	0.999974	45.7692	136.53	136.53	K	SEDSRAADVLKDEGYKMAGNAPIYAILREAN	AADVLKDEGYK(1)MAGNAPIYAILR	AADVLK(-45.77)DEGYK(45.77)MAGNAPIYAILR	3	-0.48058	4351000
Sauton-specific acetylated proteins	TBH51691.1;AIU08240.1;AFP39470.1;ABK69982.1	TBH51691.1	TBH51691.1 type I glyceraldehyde-3-phosphate dehydrogenase	307;307;307;307	1	56.2525	56.252	56.252	K	IVTDPHSSLYDAGLTKVIDNQAKVVSWYDNE	YYDAPIVSSDIVTDPHSSLYDAGLTK(1)VIDNQAK	YYDAPIVSSDIVTDPHSSLYDAGLTK(56.25)VIDNQAK(-56.25)	3	0.85162	4341600
Sauton-specific acetylated proteins	TBH32311.1;AIU07035.1;AFP38241.1;ABK74100.1	TBH32311.1	TBH32311.1 acyl-CoA carboxylase subunit beta	21;21;21;21	1	41.904	41.904	41.904	K	EPSAEHQVDIHTTAGKLADLKRRTEETLHPV	TSVTEPSAEHQVDIHTTAGK(1)LADLK	TSVTEPSAEHQVDIHTTAGK(41.9)LADLK(-41.9)	3	0.26954	4328800
Sauton-specific acetylated proteins	TBH44633.1;AIU06778.1;AFP37979.1;ABK69777.1	TBH44633.1	TBH44633.1 aldehyde dehydrogenase family protein	396;396;396;403	1	58.7585	58.759	58.759	K	NGGYYVAPTIFTGNNKMRIFQEEIFGPVVAV	AQLGGDLNGGYYVAPTIFTGNNK(1)MR	AQLGGDLNGGYYVAPTIFTGNNK(58.76)MR	3	-1.5575	4328300
Sauton-specific acetylated proteins	TBH47621.1;AIU08795.1;AFP40038.1;ABK70862.1	TBH47621.1	TBH47621.1 LysM peptidoglycan-binding domain-containing protein	10;10;10;10	1	53.5687	53.569	53.569	K	______MGDTLTAGQKLERGGSLQSGNGAYT	GDTLTAGQK(1)LER	GDTLTAGQK(53.57)LER	2	-1.588	4317600
Sauton-specific acetylated proteins	TBH26825.1;AIU07865.1;AFP39097.1;ABK71106.1	TBH26825.1	TBH26825.1 PspA/IM30 family protein	162;162;162;162	1	85.0865	85.087	85.087	K	KIAERTKLLSQLEQAKMQEQVSSSLRSMSEL	LLSQLEQAK(1)MQEQVSSSLR	LLSQLEQAK(85.09)MQEQVSSSLR	3	-0.4257	4313400
Sauton-specific acetylated proteins	AIU07576.1;TBH45610.1;AFP38801.1;ABK72209.1	AIU07576.1	AIU07576.1 glycerol-3-phosphate dehydrogenase	77;82;82;82	1	53.5279	53.528	53.528	K	ALRGACTVMLAVPSQKLRANLDNWKHLIEDD	GACTVMLAVPSQK(1)LR	GACTVMLAVPSQK(53.53)LR	2	0.66712	4289600
Sauton-specific acetylated proteins	TBH27670.1;AIU11102.1;AFP42379.1;ABK75289.1	TBH27670.1	TBH27670.1 ATP-dependent metallopeptidase FtsH/Yme1/Tma family protein	652;652;652;652	1	40.3813	40.381	40.381	K	ERGEPWPPPVPEPAFKAAIAAANREAEKRNG	GEPWPPPVPEPAFK(1)AAIAAANR	GEPWPPPVPEPAFK(40.38)AAIAAANR	3	0.045641	4288900
Sauton-specific acetylated proteins	TBH44723.1;AIU06678.1;AFP37879.1;ABK75343.1	TBH44723.1	TBH44723.1 30S ribosomal protein S3	4;4;4;4	1	40.4964	40.496	40.496	K	____________MGQKINPHGFRLGITTEWK	GQK(1)INPHGFR	GQK(40.5)INPHGFR	3	0.62211	4257100
Sauton-specific acetylated proteins	TBH49054.1;AIU10534.1;AFP41804.1;ABK73472.1	TBH49054.1	TBH49054.1 bifunctional phosphoribosylaminoimidazolecarboxamide formyltransferase/IMP cyclohydrolase	236;236;236;236	1	75.4785	75.479	75.479	K	WHRAAVLRYGENPHQKAAVYRDNAAWPGLAQ	YGENPHQK(1)AAVYR	YGENPHQK(75.48)AAVYR	3	0.22807	4251400
Sauton-specific acetylated proteins	AIU11275.1;AFP42551.1;ABK72147.1;TBH45222.1	AIU11275.1	AIU11275.1 DNA polymerase III subunit gamma/tau	407;407;407;407	1	69.1326	69.133	69.133	K	PAGEASSGVAPAEPAKQFVRRSQAAAASPPA	LDMSIPAGEASSGVAPAEPAK(1)QFVR	LDMSIPAGEASSGVAPAEPAK(69.13)QFVR	3	0.10206	4243000
Sauton-specific acetylated proteins	AIU11373.1;AFP42650.1;TBH45312.1;ABK71774.1	AIU11373.1	AIU11373.1 polyketide synthase	1377;1377;1352;1352	1	67.4414	83.198	67.441	K	SELLGGASTVAELEAKLAEAGHPLAAKDSED	TAEEIAAEQSELLGGASTVAELEAK(1)LAEAGHPLAAK	TAEEIAAEQSELLGGASTVAELEAK(67.44)LAEAGHPLAAK(-67.44)	4	0.93705	4189300
Sauton-specific acetylated proteins	TBH45027.1;AIU10274.1;AFP41546.1;ABK75151.1	TBH45027.1	TBH45027.1 class II fumarate hydratase	446;446;446;446	1	66.2667	66.267	66.267	K	KTIRQTVIDRGLIGDKLSLEELDRRLDVLAM	GLIGDK(1)LSLEELDR	GLIGDK(66.27)LSLEELDR	2	-0.15713	4171600
Sauton-specific acetylated proteins	TBH49136.1;AIU10446.1;AFP41720.1;ABK72893.1	TBH49136.1	TBH49136.1 ribose-phosphate diphosphokinase	213;213;213;213	1	44.045	44.045	44.045	K	AFIHKTRDPLVPNQVKSNRVVGDVKGKTCIL	TRDPLVPNQVK(1)SNR	TRDPLVPNQVK(44.04)SNR	3	-0.50978	4123400
Sauton-specific acetylated proteins	TBH26854.1;AIU05341.1;ABK74506.1;AFP36542.1	TBH26854.1	TBH26854.1 type VII secretion system ESX-1 AAA family ATPase EccA1	260;260;260;264	1	74.8411	74.841	74.841	K	ALRDPAYRLETTTAEKIAARSDPWDPSSVVA	LETTTAEK(1)IAAR	LETTTAEK(74.84)IAAR	2	-0.46666	4112400
Sauton-specific acetylated proteins	TBH32309.1;AIU07031.1;AFP38236.1;ABK74640.1	TBH32309.1	TBH32309.1 sulfurtransferase	208;208;208;208	1	63.6242	63.624	63.624	K	YPEEGALRGGHIPTAKSIPWGKAAKDNGQFR	GGHIPTAK(1)SIPWGK	GGHIPTAK(63.62)SIPWGK(-63.62)	2	-0.54796	4087200
Sauton-specific acetylated proteins	TBH48747.1;AIU10830.1;AFP42101.1;ABK75771.1	TBH48747.1	TBH48747.1 phosphoribosylformylglycinamidine synthase subunit PurL	81;81;81;81	1	121.733	121.73	121.73	K	SSKVHLRYFGETTTEKMRAGMLAGIGENAGV	YFGETTTEK(1)MR	YFGETTTEK(121.73)MR	2	-2.3382	4070300
Sauton-specific acetylated proteins	ABK74314.1;TBH45261.1;AIU11317.1;AFP42593.1	ABK74314.1	ABK74314.1 conserved hypothetical protein	45;74;74;74	1	110.307	110.31	110.31	K	FSASYDLVTDETGATKRLSLTVTLAERERQL	IVAAATESHPAFSASYDLVTDETGATK(1)R	IVAAATESHPAFSASYDLVTDETGATK(110.31)R	3	1.0947	4059700
Sauton-specific acetylated proteins	TBH28230.1;AIU05683.1;ABK73314.1;AFP36880.1;ABC70852.1	TBH28230.1	TBH28230.1 acyltransferase	362;362;362;426;426	1	87.5679	87.568	87.568	K	AGSAQRSFDANLNMAKVPYYRVLELAPSLRW	SFDANLNMAK(1)VPYYR	SFDANLNMAK(87.57)VPYYR	2	0.12712	4007600
Sauton-specific acetylated proteins	TBH46961.1;AIU05966.1;AFP37165.1;ABK72261.1	TBH46961.1	TBH46961.1 LLM class F420-dependent oxidoreductase	41;41;41;41	1	92.463	92.463	92.463	K	ERLGYSAFFRSDHYLKMAGDGLPGPTDSWVT	SDHYLK(1)MAGDGLPGPTDSWVTLAGIAR	SDHYLK(92.46)MAGDGLPGPTDSWVTLAGIAR	3	-0.56273	4005600
Sauton-specific acetylated proteins	TBH34401.1;AIU09994.1;ABK73380.1;AFP41272.1	TBH34401.1	TBH34401.1 transcription termination factor Rho	138;138;138;159	1	101.532	101.53	101.53	K	AGEKAGEKTEAQPEAKTEAQPEAKAEAPAEA	TEAQPEAK(1)TEAQPEAK	TEAQPEAK(101.53)TEAQPEAK(-101.53)	2	0.30585	3989100
Sauton-specific acetylated proteins	TBH47596.1;AIU08820.1;AFP40064.1;ABK71783.1	TBH47596.1	TBH47596.1 hypothetical protein EYS45_08225	4;4;4;4	1	83.4559	83.456	83.456	K	____________MSDKTPGNANAQRRFRLFD	SDK(1)TPGNANAQR	SDK(83.46)TPGNANAQR	2	0.92246	3978500
Sauton-specific acetylated proteins	TBH46394.1;AIU06139.1;AFP37339.1;ABK71693.1	TBH46394.1	TBH46394.1 chaperonin GroEL	74;74;74;74	1	76.1427	76.143	76.143	K	IELEDPYEKIGAELVKEVAKKTDDVAGDGTT	IGAELVK(1)EVAK	IGAELVK(76.14)EVAK(-76.14)	2	-0.45587	3971500
Sauton-specific acetylated proteins	TBH44702.1;AIU06700.1;AFP37902.1;ABK72408.1	TBH44702.1	TBH44702.1 50S ribosomal protein L14	59;59;59;59	1	69.4507	84.31	69.451	K	KDAIPGGNVKRGDVVKAVVVRTVKERRRADG	RGDVVK(1)AVVVR	RGDVVK(69.45)AVVVR	3	0.18192	3951000
Sauton-specific acetylated proteins	AIU09705.1;AFP40981.1;TBH50776.1;ABK75259.1	AIU09705.1	AIU09705.1 2-oxoacid:ferredoxin oxidoreductase subunit beta	165;165;147;147	1	77.5932	77.593	77.593	K	YGLTKGQYSPTSEVGKITKSTPMGSLDYPFN	GQYSPTSEVGK(1)ITK	GQYSPTSEVGK(77.59)ITK(-77.59)	2	0.88646	3931100
Sauton-specific acetylated proteins	TBH34309.1;AIU10096.1;AFP41375.1;ABK75230.1	TBH34309.1	TBH34309.1 sn-glycerol-3-phosphate ABC transporter ATP-binding protein UgpC	109;109;109;109	1	66.0557	66.056	66.056	K	HMTVRQNIAFPLTLAKVPKAEIAAKVEETAK	QNIAFPLTLAK(1)VPK	QNIAFPLTLAK(66.06)VPK(-66.06)	2	-0.36334	3925600
Sauton-specific acetylated proteins	AIU07826.1;AFP39056.1;TBH21993.1;ABK73814.1	AIU07826.1	AIU07826.1 alkanesulfonate monooxygenase	134;134;130;130	1	50.1492	50.149	50.149	K	GGEAHEQRAFGDHLDKEERYARCDEFLDVVR	AFGDHLDK(1)EER	AFGDHLDK(50.15)EER	3	0.29077	3841700
Sauton-specific acetylated proteins	TBH48818.1;AIU10747.1;AFP42021.1;ABK75323.1	TBH48818.1	TBH48818.1 universal stress protein	236;236;236;236	1	45.3954	45.395	45.395	K	ETVDKAASAHPNVEAKCYVEVASPAKALMKH	AASAHPNVEAK(1)CYVEVASPAK	AASAHPNVEAK(45.4)CYVEVASPAK(-45.4)	3	-0.50438	3822500
Sauton-specific acetylated proteins	TBH39696.1;ABK72503.1;AFP36726.1;AIU05531.1	TBH39696.1	TBH39696.1 tRNA (guanosine(46)-N7)-methyltransferase TrmB	220;220;239;249	1	66.325	66.325	66.325	K	STSDDLPISLERPVTKYQRKALAGTEVAELV	VSTSDDLPISLERPVTK(1)YQR	VSTSDDLPISLERPVTK(66.32)YQR	3	-0.80758	3817200
Sauton-specific acetylated proteins	TBH27132.1;ABK73558.1;AIU06497.1;AFP37693.1	TBH27132.1	TBH27132.1 DUF3320 domain-containing protein	882;882;945;946	1	73.4995	73.499	73.499	K	ALELRVTHDADLLRTKLQSAESSRRSLARYA	TK(1)LQSAESSR	TK(73.5)LQSAESSR	2	-3.6292	3790700
Sauton-specific acetylated proteins	TBH51412.1;AIU09390.1;AFP40655.1;ABK70291.1	TBH51412.1	TBH51412.1 enoyl-CoA hydratase	70;70;70;70	1	79.8749	79.875	79.875	K	VLTGSGRFFSAGGDLKAFSTAPSRGAFIKGV	FFSAGGDLK(1)AFSTAPSR	FFSAGGDLK(79.87)AFSTAPSR	2	-1.1502	3766900
Sauton-specific acetylated proteins	TBH26825.1;AIU07865.1;AFP39097.1;ABK71106.1	TBH26825.1	TBH26825.1 PspA/IM30 family protein	71;71;71;71	1	90.1488	90.149	90.149	K	RQLEMRLNRQLADIEKLQVNVRQALTLADQA	QLADIEK(1)LQVNVR	QLADIEK(90.15)LQVNVR	2	-0.55826	3728000
Sauton-specific acetylated proteins	TBH26952.1;AIU11554.1;AFP42828.1;ABK71125.1	TBH26952.1	TBH26952.1 transcriptional regulator	68;68;68;68	1	97.4572	97.457	97.457	K	LSDRLSTLVEYGVLTKQPYQEPGQRPRAEYL	LSTLVEYGVLTK(1)QPYQEPGQRPR	LSTLVEYGVLTK(97.46)QPYQEPGQRPR	3	1.3699	3722900
Sauton-specific acetylated proteins	TBH32248.1;AIU06964.1;AFP38170.1;ABK73042.1	TBH32248.1	TBH32248.1 hypothetical protein EYS45_23770	125;125;125;125	1	44.3175	44.318	44.318	K	GKVQPGDKVQIWVDAKGQRVPPPISPTTARA	VQIWVDAK(1)GQR	VQIWVDAK(44.32)GQR	2	-3.4877	3709800
Sauton-specific acetylated proteins	TBH28085.1;AIU08873.1;AFP40122.1	TBH28085.1	TBH28085.1 DNA repair protein RecN	377;377;377	1	87.2981	87.298	87.298	K	GELETRVVAAAGELTKARTKAAKSLAKAVTA	VVAAAGELTK(1)AR	VVAAAGELTK(87.3)AR	2	-0.83085	3692100
Sauton-specific acetylated proteins	TBH21615.1;ABK71015.1;AIU09184.1;AFP40443.1	TBH21615.1	TBH21615.1 acyl-CoA dehydrogenase	365;365;389;389	1	62.0349	91.313	62.035	K	WRNARTIASHNPVLYKTRALGDYLVNGNPLP	TIASHNPVLYK(1)TR	TIASHNPVLYK(62.03)TR	3	-0.3356	3670000
Sauton-specific acetylated proteins	TBH33797.1;AIU06865.1;AFP38069.1;ABK74637.1	TBH33797.1	TBH33797.1 nitroreductase family protein	197;197;197;197	1	59.339	137.93	59.339	K	QAGLFPIAYTIGTDFKKAKRLPAEQFAHWDT	YSQAGLFPIAYTIGTDFK(1)K	YSQAGLFPIAYTIGTDFK(59.34)K(-59.34)	3	0.80491	3666200
Sauton-specific acetylated proteins	AFP38323.1;TBH34241.1;AIU07113.1;ABK73059.1	AFP38323.1	AFP38323.1 Putative bacteriophage protein	99;102;102;102	1	81.3376	81.338	81.338	K	SPENKGPLLINARAEKVTTSPAFRSSAKSRR	AEK(1)VTTSPAFR	AEK(81.34)VTTSPAFR	2	-0.75989	3660500
Sauton-specific acetylated proteins	TBH29141.1;AIU06041.1;AFP37241.1;AAC38338.1;ABK75077.1	TBH29141.1	TBH29141.1 glucose-6-phosphate dehydrogenase (coenzyme-F420)	270;270;270;270;271	1	44.2579	44.258	44.258	K	TAEQKHSIDDPIEMEKAADALPIEQVAKRWI	HSIDDPIEMEK(1)AADALPIEQVAK	HSIDDPIEMEK(44.26)AADALPIEQVAK(-44.26)	3	1.5877	3623600
Sauton-specific acetylated proteins	TBH27295.1;AIU11089.1;AFP42366.1;ABK74692.1	TBH27295.1	TBH27295.1 ATP-dependent Clp protease ATP-binding subunit ClpC1	360;360;360;360	1	46.9821	46.982	46.982	K	VQVGEPTVEHTIEILKGLRDRYEAHHRVSIT	FQPVQVGEPTVEHTIEILK(1)GLR	FQPVQVGEPTVEHTIEILK(46.98)GLR	3	0.54095	3619400
Sauton-specific acetylated proteins	TBH51641.1;AIU08187.1;ABK72490.1;AFP39419.1	TBH51641.1	TBH51641.1 chorismate synthase	51;51;51;54	1	143.789	143.79	143.79	K	QLKRRRLGYGRGARMKFEQDQVTMLAGVRHG	MK(1)FEQDQVTMLAGVR	MK(143.79)FEQDQVTMLAGVR	2	0.97524	3617200
Sauton-specific acetylated proteins	AFP39229.1;TBH28723.1;AIU07997.1;ABK74522.1	AFP39229.1	AFP39229.1 putative RNA binding protein, contains S1 domain (putative transcriptional accessory protein, RNA binding)	210;206;206;206	1	61.1103	61.11	61.11	K	SEGSLRTAPFSEEAAKSPAAQKFRDYFEFSE	TAPFSEEAAK(1)SPAAQK	TAPFSEEAAK(61.11)SPAAQK(-61.11)	2	0.31563	3603700
Sauton-specific acetylated proteins	TBH51841.1;ABK75817.1;AIU11878.1;AFP43163.1	TBH51841.1	TBH51841.1 NUDIX hydrolase	68;68;75;82	0.5		64.679	64.679	K	SDTSSAPTPATQPGEKKPGPGRGSRAGAAKP	SDTSSAPTPATQPGEK(0.5)K(0.5)PGPGR	SDTSSAPTPATQPGEK(0)K(0)PGPGR	3	0.82744	3583200
Sauton-specific acetylated proteins	TBH51841.1;ABK75817.1;AIU11878.1;AFP43163.1	TBH51841.1	TBH51841.1 NUDIX hydrolase	69;69;76;83	0.5		64.679	64.679	K	DTSSAPTPATQPGEKKPGPGRGSRAGAAKPT	SDTSSAPTPATQPGEK(0.5)K(0.5)PGPGR	SDTSSAPTPATQPGEK(0)K(0)PGPGR	3	0.82744	3583200
Sauton-specific acetylated proteins	TBH49141.1;AIU10439.1;AFP41713.1	TBH49141.1	TBH49141.1 peptidase M75 family protein	102;102;102	1	103.221	103.22	103.22	K	GERVMGEVENISPGLKRQLIVQLTQPGTYQT	VMGEVENISPGLK(1)R	VMGEVENISPGLK(103.22)R	2	-0.30585	3516500
Sauton-specific acetylated proteins	AIU10261.1;ABK74093.1;TBH45014.1;AFP41533.1	AIU10261.1	AIU10261.1 exodeoxyribonuclease VII large subunit	10;10;23;23	1	65.3126	65.313	65.313	K	______MRAVATRVAKWIDRLGVVWVEGQLT	VAK(1)WIDR	VAK(65.31)WIDR	2	1.6193	3515100
Sauton-specific acetylated proteins	TBH45936.1;AIU06413.1;AFP37612.1;ABK72830.1	TBH45936.1	TBH45936.1 YajQ family cyclic di-GMP-binding protein	11;11;11;11	1	47.2879	47.288	47.288	K	_____MADSSFDVVSKVDRQEVDNALNQAAK	ADSSFDVVSK(1)VDR	ADSSFDVVSK(47.29)VDR	2	-0.18043	3481400
Sauton-specific acetylated proteins	AIU10489.1;AFP41762.1;TBH49170.1;ABK73209.1	AIU10489.1	AIU10489.1 UDP-glucose pyrophosphorylase	32;32;23;23	1	41.4266	41.427	41.427	K	VVPAAGLGTRFLPATKTVPKELLPVVDTPGI	FLPATK(1)TVPK	FLPATK(41.43)TVPK(-41.43)	2	0.32927	3452600
Sauton-specific acetylated proteins	TBH48777.1;AIU10798.1;AFP42071.1;ABK74971.1	TBH48777.1	TBH48777.1 sulfurtransferase	216;216;216;216	1	70.4874	94.838	94.838	K	AANEDGTFKSDEELAKLYAEAGLDGEKETIA	SDEELAK(1)LYAEAGLDGEKETIAYCR	SDEELAK(70.49)LYAEAGLDGEK(-70.49)ETIAYCR	3	1.4324	3433300
Sauton-specific acetylated proteins	TBH44975.1;AIU10218.1;AFP41493.1;ABK70215.1	TBH44975.1	TBH44975.1 3-hydroxyacyl-CoA dehydrogenase	193;193;193;193	1	40.9369	40.937	40.937	K	SRELIRVVTIAPGLFKTPLLGSLPEEAQKSL	VVTIAPGLFK(1)TPLLGSLPEEAQK	VVTIAPGLFK(40.94)TPLLGSLPEEAQK(-40.94)	3	1.195	3386600
Sauton-specific acetylated proteins	CAB55600.1;TBH28222.1;AIU05675.1;AFP36872.1;AAT01806.1;ABK74005.1;CAA09803.1	CAB55600.1	CAB55600.1 peptide synthetase	945;945;945;945;945;945;945	1	85.2884	85.288	85.288	K	LDTRALPAPEYANAEKNYRAPSNPVEEVLAD	ALPAPEYANAEK(1)NYR	ALPAPEYANAEK(85.29)NYR	2	0.04016	3383200
Sauton-specific acetylated proteins	TBH27300.1;AIU11094.1;AFP42371.1;ABK70073.1	TBH27300.1	TBH27300.1 pantoate--beta-alanine ligase	8;8;8;8	1	46.8389	46.839	46.839	K	________MTISRTPKFSAGELNVYSAPADV	TPK(1)FSAGELNVYSAPADVAAVTR	TPK(46.84)FSAGELNVYSAPADVAAVTR	3	-1.8636	3366300
Sauton-specific acetylated proteins	TBH27009.1;AIU09599.1;ABK74710.1;AFP40869.1	TBH27009.1	TBH27009.1 phosphoadenylyl-sulfate reductase	228;228;228;242	1	72.3207	72.321	72.321	K	IPGADPRSGRWAGLSKTECGLHVS_______	WAGLSK(1)TECGLHVS	WAGLSK(72.32)TECGLHVS	2	0.45265	3357800
Sauton-specific acetylated proteins	TBH30028.1;AIU10652.1;AFP41925.1;ABK72904.1	TBH30028.1	TBH30028.1 antitoxin	17;17;17;17	1	63.0912	67.456	63.091	K	GFLDKAKDLLSQNADKVDTVIDKAGDMIDEK	DLLSQNADK(1)VDTVIDK	DLLSQNADK(63.09)VDTVIDK(-63.09)	2	-0.17659	3345200
Sauton-specific acetylated proteins	TBH34399.1;AIU09996.1;AFP41274.1;ABK71073.1	TBH34399.1	TBH34399.1 threonine synthase	45;45;45;45	1	44.4995	44.5	44.5	K	TTVTLLEGGTPLIHAKRISELTGCTVHLKVE	LPIGDDWTTVTLLEGGTPLIHAK(1)R	LPIGDDWTTVTLLEGGTPLIHAK(44.5)R	3	-0.098287	3303900
Sauton-specific acetylated proteins	TBH46362.1;AIU06171.1;AFP37371.1;ABK72608.1	TBH46362.1	TBH46362.1 methyltransferase domain-containing protein	100;100;100;100	1	120.526	120.53	120.53	K	AVTKYDVNVIGITLSKAQSDYARERLAKIET	YDVNVIGITLSK(1)AQSDYAR	YDVNVIGITLSK(120.53)AQSDYAR	2	2.4406	3297000
Sauton-specific acetylated proteins	ABK71908.1;TBH47639.1;AIU08774.1;AFP40018.1	ABK71908.1	ABK71908.1 malate synthase G	614;625;625;625	1	51.2336	51.234	51.234	K	LGYVVRWIDAGVGCSKVPDIHDVALMEDRAT	WIDAGVGCSK(1)VPDIHDVALMEDR	WIDAGVGCSK(51.23)VPDIHDVALMEDR	3	0.064557	3267200
Sauton-specific acetylated proteins	TBH49020.1;AIU10574.1;AFP41844.1;ABJ96325.1	TBH49020.1	LLM class flavin-dependent oxidoreductase	278;278;280;280	1	66.2667	66.267	66.267	K	FRIPYIEGQDTEPLDKKIRNLEWFAENVIAK	IPYIEGQDTEPLDK(1)K	IPYIEGQDTEPLDK(66.27)K(-66.27)	2	1.0786	3221900
Sauton-specific acetylated proteins	TBH34218.1;AIU07137.1;AFP38347.1;ABK70150.1;AAD41811.1	TBH34218.1	mycothiol system anti-sigma-R factor	80;80;80;80;80	1	87.2981	87.298	87.298	K	EERVKRLIAAKCSGEKAPDSLRERLRIQISR	CSGEK(1)APDSLR	CSGEK(87.3)APDSLR	2	-0.46241	3214200
Sauton-specific acetylated proteins	TBH44659.1;AIU06747.1;AFP37949.1;ABK70086.1	TBH44659.1	TBH44659.1 dTDP-glucose 4,6-dehydratase	255;255;255;255	1	58.7524	58.752	58.752	K	AECERNNLTVMRTILKLMGRDPDDFDHVTDR	TILK(1)LMGRDPDDFDHVTDR	TILK(58.75)LMGRDPDDFDHVTDR	2	-1.348	3210900
Sauton-specific acetylated proteins	TBH45287.1;AIU11346.1;AFP42623.1;ABK74607.1	TBH45287.1	TBH45287.1 bacterial proteasome activator family protein	42;42;42;42	1	93.0578	93.058	93.058	K	EGEGKSLTDLVEQPAKVMRIGTMIKQLLEEV	SLTDLVEQPAK(1)VMR	SLTDLVEQPAK(93.06)VMR	2	1.7818	3201200
Sauton-specific acetylated proteins	TBH44948.1;ABK73712.1;AIU08350.1;AFP39580.1	TBH44948.1	TBH44948.1 NUDIX domain-containing protein	134;134;143;143	1	72.2905	72.29	72.29	K	DHAPMVEHARTRLVAKLSYTNIGFALAPKEF	LVAK(1)LSYTNIGFALAPK	LVAK(72.29)LSYTNIGFALAPK(-72.29)	2	0.035658	3187600
Sauton-specific acetylated proteins	TBH44990.1;AIU10234.1;AFP41508.1;ABK72443.1	TBH44990.1	TBH44990.1 thiolase family protein	140;140;140;140	1	111.74	111.74	111.74	K	GSSLANGGNPYGESFKARYDKTPNQGVGAEM	TPMGSSLANGGNPYGESFK(1)AR	TPMGSSLANGGNPYGESFK(111.74)AR	2	0.33907	3162900
Sauton-specific acetylated proteins	TBH46394.1;AIU06139.1;AFP37339.1;ABK71693.1	TBH46394.1	TBH46394.1 chaperonin GroEL	195;195;195;195	1	93.8227	93.823	93.823	K	TFGLQLELTEGMRFDKGYISGYFVTDAERQE	FDK(1)GYISGYFVTDAER	FDK(93.82)GYISGYFVTDAER	2	-1.0576	3161200
Sauton-specific acetylated proteins	TBH45365.1;AIU11431.1;ABK72769.1;AFP42711.1	TBH45365.1	TBH45365.1 LLM class F420-dependent oxidoreductase	6;6;6;35	1	51.7258	51.726	51.726	K	__________MRFAFKTSPQNTTWADMLAIW	FAFK(1)TSPQNTTWADMLAIWK	FAFK(51.73)TSPQNTTWADMLAIWK(-51.73)	2	1.1463	3160500
Sauton-specific acetylated proteins	TBH44648.1;AIU06759.1;AFP37961.1;ABK71739.1	TBH44648.1	TBH44648.1 DNA-directed RNA polymerase subunit alpha	153;153;153;153	1	105.17	105.17	105.17	K	LVVERGRGYVPAVQNKASGAEIGRIPVDSIY	GYVPAVQNK(1)ASGAEIGR	GYVPAVQNK(105.17)ASGAEIGR	2	-0.035262	3142900
Sauton-specific acetylated proteins	TBH44622.1;AIU06790.1;AFP37992.1;ABK73633.1	TBH44622.1	TBH44622.1 50S ribosomal protein L13	71;71;71;71	0.9563	13.4011	43.168	43.168	K	VINADKIAVSGDKLTKKFAYRHSGYPGGLRK	IAVSGDK(0.044)LTK(0.956)K	IAVSGDK(-13.4)LTK(13.4)K(-43.17)	2	-0.93388	3140500
Sauton-specific acetylated proteins	AIU11609.1;AFP42886.1;TBH30771.1;ABK69957.1	AIU11609.1	AIU11609.1 5-methyltetrahydropteroyltriglutamate--homocysteine methyltransferase	45;45;56;56	1	66.9619	66.962	66.962	K	WAGNLDRSGLESVAAKIRRDTWESLTAAGLD	SGLESVAAK(1)IR	SGLESVAAK(66.96)IR	2	1.2497	3137000
Sauton-specific acetylated proteins	TBH45578.1;AIU07550.1;AFP38775.1;ABK74646.1	TBH45578.1	TBH45578.1 Asp-tRNA(Asn)/Glu-tRNA(Gln) amidotransferase subunit GatA	16;16;16;16	1	42.6895	42.689	42.689	K	MSTELIRSDAATLGAKIAAKEVSSTEVTQAH	SDAATLGAK(1)IAAK	SDAATLGAK(42.69)IAAK(-42.69)	2	0.57515	3093700
Sauton-specific acetylated proteins	TBH51362.1;AIU09337.1;AFP40601.1;ABK71107.1	TBH51362.1	TBH51362.1 3-deoxy-7-phosphoheptulonate synthase class II	382;382;382;382	1	55.8839	55.884	55.884	K	CDPMHGNTHESSTGYKTRHFDRIVDEVQGFF	VQATGHQVIWQCDPMHGNTHESSTGYK(1)TR	VQATGHQVIWQCDPMHGNTHESSTGYK(55.88)TR	4	0.1538	3087900
Sauton-specific acetylated proteins	TBH33823.1;AIU06893.1;ABK74253.1;AFP38095.1	TBH33823.1	TBH33823.1 aspartate aminotransferase family protein	171;171;171;175	1	42.582	42.582	42.582	K	GTPQGALAITGIPAFKAPFEPLTPGGFRAPN	SIAYHGTPQGALAITGIPAFK(1)APFEPLTPGGFR	SIAYHGTPQGALAITGIPAFK(42.58)APFEPLTPGGFR	3	1.5197	3069300
Sauton-specific acetylated proteins	TBH26847.1;AIU05349.1;AFP36550.1;ABK74525.1	TBH26847.1	TBH26847.1 MinD/ParA family protein	182;182;182;182	1	75.3782	75.378	75.378	K	RAIDALSHVGVKTNVKMPSQRGWRHWLYVMT	TNVK(1)MPSQR	TNVK(75.38)MPSQR	2	-0.16821	3045100
Sauton-specific acetylated proteins	TBH46362.1;AIU06171.1;AFP37371.1;ABK72608.1	TBH46362.1	TBH46362.1 methyltransferase domain-containing protein	66;66;66;66	1	96.9927	96.993	96.993	K	SQNAKFDLALGKLDLKPGMTLLDVGCGWGGA	LDLK(1)PGMTLLDVGCGWGGALER	LDLK(96.99)PGMTLLDVGCGWGGALER	2	1.0937	3030600
Sauton-specific acetylated proteins	TBH51693.1;AIU08242.1;AFP39472.1;ABK73882.1	TBH51693.1	TBH51693.1 triose-phosphate isomerase	61;61;61;61	1	48.0038	48.004	48.004	K	PFTDLRSVQTLVDGDKLRLTYGAQDLSQHDS	SVQTLVDGDK(1)LR	SVQTLVDGDK(48)LR	2	1.7489	2970100
Sauton-specific acetylated proteins	TBH51857.1;AIU11861.1;AFP43146.1;ABK72827.1	TBH51857.1	TBH51857.1 inositol-3-phosphate synthase	244;244;244;244	1	68.9722	68.972	68.972	K	LNMLERSRLESKKVSKTQAVTSNLSGALAGK	VSK(1)TQAVTSNLSGALAGK	VSK(68.97)TQAVTSNLSGALAGK(-68.97)	2	0.72008	2962000
Sauton-specific acetylated proteins	AIU08913.1;TBH50479.1;ABK71354.1;AFP40164.1	AIU08913.1	AIU08913.1 translation initiation factor IF-3	30;70;70;147	1	56.4677	56.468	56.468	K	LDLVEVAPNARPPVCKIMDYGKYKYETAQKA	VAADADLDLVEVAPNARPPVCK(1)IMDYGK	VAADADLDLVEVAPNARPPVCK(56.47)IMDYGK(-56.47)	3	-0.40511	2951600
Sauton-specific acetylated proteins	TBH51402.1;AIU09378.1;AFP40643.1;ABK73069.1	TBH51402.1	TBH51402.1 DUF4191 domain-containing protein	193;193;193;193	1	43.0988	43.099	43.099	K	YDIIVGNGEGEVPLAKLERHLNKLPANITVK	LVGETPIYDIIVGNGEGEVPLAK(1)LER	LVGETPIYDIIVGNGEGEVPLAK(43.1)LER	3	0.34298	2919700
Sauton-specific acetylated proteins	TBH27856.1;AIU06508.1;AFP37705.1;ABK74691.1	TBH27856.1	TBH27856.1 SIR2 family protein	239;239;239;239	1	103.342	103.34	103.34	K	WKGLLDRFAEEAGFDKATRERLTERDFRDQA	FAEEAGFDK(1)ATR	FAEEAGFDK(103.34)ATR	2	-0.25384	2893100
Sauton-specific acetylated proteins	TBH50346.1;AIU09068.1;AFP40322.1;ABK73366.1	TBH50346.1	TBH50346.1 NAD(P)H nitroreductase	186;186;186;186	1	116.238	116.24	116.24	K	AADDGYLRELTAWSGKYASTAGVPARSAPKP	ELTAWSGK(1)YASTAGVPAR	ELTAWSGK(116.24)YASTAGVPAR	2	0.23161	2878700
Sauton-specific acetylated proteins	AIU09779.1;AFP41058.1;TBH50610.1;ABK75417.1	AIU09779.1	AIU09779.1 oligoribonuclease	153;153;160;160	1	85.3546	85.355	85.355	K	LCRRWYPRIYFGQPEKGLAHRALADIHESIR	IYFGQPEK(1)GLAHR	IYFGQPEK(85.35)GLAHR	2	-0.71225	2870100
Sauton-specific acetylated proteins	TBH45277.1;AIU11335.1;AFP42612.1;ABK70318.1	TBH45277.1	TBH45277.1 histidinol-phosphate transaminase	46;46;46;46	1	96.0149	96.015	96.015	K	ETVHGPLPSVREAILKATDLINRYPDNGYLD	EAILK(1)ATDLINR	EAILK(96.01)ATDLINR	2	-0.1211	2853700
Sauton-specific acetylated proteins	TBH33205.1;AIU05720.1;AFP36916.1;ABK70779.1	TBH33205.1	TBH33205.1 organic hydroperoxide resistance protein	13;13;13;13	1	50.3973	50.397	50.397	K	___MTTSTDNVLYTAKTHTTGGRQGESFSSD	TTSTDNVLYTAK(1)THTTGGR	TTSTDNVLYTAK(50.4)THTTGGR	3	-0.15168	2847700
Sauton-specific acetylated proteins	TBH45055.1;AIU10302.1;AFP41575.1;ABK75142.1	TBH45055.1	TBH45055.1 cystathionine beta-synthase	427;427;427;427	1	78.3192	78.319	78.319	K	PLPLIGAGELVSTAAKTLRESDAVMVVEDGK	LADAVAEHMSPPLPLIGAGELVSTAAK(1)TLR	LADAVAEHMSPPLPLIGAGELVSTAAK(78.32)TLR	3	-1.6424	2841100
Sauton-specific acetylated proteins	TBH51305.1;AIU09276.1;AFP40541.1;ABK75392.1	TBH51305.1	TBH51305.1 phosphoribosyl-ATP diphosphatase	20;20;20;20	1	67.2345	67.234	67.234	K	MLVKTFDALFAELSDKARTRPAGSGTVAALD	TFDALFAELSDK(1)AR	TFDALFAELSDK(67.23)AR	3	-0.39911	2836600
Sauton-specific acetylated proteins	AIU07397.1;TBH33994.1;ABK74337.1;AFP38618.1	AIU07397.1	AIU07397.1 formyltetrahydrofolate deformylase	159;160;160;206	1	49.4481	49.448	49.448	K	QVRAFGVPFIYVPATKENRAEAEQRLLELLR	AFGVPFIYVPATK(1)ENR	AFGVPFIYVPATK(49.45)ENR	2	0.6705	2831000
Sauton-specific acetylated proteins	TBH27063.1;ABK72346.1;AIU09142.1;AFP40399.1	TBH27063.1	TBH27063.1 ATP-dependent acyl-CoA ligase	485;485;519;519	1	72.4959	72.496	72.496	K	RYIELVTEFPLTDTQKIAKARLPRDRSTSEV	YIELVTEFPLTDTQK(1)IAK	YIELVTEFPLTDTQK(72.5)IAK(-72.5)	2	0.37022	2829300
Sauton-specific acetylated proteins	TBH51824.1;AIU05287.1;AFP36488.1;ABK70300.1	TBH51824.1	TBH51824.1 DNA polymerase III subunit beta	12;12;12;12	1	53.5687	53.569	53.569	K	____MATTTAGLTDLKFRVVREDFADAVAWV	ATTTAGLTDLK(1)FR	ATTTAGLTDLK(53.57)FR	2	0.53022	2806600
Sauton-specific acetylated proteins	TBH44697.1;AIU06705.1;AFP37907.1;ABK73224.1	TBH44697.1	TBH44697.1 50S ribosomal protein L6	6;6;6;6	1	43.1624	43.162	43.162	K	__________MSRIGKQPVPVPSGVDVTING	IGK(1)QPVPVPSGVDVTINGQNLSVK	IGK(43.16)QPVPVPSGVDVTINGQNLSVK(-43.16)	3	0.32045	2789500
Sauton-specific acetylated proteins	TBH44659.1;AIU06747.1;AFP37949.1;ABK70086.1	TBH44659.1	TBH44659.1 dTDP-glucose 4,6-dehydratase	325;325;325;325	1	60.3978	60.398	60.398	K	ANESWWRPLKDTVEAKYQERGQ_________	DTVEAK(1)YQER	DTVEAK(60.4)YQER	2	-0.5951	2766000
Sauton-specific acetylated proteins	TBH44633.1;AIU06778.1;AFP37979.1;ABK69777.1	TBH44633.1	TBH44633.1 aldehyde dehydrogenase family protein	361;361;361;368	1	62.5281	62.528	62.528	K	SNDQLEKILSYIEIGKSEGAKLITGGERAQL	ILSYIEIGK(1)SEGAK	ILSYIEIGK(62.53)SEGAK(-62.53)	2	-1.2833	2744500
Sauton-specific acetylated proteins	TBH49028.1;AIU10563.1;AFP41833.1;ABK70606.1	TBH49028.1	TBH49028.1 Fpg/Nei family DNA glycosylase	231;231;231;231	1	51.841	51.841	51.841	K	TDAVSRSVGQQAATLKGEKRSGLRVHARTGL	SVGQQAATLK(1)GEK	SVGQQAATLK(51.84)GEK(-51.84)	2	0.57128	2733700
Sauton-specific acetylated proteins	TBH49138.1;AIU10443.1;AFP41717.1;ABK73840.1	TBH49138.1	TBH49138.1 transcription-repair coupling factor	1214;1214;1214;1214	1	44.7042	44.704	44.704	K	GDVDMSKFSNPAGEAKR______________	FSNPAGEAK(1)R	FSNPAGEAK(44.7)R	2	-2.6904	2716000
Sauton-specific acetylated proteins	TBH51820.1;CAA63917.1;AIU05291.1;AFP36492.1;ABK72750.1;TBH45993.1;AIU06476.1;AFP37671.1;ABK72646.1	TBH51820.1	TBH51820.1 DNA topoisomerase (ATP-hydrolyzing) subunit B	372;372;372;372;372;336;336;336;336	1	58.6765	58.676	58.676	K	VISVKVAEPQFEGQTKTKLGNTEVKSFVQKI	VAEPQFEGQTK(1)TK	VAEPQFEGQTK(58.68)TK(-58.68)	2	0.27167	2710000
Sauton-specific acetylated proteins	TBH51412.1;AIU09390.1;AFP40655.1;ABK70291.1	TBH51412.1	TBH51412.1 enoyl-CoA hydratase	197;197;197;197	1	133.137	133.14	133.14	K	VTEVVPDADLADRATKLAEQVAAGSAGSNGA	ATK(1)LAEQVAAGSAGSNGAVK	ATK(133.14)LAEQVAAGSAGSNGAVK(-133.14)	2	0.62792	2639600
Sauton-specific acetylated proteins	TBH51401.1;AIU09377.1;AFP40642.1;ABK75084.1	TBH51401.1	TBH51401.1 lipoyl synthase	43;43;43;43	1	69.3488	69.349	69.349	K	WIKTRAKMGPEYTELKGLVRREGLHTVCEEA	MGPEYTELK(1)GLVR	MGPEYTELK(69.35)GLVR	2	-1.4353	2628700
Sauton-specific acetylated proteins	TBH33808.1;AIU06876.1;AFP38080.1;ABK69727.1	TBH33808.1	TBH33808.1 bifunctional methylenetetrahydrofolate dehydrogenase/methenyltetrahydrofolate cyclohydrolase	59;59;59;59	1	58.592	58.592	58.592	K	PGSQAYVRGKHADCAKVGINSIRRDLPADIT	HADCAK(1)VGINSIR	HADCAK(58.59)VGINSIR	2	1.9849	2620300
Sauton-specific acetylated proteins	TBH51989.1;AIU11719.1;AFP42998.1;ABK73909.1	TBH51989.1	TBH51989.1 (R)-hydratase	325;325;325;325	1	50.9502	67.153	50.95	K	SLDPETRTGVVIVAAKSGGRKIFGLATATIR	TGVVIVAAK(1)SGGR	TGVVIVAAK(50.95)SGGR	2	-0.798	2589300
Sauton-specific acetylated proteins	TBH33710.1;AIU09879.1;AFP41157.1;ABK71114.1	TBH33710.1	TBH33710.1 acyl-CoA dehydrogenase	285;285;285;285	0.998079	27.1562	83.198	83.198	K	TRKAFGTPVASFQNTKFELAACSAEVEAAQA	K(0.002)AFGTPVASFQNTK(0.998)FELAACSAEVEAAQAMLDR	K(-27.16)AFGTPVASFQNTK(27.16)FELAACSAEVEAAQAMLDR	3	-3.3578	2579200
Sauton-specific acetylated proteins	TBH30781.1;AIU11600.1;AFP42876.1;ABK75556.1	TBH30781.1	TBH30781.1 TetR/AcrR family transcriptional regulator	79;79;79;79	1	55.4614	55.461	55.461	K	AAIRRYSERNLAQLQKALAARIDDPLRALWE	NLAQLQK(1)ALAAR	NLAQLQK(55.46)ALAAR	2	-0.17106	2564900
Sauton-specific acetylated proteins	TBH44694.1;AIU06709.1;AFP37911.1;ABK72911.1	TBH44694.1	TBH44694.1 50S ribosomal protein L15	101;101;101;101	1	73.0223	73.022	73.022	K	AFPQGGTVGVDELVAKGLVRKNSLVKVLGDG	AFPQGGTVGVDELVAK(1)GLVR	AFPQGGTVGVDELVAK(73.02)GLVR	2	2.8125	2560200
Sauton-specific acetylated proteins	TBH39723.1;AIU11023.1;AFP42298.1;ABK74315.1	TBH39723.1	TBH39723.1 acetoacetate--CoA ligase	91;91;91;91	1	49.418	49.418	49.418	K	SRWFPGAKLNYVDQVKRNARTDRPAILYVAE	LNYVDQVK(1)R	LNYVDQVK(49.42)R	2	2.5445	2557200
Sauton-specific acetylated proteins	TBH34399.1;AIU09996.1;AFP41274.1;ABK71073.1	TBH34399.1	TBH34399.1 threonine synthase	119;119;119;119	1	72.2905	72.29	72.29	K	AARAGITCAVLIPQGKIAMGKLAQAVMHGAK	AGITCAVLIPQGK(1)IAMGK	AGITCAVLIPQGK(72.29)IAMGK(-72.29)	2	-0.37071	2534300
Sauton-specific acetylated proteins	TBH33925.1;AIU07422.1;AFP38643.1;ABK70079.1	TBH33925.1	TBH33925.1 crotonase/enoyl-CoA hydratase family protein	130;130;130;130	1	63.4796	63.48	63.48	K	LVVASRTAKFGIPEVKRGLVAAGGGLLRLPK	FGIPEVK(1)R	FGIPEVK(63.48)R	2	-1.5542	2522400
Sauton-specific acetylated proteins	TBH47644.1;AIU08767.1;AFP40011.1;ABK74721.1	TBH47644.1	TBH47644.1 GuaB1 family IMP dehydrogenase-related protein	212;212;212;212	1	46.8438	46.844	46.844	K	TGAIRAGIYTPAVDAKGRLRIAAAVGINGDV	AGIYTPAVDAK(1)GR	AGIYTPAVDAK(46.84)GR	2	0.6505	2503800
Sauton-specific acetylated proteins	TBH28225.1;AIU05678.1;AFP36875.1;ABK73727.1;AAT01809.1	TBH28225.1	TBH28225.1 hypothetical protein EYS45_29345	8;8;8;8;8	1	41.4293	41.429	41.429	K	________MAKYLLLKHYRGAPAAVNDVPMD	YLLLK(1)HYR	YLLLK(41.43)HYR	3	0.87788	2501500
Sauton-specific acetylated proteins	TBH34380.1;AIU10018.1;AFP41295.1;ABK71407.1	TBH34380.1	TBH34380.1 sulfate adenylyltransferase subunit CysN	570;570;570;570	1	68.3984	68.398	68.398	K	PLADCEARDPKGLYAKARAGEITHFTGIDSP	GLYAK(1)AR	GLYAK(68.4)AR	2	-0.31282	2495000
Sauton-specific acetylated proteins	TBH29141.1;AIU06041.1;AFP37241.1;AAC38338.1;ABK75077.1	TBH29141.1	TBH29141.1 glucose-6-phosphate dehydrogenase (coenzyme-F420)	206;206;206;206;207	1	54.4709	54.471	54.471	K	GFICTSGKGEELYAEKLIPAVKEGAAAADRD	GEELYAEK(1)LIPAVK	GEELYAEK(54.47)LIPAVK(-54.47)	2	-0.36088	2454900
Sauton-specific acetylated proteins	AIU07899.1;TBH30514.1;AFP39132.1;ABK72286.1	AIU07899.1	AIU07899.1 DNA repair ATPase	440;452;452;452	1	64.4386	64.439	64.439	K	AQWRQWAEAAAESLEKRR_____________	QWAEAAAESLEK(1)R	QWAEAAAESLEK(64.44)R	2	2.3511	2452000
Sauton-specific acetylated proteins	TBH46969.1;AIU05974.1;AFP37173.1;ABK70705.1	TBH46969.1	TBH46969.1 nucleotide exchange factor GrpE	15;15;15;15	1	49.4231	49.423	49.423	K	_MTQDDSHEPVTITDKRRIDPETGEVREPAA	TQDDSHEPVTITDK(1)R	TQDDSHEPVTITDK(49.42)R	2	-2.2276	2410000
Sauton-specific acetylated proteins	AIU06195.1;AFP37396.1;TBH46472.1;ABK70196.1	AIU06195.1	AIU06195.1 hypothetical protein LJ00_04660	211;211;207;207	1	55.4522	55.452	55.452	K	TIRRAGAPDLAVATSKTFRSLARLTGAAPSG	AGAPDLAVATSK(1)TFR	AGAPDLAVATSK(55.45)TFR	2	0.87719	2369500
Sauton-specific acetylated proteins	TBH44848.1;AIU08402.1;AFP39633.1;ABK75531.1	TBH44848.1	TBH44848.1 hypothetical protein EYS45_15020	74;74;74;74	1	43.3486	43.349	43.349	K	VVAAVFYNFTPERVAKTLPAVWDLAAPSTVL	VAK(1)TLPAVWDLAAPSTVLAVR	VAK(43.35)TLPAVWDLAAPSTVLAVR	3	0.32321	2358300
Sauton-specific acetylated proteins	AIU09168.1;AFP40425.1;TBH21601.1;ABK70604.1	AIU09168.1	AIU09168.1 fatty-acid--CoA ligase	496;496;498;498	1	81.4939	81.494	81.494	K	RSIEFVNALPLSGAGKVLKRELRERHLGARE	SIEFVNALPLSGAGK(1)VLK	SIEFVNALPLSGAGK(81.49)VLK(-81.49)	2	1.1404	2352800
Sauton-specific acetylated proteins	TBH51641.1;AIU08187.1;ABK72490.1;AFP39419.1	TBH51641.1	TBH51641.1 chorismate synthase	212;212;212;215	1	40.2417	105.17	40.242	K	DKASEELMIAEIEAAKRDGDTLGGVVEVVAD	ASEELMIAEIEAAK(1)R	ASEELMIAEIEAAK(40.24)R	3	-0.038821	2304000
Sauton-specific acetylated proteins	AFP42148.1;TBH48702.1;AIU10877.1;ABK73640.1	AFP42148.1	AFP42148.1 Two component system response transcriptional positive regulator phoP	185;187;187;187	1	63.4082	63.408	63.408	K	TLLRYFIINAGTVLSKPKILDHVWRYDFGGD	YFIINAGTVLSK(1)PK	YFIINAGTVLSK(63.41)PK(-63.41)	2	0.59817	2301600
Sauton-specific acetylated proteins	TBH30032.1;AIU10656.1;AFP41929.1;ABK73808.1	TBH30032.1	TBH30032.1 enoyl-CoA hydratase	221;221;221;221	1	99.2153	99.215	99.215	K	EEPWPAHKELFDRAWKSPDVIEAQVARIEKR	AWK(1)SPDVIEAQVAR	AWK(99.22)SPDVIEAQVAR	2	3.0357	2296900
Sauton-specific acetylated proteins	TBH45936.1;AIU06413.1;AFP37612.1;ABK72830.1	TBH45936.1	TBH45936.1 YajQ family cyclic di-GMP-binding protein	99;99;99;99	1	103.909	103.91	103.91	K	DPQPSGKTYKVTGTIKQGITSEQAKKITKLI	VTGTIK(1)QGITSEQAK	VTGTIK(103.91)QGITSEQAK(-103.91)	2	2.2111	2289700
Sauton-specific acetylated proteins	TBH27296.1;AIU11090.1;AFP42367.1;ABK76208.1	TBH27296.1	TBH27296.1 Lsr2 family protein	49;49;49;49	1	46.4083	46.408	46.408	K	IDLSAKNAAKLRNDLKQWVEAGRRVGGRKRG	LRNDLK(1)QWVEAGR	LRNDLK(46.41)QWVEAGR	3	-2.2172	2280400
Sauton-specific acetylated proteins	AIU11373.1;AFP42650.1;TBH45312.1;ABK71774.1	AIU11373.1	AIU11373.1 polyketide synthase	1520;1520;1495;1495	1	56.1392	56.139	56.139	K	GGIFNELPTVSEETAKKMAERLSERAEGTIT	SPGGIFNELPTVSEETAK(1)K	SPGGIFNELPTVSEETAK(56.14)K(-56.14)	2	1.0564	2268000
Sauton-specific acetylated proteins	TBH51431.1;AIU09412.1;AFP40679.1;ABK72760.1	TBH51431.1	TBH51431.1 pyruvate dehydrogenase (acetyl-transferring), homodimeric type	515;515;515;515	0.999985	48.3148	54.343	54.343	K	RTKSKPLALPGSDTYKALKKGSGSQAVATTM	SKPLALPGSDTYK(1)ALK	SK(-48.31)PLALPGSDTYK(48.31)ALK(-54.34)	2	0.24915	2252400
Sauton-specific acetylated proteins	AIU07573.1;AFP38798.1;TBH45611.1;ABK74793.1	AIU07573.1	AIU07573.1 NUDIX hydrolase	56;66;67;67	1	100.722	100.72	100.72	K	VIHRPRYDDWSLPKGKLDQGETEPVAAAREI	GK(1)LDQGETEPVAAAR	GK(100.72)LDQGETEPVAAAR	2	0.15571	2251300
Sauton-specific acetylated proteins	TBH50362.1;AIU09048.1;AFP40300.1;ABK74930.1	TBH50362.1	TBH50362.1 Hsp20/alpha crystallin family protein	136;136;136;136	1	62.0879	62.088	62.088	K	LTISVPVTEPEAAAEKRVAVETVSP______	GILTISVPVTEPEAAAEK(1)R	GILTISVPVTEPEAAAEK(62.09)R	2	1.7089	2238000
Sauton-specific acetylated proteins	TBH32308.1;AIU07029.1;AFP38234.1;ABK71291.1	TBH32308.1	TBH32308.1 acetyl/propionyl/methylcrotonyl-CoA carboxylase subunit alpha	165;165;165;165	1	83.292	101.95	83.292	K	EVVAFAKEHGVPVAIKAAFGGGGRGMKVART	EHGVPVAIK(1)AAFGGGGR	EHGVPVAIK(83.29)AAFGGGGR	3	-0.77772	2236300
Sauton-specific acetylated proteins	TBH50499.1;AIU08892.1;AFP40141.1;ABK69544.1	TBH50499.1	TBH50499.1 arginine repressor	55;55;55;55	1	60.8284	60.828	60.828	K	TQATLSRDLEELGAVKLRGADGGVGVYVVPE	DLEELGAVK(1)LR	DLEELGAVK(60.83)LR	2	-0.96157	2193700
Sauton-specific acetylated proteins	TBH34229.1;AIU07126.1;AFP38336.1;ABK73663.1	TBH34229.1	TBH34229.1 acyl-CoA dehydrogenase	75;75;75;75	1	51.9267	51.927	51.927	K	WWGREYPHKLASVIEKEFRAVRAPGSRLDKY	LASVIEK(1)EFR	LASVIEK(51.93)EFR	2	-1.55	2191700
Sauton-specific acetylated proteins	TBH31895.1;AIU06639.1;AFP37835.1;ABJ96334.1;AAM19252.1	TBH31895.1	TBH31895.1 elongation factor G	233;233;233;233;233	1	40.4544	40.454	40.454	K	KLLETVAESDEALLEKYFGGEELSVDEIKGA	LLETVAESDEALLEK(1)YFGGEELSVDEIK	LLETVAESDEALLEK(40.45)YFGGEELSVDEIK(-40.45)	3	-0.57121	2187900
Sauton-specific acetylated proteins	TBH44835.1;AIU08416.1;AFP39648.1;ABK74542.1	TBH44835.1	TBH44835.1 ABC transporter ATP-binding protein	101;101;101;101	1	66.2667	66.267	66.267	K	LYPQKTVAENLASPLKSGRTGQYTEAQRAER	TVAENLASPLK(1)SGR	TVAENLASPLK(66.27)SGR	2	-2.4062	2143900
Sauton-specific acetylated proteins	TBH46394.1;AIU06139.1;AFP37339.1;ABK71693.1	TBH46394.1	TBH46394.1 chaperonin GroEL	224;224;224;224	1	54.2346	66.246	54.235	K	QEAVLEDPYILLVSSKVSTVKDLLPLLEKVI	QEAVLEDPYILLVSSK(1)VSTVK	QEAVLEDPYILLVSSK(54.23)VSTVK(-54.23)	3	1.4689	2073400
Sauton-specific acetylated proteins	TBH50747.1;AIU09633.1;AFP40904.1;ABK73775.1	TBH50747.1	TBH50747.1 GNAT family N-acetyltransferase	11;11;11;11	1	87.2162	87.216	87.216	K	_____MSAVAVRSAQKFDVAPLAAVLGRAFA	SAQK(1)FDVAPLAAVLGR	SAQK(87.22)FDVAPLAAVLGR	2	1.9715	2059600
Sauton-specific acetylated proteins	TBH51819.1;CAA63918.1;AIU05292.1;AFP36493.1;ABK69994.1	TBH51819.1	TBH51819.1 DNA gyrase subunit A	326;326;326;326;326	1	68.8931	68.893	68.893	K	VGLRIVVELKRDAVAKVVLNNLYKHTQLQTS	DAVAK(1)VVLNNLYK	DAVAK(68.89)VVLNNLYK(-68.89)	2	2.6043	2050700
Sauton-specific acetylated proteins	TBH51983.1;ABK74627.1;AIU11725.1;AFP43004.1	TBH51983.1	TBH51983.1 glycerol-3-phosphate dehydrogenase/oxidase	68;68;66;66	1	59.2451	59.245	59.245	K	VEARDYASGTSSRSSKLFHGGLRYLEQFNFS	SSK(1)LFHGGLR	SSK(59.25)LFHGGLR	2	0.62694	2003100
Sauton-specific acetylated proteins	TBH44870.1;AIU08377.1;AFP39607.1;ABK70099.1	TBH44870.1	TBH44870.1 glutamate synthase large subunit	983;983;983;983	1	60.9103	60.91	60.91	K	EGGQLPGYKVYPNIAKTRHSTPGVGLISPPP	VYPNIAK(1)TR	VYPNIAK(60.91)TR	2	0.77612	1999500
Sauton-specific acetylated proteins	TBH50496.1;AIU08895.1;AFP40144.1;ABK73548.1	TBH50496.1	TBH50496.1 acetylglutamate kinase	77;77;77;77	1	48.0533	48.053	48.053	K	PVVVHGGGPQISAMLKRLGIEGDFKGGFRVT	NCGIHPVVVHGGGPQISAMLK(1)R	NCGIHPVVVHGGGPQISAMLK(48.05)R	3	-0.20672	1997700
Sauton-specific acetylated proteins	AIU10875.1;AFP42146.1;TBH48703.1;ABK71100.1	AIU10875.1	AIU10875.1 HIT family hydrolase	69;69;73;73	1	72.0057	72.006	72.006	K	PAVFARVMEVSQLIGKAVCKAFDTERSGLII	VMEVSQLIGK(1)AVCK	VMEVSQLIGK(72.01)AVCK(-72.01)	2	-1.6754	1994000
Sauton-specific acetylated proteins	TBH34283.1;AIU10124.1;AFP41404.1;ABK75179.1	TBH34283.1	TBH34283.1 long-chain-acyl-CoA synthetase	419;419;419;419	1	93.8227	93.823	93.823	K	SFQPFDGYTDSSATEKKLVRNAFKDGDVWFN	VSSFQPFDGYTDSSATEK(1)K	VSSFQPFDGYTDSSATEK(93.82)K(-93.82)	2	0.23795	1993700
Sauton-specific acetylated proteins	TBH46342.1;AIU06191.1;AFP37392.1;ABK73234.1	TBH46342.1	TBH46342.1 phosphoglyceromutase	246;246;246;246	1	54.2346	54.235	54.235	K	EAAAAGAAAVAAQGAKK______________	IGGEYLDPEAAAAGAAAVAAQGAK(1)K	IGGEYLDPEAAAAGAAAVAAQGAK(54.23)K(-54.23)	3	1.2646	1961400
Sauton-specific acetylated proteins	TBH46481.1;AIU06086.1;AFP37287.1;ABK69726.1	TBH46481.1	TBH46481.1 phosphomethylpyrimidine synthase ThiC	515;515;528;507	1	108.372	108.37	108.37	K	ITADLKDSIREAMDQKSAEFAEQGNRVYLPL	EAMDQK(1)SAEFAEQGNR	EAMDQK(108.37)SAEFAEQGNR	2	-0.031064	1957300
Sauton-specific acetylated proteins	TBH30489.1;AIU07925.1;AFP39158.1;ABK71305.1	TBH30489.1	TBH30489.1 RNA polymerase sigma factor	347;347;347;347	1	75.4785	75.479	75.479	K	PTPEELAKEMDITPEKVLEIQQYAREPISLD	EMDITPEK(1)VLEIQQYAR	EMDITPEK(75.48)VLEIQQYAR	2	-1.1099	1946800
Sauton-specific acetylated proteins	AIU07497.1;AIU06279.1;AFP38719.1;AFP37478.1;ABK71584.1;ABK69691.1;TBH27000.1;TBH26867.1	AIU07497.1	AIU07497.1 geranylgeranyl reductase	163;163;163;163;163;163;163;23	1	110.801	110.8	110.8	K	YGDAVIAADGAYSPIKRALKIDSEYNGYSAI	VYGDAVIAADGAYSPIK(1)R	VYGDAVIAADGAYSPIK(110.8)R	2	-0.46937	1919200
Sauton-specific acetylated proteins	TBH30296.1;AIU11460.1;AFP42739.1;ABK70022.1	TBH30296.1	TBH30296.1 PPOX class F420-dependent oxidoreductase	130;130;130;130	1	44.425	44.425	44.425	K	HPDWDEYRQAMVDQGKCLIRVTPKQWGPVAT	QAMVDQGK(1)CLIR	QAMVDQGK(44.43)CLIR	2	0.68532	1911100
Sauton-specific acetylated proteins	TBH50413.1;AIU08990.1;AFP40241.1;ABK72513.1	TBH50413.1	TBH50413.1 precorrin-2 C(20)-methyltransferase	414;414;414;414	1	42.0835	42.083	42.083	K	AAKADLVLAIYNPASKTRTWQVGAMRDLLLE	ADLVLAIYNPASK(1)TR	ADLVLAIYNPASK(42.08)TR	2	2.0674	1871900
Sauton-specific acetylated proteins	TBH39572.1;AIU05647.1;AFP36844.1;ABK76126.1	TBH39572.1	TBH39572.1 nuclease	79;79;79;79	1	115.119	115.12	115.12	K	FNASGDTTAAGSGTGKRTVDKYVRGAWGERR	NFNASGDTTAAGSGTGK(1)R	NFNASGDTTAAGSGTGK(115.12)R	2	0.69417	1858200
Sauton-specific acetylated proteins	TBH51753.1;AIU08304.1;AFP39534.1;ABK73247.1	TBH51753.1	TBH51753.1 enoyl-[acyl-carrier-protein] reductase FabI	233;233;233;233	1	68.0687	68.069	68.069	K	LEEGWDQRAPLGWNMKDPTPVAKTVCALLSD	APLGWNMK(1)DPTPVAK	APLGWNMK(68.07)DPTPVAK(-68.07)	2	0.3085	1821200
Sauton-specific acetylated proteins	TBH51435.1;AIU09417.1;AFP40684.1;ABK69838.1	TBH51435.1	TBH51435.1 beta-ketoacyl-ACP synthase	33;33;33;33	1	56.728	56.728	56.728	K	VAMTTALATDAESTWKKLLDGQSGIRTLTDP	AALSTGNGLPNVVVTGVAMTTALATDAESTWK(1)K	AALSTGNGLPNVVVTGVAMTTALATDAESTWK(56.73)K(-56.73)	3	-0.5438	1811500
Sauton-specific acetylated proteins	TBH30807.1;AIU11571.1;AFP42845.1;ABK73061.1	TBH30807.1	TBH30807.1 alpha/beta fold hydrolase	50;50;50;50	1	70.4884	70.488	70.488	K	GFTLGKNSPACSRICKQLASEGIGMLRFDAL	ICK(1)QLASEGIGMLR	ICK(70.49)QLASEGIGMLR	2	-2.3392	1778100
Sauton-specific acetylated proteins	TBH28376.1;AIU08645.1;AFP39890.1;ABK73360.1	TBH28376.1	TBH28376.1 fructose bisphosphate aldolase	250;250;250;250	1	145.428	145.43	145.43	K	RVVALSGGYSRDEANKLLAQNTGVIASFSRA	DEANK(1)LLAQNTGVIASFSR	DEANK(145.43)LLAQNTGVIASFSR	2	-0.024552	1772400
Sauton-specific acetylated proteins	TBH50441.1;AIU08957.1;AFP40207.1;ABK71724.1;AAC44593.1	TBH50441.1	TBH50441.1 DNA polymerase I	764;764;764;764;98	1	91.9142	91.914	91.914	K	AYGLAQQLKISTEEAKVQMEQYFDRFGGVRD	ISTEEAK(1)VQMEQYFDR	ISTEEAK(91.91)VQMEQYFDR	2	-1.2014	1761200
Sauton-specific acetylated proteins	TBH51431.1;AIU09412.1;AFP40679.1;ABK72760.1	TBH51431.1	TBH51431.1 pyruvate dehydrogenase (acetyl-transferring), homodimeric type	757;757;757;757	1	74.3762	74.376	74.376	K	EALLKGLYLYRPAPEKRAKSAQILASGVAMP	GLYLYRPAPEK(1)R	GLYLYRPAPEK(74.38)R	2	0.14535	1759500
Sauton-specific acetylated proteins	TBH45365.1;AIU11431.1;ABK72769.1;AFP42711.1	TBH45365.1	TBH45365.1 LLM class F420-dependent oxidoreductase	150;150;150;179	1	73.4351	73.435	73.435	K	VLKGLLTQETTTFDGKFYQLKDARNEPKGPQ	GLLTQETTTFDGK(1)FYQLK	GLLTQETTTFDGK(73.44)FYQLK(-73.44)	2	0.49299	1717700
Sauton-specific acetylated proteins	TBH27295.1;AIU11089.1;AFP42366.1;ABK74692.1	TBH27295.1	TBH27295.1 ATP-dependent Clp protease ATP-binding subunit ClpC1	446;446;446;446	1	118.483	118.48	118.48	K	ARREKESAIDAQDFEKAAALRDKEKQLVAQR	ESAIDAQDFEK(1)AAALR	ESAIDAQDFEK(118.48)AAALR	2	0.40429	1715700
Sauton-specific acetylated proteins	TBH33287.1;AIU05810.1;AFP37006.1;ABK75587.1	TBH33287.1	TBH33287.1 FMN-binding negative transcriptional regulator	6;6;6;6	1	44.1881	44.188	44.188	K	__________MYLPPKFALSPERIDAVLAEA	MYLPPK(1)FALSPER	MYLPPK(44.19)FALSPER	2	-0.26658	1696100
Sauton-specific acetylated proteins	TBH29410.1;AIU08506.1;AFP39746.1;ABK74189.1	TBH29410.1	TBH29410.1 TetR/AcrR family transcriptional regulator	75;75;75;75	1	54.4164	54.416	54.416	K	AVLDRYMEFQRSLLDKWSSKKNLSTPDRLAG	SLLDK(1)WSSK	SLLDK(54.42)WSSK(-54.42)	2	3.0388	1663900
Sauton-specific acetylated proteins	TBH44870.1;AIU08377.1;AFP39607.1;ABK70099.1	TBH44870.1	TBH44870.1 glutamate synthase large subunit	411;411;411;411	1	84.2893	84.289	84.289	K	VPSGEIVAKGRLQPGKMLLIDTAAGRIVPDD	LQPGK(1)MLLIDTAAGR	LQPGK(84.29)MLLIDTAAGR	2	0.6177	1661900
Sauton-specific acetylated proteins	TBH34403.1;AIU09992.1;AFP41269.1;ABK70260.1	TBH34403.1	TBH34403.1 acyl-CoA synthetase	488;488;488;488	1	55.2612	55.261	55.261	K	RYVWIAEDLPTTATNKILKRELVATGTDPAG	YVWIAEDLPTTATNK(1)ILK	YVWIAEDLPTTATNK(55.26)ILK(-55.26)	2	0.48768	1641400
Sauton-specific acetylated proteins	TBH21984.1;AIU07827.1;AFP39057.1;ABK75931.1	TBH21984.1	TBH21984.1 manganese-binding transcriptional regulator MntR	35;35;35;35	1	45.161	45.161	45.161	K	VIWTAQEWSREKVSTKLLAERIGVSASTASE	VSTK(1)LLAER	VSTK(45.16)LLAER	2	1.0818	1622000
Sauton-specific acetylated proteins	AIU08260.1;AFP39491.1;TBH51712.1;ABK70377.1	AIU08260.1	AIU08260.1 NADPH--quinone reductase	174;174;190;190	1	59.5697	59.57	59.57	K	TSLGTRVITTASTPEKAELSRQAGAVEVLDY	VITTASTPEK(1)AELSR	VITTASTPEK(59.57)AELSR	2	-0.12446	1619600
Sauton-specific acetylated proteins	TBH44633.1;AIU06778.1;AFP37979.1;ABK69777.1	TBH44633.1	TBH44633.1 aldehyde dehydrogenase family protein	483;483;483;490	1	73.3266	73.327	73.327	K	AFGGYKQSGIGRETHKMMLDHYQQTKNLLVS	ETHK(1)MMLDHYQQTK	ETHK(73.33)MMLDHYQQTK(-73.33)	2	1.1148	1587300
Sauton-specific acetylated proteins	TBH39572.1;AIU05647.1;AFP36844.1;ABK76126.1	TBH39572.1	TBH39572.1 nuclease	138;138;138;138	1	52.4897	52.49	52.49	K	GRAVTGLVLKWLAAEKTSDPGSRYYLIDDDR	WLAAEK(1)TSDPGSR	WLAAEK(52.49)TSDPGSR	2	-0.81831	1564900
Sauton-specific acetylated proteins	TBH50386.1;AIU09019.1;AFP40271.1;ABK72984.1	TBH50386.1	TBH50386.1 proteasome ATPase	595;595;595;595	1	63.3202	63.32	63.32	K	KKGERIVYIRTLVTGKSSSASRAIDTESNLG	TLVTGK(1)SSSASR	TLVTGK(63.32)SSSASR	2	1.6562	1559500
Sauton-specific acetylated proteins	AIU07932.1;AFP39165.1;TBH30482.1;ABK75837.1	AIU07932.1	AIU07932.1 hypothetical protein LJ00_13750	5;5;6;6	1	43.0002	43	43	K	___________MAFGKRKKSAADDKRTGDQP	MAFGK(1)RK	MAFGK(43)RK(-43)	2	-0.4213	1551400
Sauton-specific acetylated proteins	TBH46968.1;AIU05973.1;AFP37172.1;ABK74606.1	TBH46968.1	TBH46968.1 molecular chaperone DnaK	546;546;546;546	1	52.5758	52.576	52.576	K	ASDGGGSKVPEETLAKVDSAIADAKKALEGT	VPEETLAK(1)VDSAIADAK	VPEETLAK(52.58)VDSAIADAK(-52.58)	2	-0.32461	1543900
Sauton-specific acetylated proteins	TBH32245.1;AIU06961.1;AFP38167.1;ABK75315.1	TBH32245.1	TBH32245.1 NAD(P)H-quinone dehydrogenase	371;371;371;371	1	69.7824	69.782	69.782	K	VFTRPEIAAVGVPQAKIDDGSVPARTLTLPL	TVAAAVFTRPEIAAVGVPQAK(1)IDDGSVPAR	TVAAAVFTRPEIAAVGVPQAK(69.78)IDDGSVPAR	3	0.61676	1522700
Sauton-specific acetylated proteins	TBH51832.1;AIU11888.1;AFP43173.1;ABK74964.1	TBH51832.1	TBH51832.1 ParA family protein	14;14;14;14	1	73.0666	73.067	73.067	K	__MGSGQNKGQGVVQKPNVSRETWDSATSTW	GQGVVQK(1)PNVSR	GQGVVQK(73.07)PNVSR	2	3.3468	1499700
Sauton-specific acetylated proteins	TBH34396.1;AIU09999.1;AFP41277.1;ABK70921.1;AAD32590.1	TBH34396.1	TBH34396.1 arginine--tRNA ligase	280;280;280;280;280	1	42.475	42.475	42.475	K	DQAITQLREAGSIYEKDGAVWLRTTDFGDDK	EAGSIYEK(1)DGAVWLR	EAGSIYEK(42.47)DGAVWLR	2	1.2923	1499400
Sauton-specific acetylated proteins	TBH28227.1;AIU05680.1;AFP36877.1;ABK75628.1;AAU04876.1	TBH28227.1	TBH28227.1 acyl-CoA dehydrogenase	338;338;338;338;338	1	134.976	134.98	134.98	K	AKERVQGADMTQMTDKTAPRVTITHHPDVRR	VQGADMTQMTDK(1)TAPR	VQGADMTQMTDK(134.98)TAPR	2	0.15517	1472400
Sauton-specific acetylated proteins	TBH33834.1;AIU06906.1;AFP38107.1;ABK69908.1	TBH33834.1	TBH33834.1 adenosine deaminase	354;354;354;358	1	76.2215	76.221	76.221	K	FIPFDQRLAIIDEVIKPRYAVLVG_______	LAIIDEVIK(1)PR	LAIIDEVIK(76.22)PR	2	-0.71332	1444700
Sauton-specific acetylated proteins	TBH27173.1;AIU05382.1;AFP36579.1;ABK73175.1	TBH27173.1	TBH27173.1 tyrosine-protein phosphatase	39;39;39;39	1	48.284	48.284	48.284	K	TGIRPGVLYRSSELSKLSDDGRAVFKRLGIT	SSELSK(1)LSDDGR	SSELSK(48.28)LSDDGR	2	0.58945	1422800
Sauton-specific acetylated proteins	TBH26834.1;AIU07856.1;AFP39088.1;ABK74200.1	TBH26834.1	TBH26834.1 ribonuclease J	124;124;124;124	0.967533	14.7423	50.284	50.284	K	IALVREKCREHRLKPKFVEVAERQSSQHGVF	LK(0.032)PK(0.968)FVEVAER	LK(-14.74)PK(14.74)FVEVAER	2	1.3101	1338300
Sauton-specific acetylated proteins	TBH27127.1;AIU06489.1;AFP37685.1;ABK72923.1	TBH27127.1	TBH27127.1 hypothetical protein EYS45_31310	51;51;51;51	1	40.0212	40.021	40.021	K	TGRALDVISRIAAGLKDPAAGRTFSITGPHG	IAAGLK(1)DPAAGR	IAAGLK(40.02)DPAAGR	2	-0.89378	1241500
Sauton-specific acetylated proteins	TBH21987.1;AIU07831.1;AFP39061.1;ABK73464.1	TBH21987.1	TBH21987.1 polyribonucleotide nucleotidyltransferase	709;709;709;709	0.984315	17.9764	50.194	50.194	K	KLGKGKRIAKVEDVVKVGDKLRVEIADIDNR	VEDVVK(0.984)VGDK(0.016)LR	VEDVVK(17.98)VGDK(-17.98)LR	2	0.0041474	1128400
Sauton-specific acetylated proteins	TBH49157.1;AIU10423.1;AFP41698.1;ABK71880.1	TBH49157.1	TBH49157.1 propionyl-CoA synthetase	108;108;108;108	1	49.418	49.418	49.418	K	ATAKVAGALRGLGVEKGDRVVIYMPMVPEAV	GLGVEK(1)GDR	GLGVEK(49.42)GDR	2	-1.2473	1101100
7H9-specific acetylated proteins	TBH49045.1;AIU10543.1;AFP41813.1;ABK72035.1	TBH49045.1	TBH49045.1 succinate--CoA ligase subunit alpha	291;291;291;291	1	119.864	119.86	119.86	K	EAAGVKVGKTPSETAKLAREILQSL______	TPSETAK(1)LAR	TPSETAK(119.86)LAR	2	0.12084		68335000
7H9-specific acetylated proteins	TBH33627.1;AIU09965.1;AFP41242.1;ABK73156.1	TBH33627.1	TBH33627.1 methylmalonyl-CoA epimerase	87;87;87;87	1	88.3919	88.392	88.392	K	QIQLLAPIDEKSTIAKFIDTRGPGLQQLAYR	STIAK(1)FIDTR	STIAK(88.39)FIDTR	2	2.5613		53525000
7H9-specific acetylated proteins	TBH34401.1;AIU09994.1;ABK73380.1;AFP41272.1	TBH34401.1	TBH34401.1 transcription termination factor Rho	349;349;349;370	1	50.9659	50.966	50.966	K	RVPREGDSGGQNQRQKFNPLVRLDTVNGGSV	QK(1)FNPLVR	QK(50.97)FNPLVR	2	1.384		35589000
7H9-specific acetylated proteins	TBH46372.1;AIU06162.1;AFP37362.1;ABK74779.1	TBH46372.1	TBH46372.1 dihydrolipoyl dehydrogenase	259;259;259;259	1	73.2108	94.801	94.801	K	TVKVTVSKDGKTEELKADKVLQAIGFAPNVE	DGKTEELK(1)ADK	DGK(-73.21)TEELK(73.21)ADK(-94.8)	2	-1.9175		29019000
7H9-specific acetylated proteins	TBH51865.1;AIU11853.1;AFP43137.1;ABK72284.1	TBH51865.1	TBH51865.1 30S ribosomal protein S18	25;25;25;25	1	91.9063	91.906	91.906	K	APEKPVKTRKCVFCSKKGQTIDYKDTALLRT	CVFCSK(1)K	CVFCSK(91.91)K(-91.91)	2	-0.84887		26069000
7H9-specific acetylated proteins	TBH44725.1;AIU06676.1;ABK73644.1	TBH44725.1	TBH44725.1 30S ribosomal protein S19	25;25;25	1	166.614	166.61	166.61	K	FVDDHLLKKVDVQNEKNTKQVIKTWSRRSTI	VDVQNEK(1)NTK	VDVQNEK(166.61)NTK(-166.61)	2	-0.053691		24373000
7H9-specific acetylated proteins	TBH32133.1;AIU07700.1;AFP38929.1;ABK70376.1	TBH32133.1	TBH32133.1 elongation factor Ts	108;108;108;108	1	112.802	112.8	112.8	K	VAAAVAAKANDIETLKAAKTGDTTVEQAIAD	ANDIETLK(1)AAK	ANDIETLK(112.8)AAK(-112.8)	2	-1.1149		22140000
7H9-specific acetylated proteins	TBH44599.1;AIU06814.1;AFP38018.1;ABK71399.1	TBH44599.1	TBH44599.1 chaperonin GroEL	426;426;426;426	1	92.6765	92.677	92.677	K	TGGGAALVQARSAVEKLRGELSGDEALGVDV	SAVEK(1)LR	SAVEK(92.68)LR	2	-0.5541		21440000
7H9-specific acetylated proteins	TBH50446.1;AIU08951.1;AFP40201.1;ABK74996.1	TBH50446.1	TBH50446.1 30S ribosomal protein S1	426;426;426;426	1	99.5681	99.568	99.568	K	REEWEARYAEAERRHKMHTAQMEKFAAAEAE	HK(1)MHTAQMEK	HK(99.57)MHTAQMEK(-99.57)	2	-0.17117		19904000
7H9-specific acetylated proteins	TBH21645.1;AIU09977.1;AFP41254.1;ABK74032.1	TBH21645.1	TBH21645.1 F0F1 ATP synthase subunit beta	474;474;474;474	1	79.5885	123.98	123.98	K	GGLDDLAKKAESLGAKL______________	KAESLGAK(1)L	K(-79.59)AESLGAK(79.59)L	2	0.03825		18756000
7H9-specific acetylated proteins	TBH51703.1;AIU08251.1;AFP39483.1;ABK70062.1	TBH51703.1	TBH51703.1 phosphoenolpyruvate carboxylase	121;121;121;121	1	99.0214	99.021	99.021	K	DIHRERRRAVHVAAGKPPQDSSLAATYRKLD	AVHVAAGK(1)PPQDSSLAATYR	AVHVAAGK(99.02)PPQDSSLAATYR	3	0.5208		18620000
7H9-specific acetylated proteins	ABK74380.1;TBH32215.1;AIU07795.1;AFP39022.1	ABK74380.1	ABK74380.1 cob(I)alamin adenosyltransferase	53;60;60;60	1	134.676	134.68	134.68	K	RAWNQGFRVAVFQFVKSAKWKVGEEAVFREL	VAVFQFVK(1)SAK	VAVFQFVK(134.68)SAK(-134.68)	2	0.12596		15435000
7H9-specific acetylated proteins	TBH47656.1;AIU08754.1;AFP39998.1;ABK75146.1	TBH47656.1	TBH47656.1 LLM class F420-dependent oxidoreductase	216;216;216;216	0.999999	58.9062	91.516	91.516	K	VIAGFDELARKLDVIKKNCDEIDRDPATLET	KLDVIK(1)K	K(-58.91)LDVIK(58.91)K(-91.52)	2	-0.74811		14464000
7H9-specific acetylated proteins	TBH33925.1;AIU07422.1;AFP38643.1;ABK70079.1	TBH33925.1	TBH33925.1 crotonase/enoyl-CoA hydratase family protein	123;123;123;123	1	111.061	111.06	111.06	K	EIVLATDLVVASRTAKFGIPEVKRGLVAAGG	TAK(1)FGIPEVK	TAK(111.06)FGIPEVK(-111.06)	2	0.4726		13078000
7H9-specific acetylated proteins	TBH44696.1;AFP37909.1;ABK71824.1;AIU06707.1	TBH44696.1	TBH44696.1 30S ribosomal protein S5	151;151;151;152	1	93.2946	93.295	93.295	K	ARAVLECAGVHDILAKSLGSDNAINVVHATV	AVLECAGVHDILAK(1)SLGSDNAINVVHATVAALK	AVLECAGVHDILAK(93.29)SLGSDNAINVVHATVAALK(-93.29)	3	-2.1381		12857000
7H9-specific acetylated proteins	TBH48866.1;AIU10688.1;AFP41962.1;ABK72674.1	TBH48866.1	TBH48866.1 citrate synthase	125;125;125;125	1	44.3093	112.13	44.309	K	FTNQIQRHTLLHEDLKRFFDGFPRNAHPMPV	HTLLHEDLK(1)R	HTLLHEDLK(44.31)R	2	0.98205		12765000
7H9-specific acetylated proteins	TBH26891.1;ABK71849.1;ABK70217.1;AIU07488.1;AIU06270.1;AFP38711.1;AFP37470.1	TBH26891.1	TBH26891.1 class 1b ribonucleoside-diphosphate reductase subunit alpha	54;54;54;70;70;70;70	1	100.678	100.68	100.68	K	QHVNQNTVFFHSQDEKLDYLIENEYYEREVL	QYFLQHVNQNTVFFHSQDEK(1)LDYLIENEYYER	QYFLQHVNQNTVFFHSQDEK(100.68)LDYLIENEYYER	4	-2.1358		11132000
7H9-specific acetylated proteins	TBH31844.1;AIU06586.1;AFP37782.1;ABK75379.1	TBH31844.1	TBH31844.1 50S ribosomal protein L1	28;28;28;28	1	60.4336	60.434	60.434	K	EKVDRTKLYTPLEAAKLAKETSSKKQDATVE	LYTPLEAAK(1)LAK	LYTPLEAAK(60.43)LAK(-60.43)	2	-0.73544		10718000
7H9-specific acetylated proteins	TBH21648.1;AIU09980.1;AFP41257.1;ABK71377.1	TBH21648.1	TBH21648.1 ATP synthase subunit b-delta	49;49;49;49	1	44.425	44.425	44.425	K	QEAVRAALAESAEAAKKLADADAMHAKALAD	AALAESAEAAK(1)K	AALAESAEAAK(44.43)K(-44.43)	2	-0.29919		10587000
7H9-specific acetylated proteins	TBH21314.1;AIU07839.1;AFP39068.1;ABK71521.1	TBH21314.1	TBH21314.1 4-hydroxy-tetrahydrodipicolinate reductase	149;149;149;149	1	140.841	140.84	140.84	K	PHKADAPSGTAARTAKLIAEARKGLPPNPDA	TAK(1)LIAEAR	TAK(140.84)LIAEAR	2	0.54681		10257000
7H9-specific acetylated proteins	AIU09485.1;AFP40753.1;TBH51497.1;ABK72182.1	AIU09485.1	AIU09485.1 HAD family hydrolase	48;48;56;56	1	57.1466	57.147	57.147	K	TVVAHGGTPSEADIAKWHGAAKHEALRALLA	VLEQTVVAHGGTPSEADIAK(1)WHGAAK	VLEQTVVAHGGTPSEADIAK(57.15)WHGAAK(-57.15)	4	0.32248		10169000
7H9-specific acetylated proteins	TBH44633.1;AIU06778.1;AFP37979.1;ABK69777.1	TBH44633.1	TBH44633.1 aldehyde dehydrogenase family protein	13;13;13;20	1	40.4317	40.432	40.432	K	___MTVYARPGADGAKMSFQARYDNYIGGEW	TVYARPGADGAK(1)MSFQAR	TVYARPGADGAK(40.43)MSFQAR	3	2.4077		8818400
7H9-specific acetylated proteins	TBH39669.1;AIU05539.1;ABK71523.1;AFP36734.1	TBH39669.1	TBH39669.1 XRE family transcriptional regulator	217;217;217;219	1	94.8061	94.806	94.806	K	ELWSRHDARGKSATVKSFRHPQVGAVTLQMQ	SATVK(1)SFR	SATVK(94.81)SFR	2	-1.9736		8712700
7H9-specific acetylated proteins	TBH51303.1;AIU09273.1;AFP40538.1;ABJ96322.1	TBH51303.1	TBH51303.1 FAD-containing oxidoreductase	366;366;366;366	1	84.7523	96.048	96.048	K	GRAGLTEAQVRASGRKALVGKRPMTRVGRAV	K(1)ALVGKR	K(84.75)ALVGK(-84.75)R	2	0.48637		8688200
7H9-specific acetylated proteins	AIU05391.1;AFP36588.1;ABK74959.1;TBH27113.1	AIU05391.1	AIU05391.1 NAD(P) transhydrogenase subunit alpha	237;237;237;237	1	78.7702	78.77	78.77	K	EVSKTGYAKEMGEDYKAREAALYAEQCKDVD	EMGEDYK(1)AR	EMGEDYK(78.77)AR	2	0.2468		8349300
7H9-specific acetylated proteins	TBH45365.1;AIU11431.1;ABK72769.1;AFP42711.1	TBH45365.1	TBH45365.1 LLM class F420-dependent oxidoreductase	179;179;179;208	1	60.5644	60.564	60.564	K	PQQPHPPFCIGGSGEKRTLRITAKYADHWNF	GPQQPHPPFCIGGSGEK(1)R	GPQQPHPPFCIGGSGEK(60.56)R	3	-1.672		8206200
7H9-specific acetylated proteins	TBH27135.1;AIU06500.1;AFP37696.1;ABK72212.1	TBH27135.1	TBH27135.1 DNA helicase UvrD	374;374;374;374	1	69.8636	69.864	69.864	K	AACERVFGHVFEFGSKRTSSDAIWREVVQSV	VFGHVFEFGSK(1)R	VFGHVFEFGSK(69.86)R	3	0.025125		8204800
7H9-specific acetylated proteins	TBH44633.1;AIU06778.1;AFP37979.1;ABK69777.1	TBH44633.1	TBH44633.1 aldehyde dehydrogenase family protein	366;366;366;373	1	59.5419	59.542	59.542	K	EKILSYIEIGKSEGAKLITGGERAQLGGDLN	SEGAK(1)LITGGER	SEGAK(59.54)LITGGER	2	-0.15099		8192800
7H9-specific acetylated proteins	TBH31844.1;AIU06586.1;AFP37782.1;ABK75379.1	TBH31844.1	TBH31844.1 50S ribosomal protein L1	83;83;83;83	1	73.3606	73.361	73.361	K	GTGKTARVAVFAVGEKAEQAQAAGADIVGSD	VAVFAVGEK(1)AEQAQAAGADIVGSDDLIEK	VAVFAVGEK(73.36)AEQAQAAGADIVGSDDLIEK(-73.36)	3	0.13447		8158700
7H9-specific acetylated proteins	TBH34399.1;AIU09996.1;AFP41274.1;ABK71073.1	TBH34399.1	TBH34399.1 threonine synthase	316;316;316;316	1	98.4581	98.458	98.458	K	ASIAGLLKSVEDGWVKRGSTVVCTVTGNGLK	SVEDGWVK(1)R	SVEDGWVK(98.46)R	2	-0.54502		7840900
7H9-specific acetylated proteins	TBH31861.1;AIU06603.1;AFP37798.1;ABK75311.1	TBH31861.1	TBH31861.1 50S ribosomal protein L10	168;168;168;168	1	88.1769	88.177	88.177	K	APASQVARLAAALQEKKAGEEAA________	LAAALQEK(1)K	LAAALQEK(88.18)K(-88.18)	2	-0.44137		7838300
7H9-specific acetylated proteins	TBH33655.1;AIU09937.1;AFP41215.1;ABK73669.1;AAC44148.1;AAC44139.1	TBH33655.1	TBH33655.1 peroxiredoxin	46;46;46;46;46;46	1	62.7143	62.714	62.714	K	PDDYFTRVTSKDYEGKWRIIFFWPKDFTFVC	DYEGK(1)WR	DYEGK(62.71)WR	2	-0.69222		7051500
7H9-specific acetylated proteins	AIU08357.1;AFP39587.1;TBH44888.1;ABK73994.1	AIU08357.1	AIU08357.1 histidinol dehydrogenase	3;3;6;6	1	69.9985	69.998	69.998	K	_____________MAKFQMSRIDLRNRVLSA	AK(1)FQMSR	AK(70)FQMSR	2	0.50398		6717800
7H9-specific acetylated proteins	TBH45026.1;AIU10273.1;ABK73748.1;AFP41545.1	TBH45026.1	TBH45026.1 class II fructose-bisphosphatase	178;178;178;197	1	58.4333	58.433	58.433	K	VSDITVCILDRPRHAKLIADVRAAGARIRLI	HAK(1)LIADVR	HAK(58.43)LIADVR	2	-0.74976		6199100
7H9-specific acetylated proteins	TBH33910.1;AIU07437.1;AFP38658.1;ABK75593.1;TBH47597.1;AIU08819.1;AFP40063.1;ABK75029.1	TBH33910.1	TBH33910.1 acyl-CoA synthetase	535;535;535;535;535;535;535;535	1	59.9308	59.931	59.931	K	KAVVFRPAIERSPAGKADYRWAREQALSETS	SPAGK(1)ADYR	SPAGK(59.93)ADYR	2	0.1893		6104700
7H9-specific acetylated proteins	AFP37801.1;TBH31864.1;CAE53837.1;AIU06606.1;ABK70312.1	AFP37801.1	AFP37801.1 DNA-directed RNA polymerase subunit beta	861;867;867;867;867	1	117.562	117.56	117.56	K	LPAGVNELVRVYVAQKRKISDGDKLAGRHGN	VYVAQK(1)R	VYVAQK(117.56)R	2	-0.65362		6067600
7H9-specific acetylated proteins	TBH32389.1;AIU11249.1;AFP42526.1;ABK73626.1	TBH32389.1	TBH32389.1 aspartate kinase	325;325;325;325	1	101.644	101.64	101.64	K	ITFTCARDNGPRAVEKLSALKSEIGFSQVLY	AVEK(1)LSALK	AVEK(101.64)LSALK(-101.64)	2	0.33023		5931000
7H9-specific acetylated proteins	TBH51433.1;AIU09415.1;AFP40682.1;ABK73710.1	TBH51433.1	TBH51433.1 acyl carrier protein	94;94;94;94	1	79.4686	79.469	79.469	K	KLEEENPEAAAALREKFAADQ__________	EK(1)FAADQ	EK(79.47)FAADQ	2	0.42818		5866000
7H9-specific acetylated proteins	TBH44647.1;AIU06760.1;AFP37962.1;ABK73583.1	TBH44647.1	TBH44647.1 50S ribosomal protein L17	119;119;119;119	1	59.9076	59.908	59.908	K	KGDNAPMAVIELVREKTVTDEANRARRAAAS	EK(1)TVTDEANR	EK(59.91)TVTDEANR	2	-0.99067		5744800
7H9-specific acetylated proteins	TBH21606.1;AIU11153.1;AFP42431.1;ABK69586.1	TBH21606.1	TBH21606.1 type I DNA topoisomerase	548;548;548;548	1	47.7451	47.745	47.745	K	SSIIKTIQDRGYVQKKGSALVPSWVAFAVVG	K(1)GSALVPSWVAFAVVGLLEQHFGR	K(47.75)GSALVPSWVAFAVVGLLEQHFGR	3	-2.4265		5714300
7H9-specific acetylated proteins	TBH51760.1;AIU08312.1;AFP39542.1;ABK74995.1	TBH51760.1	TBH51760.1 methylmalonyl-CoA mutase	624;624;624;624	1	41.2269	41.227	41.227	K	KFAEADGRRPRILVAKMGQDGHDRGQKVIAT	ILVAK(1)MGQDGHDR	ILVAK(41.23)MGQDGHDR	3	0.30013		5678900
7H9-specific acetylated proteins	TBH51726.1;ABK72979.1;AFP39506.1	TBH51726.1	TBH51726.1 transcriptional regulator	14;14;17	1	54.2049	54.205	54.205	K	__MEPSDEFRHNGVVKLRGGATSPVATGPSV	HNGVVK(1)LR	HNGVVK(54.2)LR	2	2.2228		5675500
7H9-specific acetylated proteins	TBH34252.1;AIU07102.1;AFP38312.1;ABK74020.1	TBH34252.1	TBH34252.1 preprotein translocase subunit SecA	445;445;445;445	1	50.3534	50.353	50.353	K	VLIGTTSVERSEYLSKMLTKRRVPHNVLNAK	SEYLSK(1)MLTK	SEYLSK(50.35)MLTK(-50.35)	2	-0.56312		5602600
7H9-specific acetylated proteins	AFP39033.1;TBH26766.1;AIU11903.1;ABK71301.1	AFP39033.1	AFP39033.1 Translation initiation factor IF-2	839;639;515;515	0.999997	55.4604	71.279	71.279	K	IEAALKGMLKPVYEEKELGRAEIRAIFRSSK	GMLKPVYEEK(1)ELGR	GMLK(-55.46)PVYEEK(55.46)ELGR	3	0.40088		5443400
7H9-specific acetylated proteins	TBH44649.1;AIU06758.1;AFP37960.1;ABK70484.1	TBH44649.1	TBH44649.1 30S ribosomal protein S4	80;80;80;80	1	41.3476	41.348	41.348	K	KQFRRYYEEANRQPGKTGDNLLRILESRLDN	YYEEANRQPGK(1)TGDNLLR	YYEEANRQPGK(41.35)TGDNLLR	3	-2.4465		5305100
7H9-specific acetylated proteins	TBH32212.1;AIU07792.1;AFP39019.1;ABK72231.1	TBH32212.1	TBH32212.1 malate dehydrogenase (quinone)	237;237;237;237	1	43.7342	43.734	43.734	K	SWTVKVRNRRTGNNFKINAKFVFVGAGGGAL	TGNNFK(1)INAK	TGNNFK(43.73)INAK(-43.73)	2	1.4114		5255400
7H9-specific acetylated proteins	TBH51576.1;AIU08118.1;AFP39351.1;ABK73815.1	TBH51576.1	TBH51576.1 protein translocase subunit SecD	260;260;260;260	1	60.7879	60.788	60.788	K	ADGDKADLAQRIATAKQWRQSTDPTMQILGL	IATAK(1)QWR	IATAK(60.79)QWR	2	-1.3609		5186500
7H9-specific acetylated proteins	TBH27399.1;AIU05447.1;ABK73089.1;AFP36644.1	TBH27399.1	TBH27399.1 GntR family transcriptional regulator	9;9;9;62	1	45.0222	45.022	45.022	K	_______MSRPYPAGKPKKASPSNMLGDAAP	SRPYPAGK(1)PK	SRPYPAGK(45.02)PK(-45.02)	2	-0.35888		4980300
7H9-specific acetylated proteins	TBH50502.1;AIU08889.1;ABK75283.1;AFP40138.1	TBH50502.1	TBH50502.1 ABC transporter ATP-binding protein	538;538;538;492	1	125.814	125.81	125.81	K	RNIEKEIASIDRSLAKFSDRIAAKHEELAAH	SLAK(1)FSDR	SLAK(125.81)FSDR	2	-0.20875		4942900
7H9-specific acetylated proteins	TBH32305.1;BAC24795.1;AIU07026.1;AFP38231.1;ABK72665.1	TBH32305.1	TBH32305.1 RNA polymerase sigma factor SigF [Mycolicibacterium smegmatis MC2 155];BAC24795.1 alternative sigma factor SigF [Mycolicibacterium smegmatis MC2 155];AIU07026.1 RNA polymerase sigma factor SigF [Mycolicibacterium smegmatis MC2 155];AFP38231.1 al	240;240;240;240;240	1	92.4704	92.47	92.47	K	ERVGISQMHVSRLLAKSLARLRDQLQ_____	LLAK(1)SLAR	LLAK(92.47)SLAR	2	1.8813		4707100
7H9-specific acetylated proteins	TBH44854.1;AIU08395.1;AFP39626.1;ABK71999.1	TBH44854.1	TBH44854.1 ANTAR domain-containing response regulator	163;163;163;163	1	56.0107	56.011	56.011	K	ETRKLVERAKGLLQAKHKMTEPEAFKWIQRA	GLLQAK(1)HK	GLLQAK(56.01)HK(-56.01)	2	-0.23069		4693100
7H9-specific acetylated proteins	TBH44976.1;AIU10219.1;AFP41494.1;ABK75940.1	TBH44976.1	TBH44976.1 CoA transferase	65;65;65;65	1	93.0956	108.47	93.096	K	RDAMLRNRRSVVADLKAPEGRDLVLQLVAKA	SVVADLK(1)APEGR	SVVADLK(93.1)APEGR	2	-0.15396		4673300
7H9-specific acetylated proteins	TBH45343.1;AIU11407.1;AFP42686.1;ABK71950.1	TBH45343.1	TBH45343.1 superoxide dismutase [Mn]	179;179;179;179	1	61.6483	61.648	61.648	K	HAFYLQYKNVKADYVKAFWNVVNWDDVQNRF	ADYVK(1)AFWNVVNWDDVQNR	ADYVK(61.65)AFWNVVNWDDVQNR	3	-1.446		4608400
7H9-specific acetylated proteins	TBH32368.1;AIU11272.1;AFP42548.1;ABK73280.1	TBH32368.1	TBH32368.1 SRPBCC family protein	140;140;140;140	1	54.7838	54.784	54.784	K	PLGLRRIQDEVLENLKKHVEG__________	IQDEVLENLK(1)K	IQDEVLENLK(54.78)K(-54.78)	2	-1.1819		4515500
7H9-specific acetylated proteins	TBH33815.1;AIU06885.1;AFP38087.1;ABK69615.1	TBH33815.1	TBH33815.1 NADP-dependent isocitrate dehydrogenase	648;648;648;648	1	75.3782	75.378	75.378	K	AKALDTATGKLLEENKSPSRRTGELDNRGSQ	LLEENK(1)SPSR	LLEENK(75.38)SPSR	2	1.8292		4497500
7H9-specific acetylated proteins	TBH49031.1;AIU10558.1;AFP41828.1;ABK73757.1	TBH49031.1	TBH49031.1 glucose-6-phosphate isomerase	245;245;245;245	1	108.977	108.98	108.98	K	GDAAVAKHFVAVSTNKKLVDEFGINTDNMFG	HFVAVSTNK(1)K	HFVAVSTNK(108.98)K(-108.98)	2	-2.9364		4426600
7H9-specific acetylated proteins	TBH51412.1;AIU09390.1;AFP40655.1;ABK70291.1	TBH51412.1	TBH51412.1 enoyl-CoA hydratase	255;255;255;255	1	46.4467	46.447	46.447	K	ADSADGREGVDAFLGKRRPEFA_________	EGVDAFLGK(1)R	EGVDAFLGK(46.45)R	2	1.1681		4217900
7H9-specific acetylated proteins	TBH50589.1;AIU09809.1;AFP41086.1;ABK70103.1	TBH50589.1	TBH50589.1 type I polyketide synthase	268;268;268;268	1	63.8269	63.827	63.827	K	EQLSRFELYCTQIAEKEEAERKNKLRGGAVF	FELYCTQIAEK(1)EEAERK	FELYCTQIAEK(63.83)EEAERK(-63.83)	3	-0.17524		4217000
7H9-specific acetylated proteins	TBH44921.1;AIU08321.1;AFP39551.1;ABK75178.1	TBH44921.1	TBH44921.1 isoleucine--tRNA ligase	618;618;618;618	1	42.0682	42.068	42.068	K	KTCVSHGIVLGNDGQKMSKSLRNYPDVSEVF	TCVSHGIVLGNDGQK(1)MSK	TCVSHGIVLGNDGQK(42.07)MSK(-42.07)	3	-0.88816		4150900
7H9-specific acetylated proteins	AIU07497.1;AIU06279.1;AFP38719.1;AFP37478.1;ABK71584.1;ABK69691.1;TBH27000.1;TBH26867.1	AIU07497.1	AIU07497.1 geranylgeranyl reductase	146;146;146;146;146;146;146;6	0.999999	59.3369	62.611	62.611	K	DANGRVIGVVLKSGEKVYGDAVIAADGAYSP	SGEK(1)VYGDAVIAADGAYSPIKR	SGEK(59.34)VYGDAVIAADGAYSPIK(-59.34)R	3	-1.5636		4090800
7H9-specific acetylated proteins	CAB55600.1;TBH28222.1;AIU05675.1;AFP36872.1;AAT01806.1;ABK74005.1;CAA09803.1	CAB55600.1	CAB55600.1 peptide synthetase	119;119;119;119;119;119;119	1	66.4345	72.275	66.435	K	AEIQHTPLPLTGRLVKFALFQTRDEQFYLFG	LVK(1)FALFQTR	LVK(66.43)FALFQTR	2	-3.3192		4080600
7H9-specific acetylated proteins	TBH51337.1;AIU09311.1;AFP40576.1;ABK72820.1	TBH51337.1	TBH51337.1 DivIVA domain-containing protein	137;137;137;137	1	54.094	54.094	54.094	K	DTADRLTSTAKAEADKLLSDARAQAEAMVSD	AEADK(1)LLSDAR	AEADK(54.09)LLSDAR	2	-1.9679		4058900
7H9-specific acetylated proteins	TBH39556.1;ABK71204.1;AIU05668.1;AFP36865.1;ABB72071.1	TBH39556.1	TBH39556.1 class I SAM-dependent methyltransferase	168;168;172;202;202	1	102.514	102.51	102.51	K	YVDSVDSVRANFAQWKNQRIIVGAVPETLAE	ANFAQWK(1)NQR	ANFAQWK(102.51)NQR	2	2.4429		4055800
7H9-specific acetylated proteins	TBH34184.1;ABK70997.1;AIU07173.1;AFP38383.1	TBH34184.1	TBH34184.1 AarF/ABC1/UbiB kinase family protein	14;14;19;19	1	42.7176	42.718	42.718	K	__MSDIKRGSVARNAKLAGLAGGMAGRAALG	NAK(1)LAGLAGGMAGR	NAK(42.72)LAGLAGGMAGR	2	-2.3453		3972800
7H9-specific acetylated proteins	ABK75325.1;TBH33767.1;AIU06833.1;AFP38037.1	ABK75325.1	ABK75325.1 IMP dehydrogenase family protein	364;367;367;367	1	45.598	45.598	45.598	K	GGLRRSMAKAGYCDLKEFQKVGLTVGS____	AGYCDLK(1)EFQK	AGYCDLK(45.6)EFQK(-45.6)	2	-0.30411		3895600
7H9-specific acetylated proteins	TBH29099.1;AIU05996.1;AFP37196.1;ABK72222.1	TBH29099.1	TBH29099.1 ATP-dependent chaperone ClpB	642;642;642;642	1	52.5002	52.5	52.5	K	DERAMVRIDMSEYGEKHSVARLVGAPPGYIG	IDMSEYGEK(1)HSVAR	IDMSEYGEK(52.5)HSVAR	3	-0.041576		3789700
7H9-specific acetylated proteins	TBH31895.1;AIU06639.1;AFP37835.1;ABJ96334.1	TBH31895.1	TBH31895.1 elongation factor G	422;422;422;422	0.704806	3.77962	57.348	57.348	K	TFPDPVIEVAIEPKTKSDQEKLGTAIQKLAE	TK(0.705)SDQEK(0.295)LGTAIQK	TK(3.78)SDQEK(-3.78)LGTAIQK(-57.35)	2	0.4004		3683800
7H9-specific acetylated proteins	TBH26999.1;AIU07498.1;AIU06280.1;AFP38720.1;AFP37479.1;ABK75048.1;ABK72321.1	TBH26999.1	TBH26999.1 TetR/AcrR family transcriptional regulator	62;62;62;62;62;62;62	1	53.6827	53.683	53.683	K	PELSLREIAEEAGTAKPKIYRHFTDKSDLFQ	EIAEEAGTAK(1)PK	EIAEEAGTAK(53.68)PK(-53.68)	2	0.64495		3652900
7H9-specific acetylated proteins	TBH31844.1;AIU06586.1;AFP37782.1;ABK75379.1	TBH31844.1	TBH31844.1 50S ribosomal protein L1	157;157;157;157	1	81.5478	81.548	81.548	K	TGTVTPDVAKAVQDIKGGKINFRVDKQANLH	AVQDIK(1)GGK	AVQDIK(81.55)GGK(-81.55)	2	-0.27662		3627300
7H9-specific acetylated proteins	TBH52011.1;AIU11695.1;AFP42973.1;ABK71914.1	TBH52011.1	TBH52011.1 XRE family transcriptional regulator	234;234;234;234	1	94.1145	94.114	94.114	K	SLWDTYTVRPRTSEDKTFRHPELGVLHLHYE	TSEDK(1)TFR	TSEDK(94.11)TFR	2	0.039986		3554400
7H9-specific acetylated proteins	TBH49045.1;AIU10543.1;AFP41813.1;ABK72035.1	TBH49045.1	TBH49045.1 succinate--CoA ligase subunit alpha	232;232;232;232	0.5		40.756	40.756	K	GEIGGDAEERAADYIKANVTKPVVGYVAGFT	AADYIK(0.5)ANVTK(0.5)PVVGYVAGFTAPEGK	AADYIK(0)ANVTK(0)PVVGYVAGFTAPEGK(-40.76)	3	0.21543		3489400
7H9-specific acetylated proteins	TBH49045.1;AIU10543.1;AFP41813.1;ABK72035.1	TBH49045.1	TBH49045.1 succinate--CoA ligase subunit alpha	237;237;237;237	0.5		40.756	40.756	K	DAEERAADYIKANVTKPVVGYVAGFTAPEGK	AADYIK(0.5)ANVTK(0.5)PVVGYVAGFTAPEGK	AADYIK(0)ANVTK(0)PVVGYVAGFTAPEGK(-40.76)	3	0.21543		3489400
7H9-specific acetylated proteins	TBH46394.1;AIU06139.1;AFP37339.1;ABK71693.1	TBH46394.1	TBH46394.1 chaperonin GroEL	495;495;495;495	1	49.0013	49.001	49.001	K	GEYEDLLAAGVADPVKVTRSALQNAASIAAL	VSNLPAGHGLNAATGEYEDLLAAGVADPVK(1)VTR	VSNLPAGHGLNAATGEYEDLLAAGVADPVK(49)VTR	3	0.60153		3434300
7H9-specific acetylated proteins	TBH51362.1;AIU09337.1;AFP40601.1;ABK71107.1	TBH51362.1	TBH51362.1 3-deoxy-7-phosphoheptulonate synthase class II	133;133;133;133	1	87.7543	87.754	87.754	K	SMPVVKVARIAGQYAKPRSSDVDALGLKSYR	IAGQYAK(1)PR	IAGQYAK(87.75)PR	2	0.51817		3417800
7H9-specific acetylated proteins	TBH39674.1;AIU05534.1;AFP36729.1;ABK74449.1	TBH39674.1	TBH39674.1 phosphoenolpyruvate carboxykinase (GTP)	491;491;491;491	1	48.283	48.283	48.283	K	YFAHWINVGKNADESKLPKVFFVNWFRRGDD	NADESK(1)LPK	NADESK(48.28)LPK(-48.28)	2	0.39843		3382700
7H9-specific acetylated proteins	TBH21978.1;ABK72092.1;AIU05522.1;AFP36717.1	TBH21978.1	TBH21978.1 hemophore-related protein	104;104;114;114	1	46.3338	46.334	46.334	K	VKDELTAVRQPLVDLKNRCGTAPAPELP___	QPLVDLK(1)NR	QPLVDLK(46.33)NR	2	0.54911		3235800
7H9-specific acetylated proteins	TBH33947.1;AIU07398.1;AFP38619.1;ABK71747.1	TBH33947.1	TBH33947.1 MaoC family dehydratase	93;93;93;93	1	119.764	119.76	119.76	K	YRVDNITMAINYGYNKVRFITPVRVGAKVRA	VDNITMAINYGYNK(1)VR	VDNITMAINYGYNK(119.76)VR	2	-0.5969		3218600
7H9-specific acetylated proteins	TBH21606.1;AIU11153.1;AFP42431.1;ABK69586.1	TBH21606.1	TBH21606.1 type I DNA topoisomerase	537;537;537;537	1	59.678	59.678	59.678	K	EELGIGRPSTYSSIIKTIQDRGYVQKKGSAL	ALEELGIGRPSTYSSIIK(1)TIQDR	ALEELGIGRPSTYSSIIK(59.68)TIQDR	3	0.14736		3217200
7H9-specific acetylated proteins	TBH28085.1;AIU08873.1;AFP40122.1	TBH28085.1	TBH28085.1 DNA repair protein RecN	161;161;161	1	66.6213	66.621	66.621	K	PDEQRAALDRFADVDKPLARYRKIREQWLTA	FADVDK(1)PLAR	FADVDK(66.62)PLAR	2	-0.9854		3207900
7H9-specific acetylated proteins	AIU11363.1;AFP42640.1;TBH45304.1;ABK72795.1;AAK13560.1	AIU11363.1	AIU11363.1 decaprenylphosphoryl-beta-D-ribose oxidase	417;417;425;425;106	1	106.356	106.36	106.36	K	LDRRVLEFGGRLYTAKDSRTTAETFHAMYPR	LYTAK(1)DSR	LYTAK(106.36)DSR	2	-1.9499		3201800
7H9-specific acetylated proteins	TBH46364.1;AIU06169.1;AFP37369.1;ABK73692.1	TBH46364.1	TBH46364.1 isocitrate lyase	331;331;331;331	1	44.9804	44.98	44.98	K	PSFNWKKHLDDATIAKFQKELGAMGFKFQFI	HLDDATIAK(1)FQK	HLDDATIAK(44.98)FQK(-44.98)	2	-2.0309		3193500
7H9-specific acetylated proteins	TBH32151.1;AIU07721.1;AFP38949.1;ABK74812.1	TBH32151.1	TBH32151.1 ribosome recycling factor	15;15;15;15	1	50.8046	50.805	50.805	K	_MIDETLFDAEEKMEKAVSVARDELGSIRTG	MEK(1)AVSVAR	MEK(50.8)AVSVAR	2	-1.4319		3177500
7H9-specific acetylated proteins	TBH51392.1;AIU09368.1;AFP40633.1;ABK74679.1	TBH51392.1	TBH51392.1 branched-chain amino acid aminotransferase	204;204;204;204	1	41.0211	41.021	41.021	K	SHEYVRASPGGTGAAKFGGNYAASLLAQAQA	ASPGGTGAAK(1)FGGNYAASLLAQAQAAEMGCDQVVWLDAIERR	ASPGGTGAAK(41.02)FGGNYAASLLAQAQAAEMGCDQVVWLDAIERR	4	-1.7204		3135500
7H9-specific acetylated proteins	TBH27134.1;AIU06499.1;AFP37695.1;ABK72011.1	TBH27134.1	TBH27134.1 DEAD/DEAH box helicase	1185;1185;1185;1185	1	69.8117	69.812	69.812	K	KASAEGKHGLAARYQKVGQTLRERDLLGYLA	YQK(1)VGQTLR	YQK(69.81)VGQTLR	2	-0.76216		3089900
7H9-specific acetylated proteins	TBH48877.1;AFP42076.1;ABK73614.1;AIU10804.1	TBH48877.1	TBH48877.1 aminodeoxychorismate lyase	77;77;77;83	1	56.2698	56.27	56.27	K	EPDLDAWRAAVALGVKRWTSEHSANGEEGVL	AAVALGVK(1)R	AAVALGVK(56.27)R	2	1.1135		3078800
7H9-specific acetylated proteins	TBH32446.1;AIU11185.1;AFP42463.1;ABK71352.1	TBH32446.1	TBH32446.1 RidA family protein	52;52;52;52	1	49.0967	49.097	49.097	K	VYTSGQLPIRGGELIKAGKVGAEVSAEEAKE	GGELIK(1)AGK	GGELIK(49.1)AGK(-49.1)	2	1.1869		3072900
7H9-specific acetylated proteins	TBH45036.1;AIU10282.1;AFP41555.1;ABK71001.1	TBH45036.1	TBH45036.1 serine hydroxymethyltransferase	462;462;462;462	1	66.6213	66.621	66.621	K	VLANTQPEGTSKAKYKLADGTAERVHAASSE	YK(1)LADGTAER	YK(66.62)LADGTAER	2	-0.048144		3049600
7H9-specific acetylated proteins	TBH34095.1;AIU07256.1;AFP38470.1;ABK71963.1	TBH34095.1	TBH34095.1 LLM class flavin-dependent oxidoreductase	255;255;255;255	1	42.3249	42.325	42.325	K	AEAVFVSGPTPDVVAKPVKALRAAAAEQGRD	FAAGHAEAVFVSGPTPDVVAK(1)PVK	FAAGHAEAVFVSGPTPDVVAK(42.32)PVK(-42.32)	3	-1.7723		3037800
7H9-specific acetylated proteins	TBH51746.1;AIU08296.1;AFP39526.1;ABK73859.1;ABJ96316.1	TBH51746.1	TBH51746.1 aconitate hydratase	40;40;40;40;40	1	44.6138	44.614	44.614	K	QSYEIYRLNAVPGTEKLPYSLKVLAENLLRT	LNAVPGTEK(1)LPYSLK	LNAVPGTEK(44.61)LPYSLK(-44.61)	2	1.1709		2990300
7H9-specific acetylated proteins	TBH44729.1;AIU06672.1;AFP37873.1;ABK75373.1	TBH44729.1	TBH44729.1 50S ribosomal protein L3	128;128;128;128	1	144.35	154.35	154.35	K	DVTGTSKGKGFAGTMKRHGFRGQGAAHGAQA	GKGFAGTMK(1)R	GK(-144.35)GFAGTMK(144.35)R	2	0.78906		2964600
7H9-specific acetylated proteins	TBH33829.1;AIU06901.1;AFP38102.1;ABK70261.1	TBH33829.1	TBH33829.1 succinate dehydrogenase flavoprotein subunit	326;326;326;326	1	51.5662	51.566	51.566	K	VYIDVRHLGEDVLEAKLPDITEFARTYLGVD	HLGEDVLEAK(1)LPDITEFAR	HLGEDVLEAK(51.57)LPDITEFAR	3	-3.0901		2949800
7H9-specific acetylated proteins	TBH45578.1;AIU07550.1;AFP38775.1;ABK74646.1	TBH45578.1	TBH45578.1 Asp-tRNA(Asn)/Glu-tRNA(Gln) amidotransferase subunit GatA	272;272;272;272	1	76.0346	76.035	76.035	K	AGATGDLKGVRVGVVKQLRGDGYQPGVLQSF	VGVVK(1)QLR	VGVVK(76.03)QLR	2	0.34244		2940600
7H9-specific acetylated proteins	TBH44621.1;AFP37993.1;ABK70660.1;AIU06791.1	TBH44621.1	TBH44621.1 30S ribosomal protein S9	69;69;69;66	1	61.6409	61.641	61.641	K	TLENYFPNKVHQQLIKAPLVTVDRVDQFDIY	VHQQLIK(1)APLVTVDR	VHQQLIK(61.64)APLVTVDR	3	0.44478		2885500
7H9-specific acetylated proteins	TBH34184.1;ABK70997.1;AIU07173.1;AFP38383.1	TBH34184.1	TBH34184.1 AarF/ABC1/UbiB kinase family protein	117;117;122;122	1	87.258	87.258	87.258	K	PAAKVHRVLDAQLGTKWRDRFSSFDDKPVAS	VLDAQLGTK(1)WR	VLDAQLGTK(87.26)WR	2	0.0038845		2876600
7H9-specific acetylated proteins	TBH45574.1;AIU07554.1;ABK70476.1;AFP38779.1	TBH45574.1	TBH45574.1 sorbosone dehydrogenase family protein	120;120;120;129	1	41.4231	41.423	41.423	K	IPVDPSGDGGLMDIVKSPTYIQDRLMYAYIS	TVIPVDPSGDGGLMDIVK(1)SPTYIQDR	TVIPVDPSGDGGLMDIVK(41.42)SPTYIQDR	3	-2.277		2763300
7H9-specific acetylated proteins	TBH48862.1;AIU10692.1;AFP41966.1;ABK75407.1	TBH48862.1	TBH48862.1 citrate synthase 2	344;344;344;344	1	52.5198	52.52	52.52	K	TAGWCAHILEQKRLGKLVRPSAIYVGPEPRS	LGK(1)LVRPSAIYVGPEPR	LGK(52.52)LVRPSAIYVGPEPR	3	1.3435		2731700
7H9-specific acetylated proteins	TBH51820.1;CAA63917.1;AIU05291.1;AFP36492.1;ABK72750.1	TBH51820.1	TBH51820.1 DNA topoisomerase (ATP-hydrolyzing) subunit B	404;404;404;404;404	1	43.799	43.799	43.799	K	NEQLQHWFEANPAEAKTVVNKAVSSAQARIA	ICNEQLQHWFEANPAEAK(1)TVVNK	ICNEQLQHWFEANPAEAK(43.8)TVVNK(-43.8)	3	-0.6331		2621500
7H9-specific acetylated proteins	TBH28229.1;AIU05682.1;AFP36879.1;ABK73829.1;AAU04878.1	TBH28229.1	TBH28229.1 type I polyketide synthase	3148;3148;3148;3148;3148	1	50.4729	50.473	50.473	K	TASTFKRSTLRRLGVKYVYDSRTTDFADQIL	LGVK(1)YVYDSR	LGVK(50.47)YVYDSR	2	1.9965		2584900
7H9-specific acetylated proteins	TBH51404.1;AIU09381.1;AFP40646.1;ABK70139.1	TBH51404.1	TBH51404.1 type I glutamate--ammonia ligase	231;231;231;231	1	41.8902	41.89	41.89	K	GHHEVGTAGQAEINYKFNTLLAAADDVLLFK	GHHEVGTAGQAEINYK(1)FNTLLAAADDVLLFK	GHHEVGTAGQAEINYK(41.89)FNTLLAAADDVLLFK(-41.89)	4	-2.1301		2543200
7H9-specific acetylated proteins	TBH45058.1;AIU10305.1;AFP41578.1;ABK69698.1	TBH45058.1	TBH45058.1 acetyl-CoA C-acetyltransferase	41;41;41;41	1	45.598	45.598	45.598	K	RPDDLAAQMVKAVLDKVPALDPRDIDDLIMG	AVLDK(1)VPALDPR	AVLDK(45.6)VPALDPR	2	-0.49411		2536600
7H9-specific acetylated proteins	TBH21979.1;ABK75273.1;AIU05519.1;AFP36714.1	TBH21979.1	TBH21979.1 hypothetical protein EYS45_33185	92;92;94;114	1	86.1213	86.121	86.121	K	ETDDLTVWQRIVAAIKRDPYGRTARQVEEVL	IVAAIK(1)R	IVAAIK(86.12)R	2	0.65252		2493000
7H9-specific acetylated proteins	TBH49145.1;AIU10436.1;AFP41710.1;ABK73932.1	TBH49145.1	TBH49145.1 phosphopyruvate hydratase	193;193;193;193	1	51.9557	51.956	51.956	K	LRWGAEVYHSLKSVLKNQGLATGLGDEGGFA	SVLK(1)NQGLATGLGDEGGFAPDVAGTK	SVLK(51.96)NQGLATGLGDEGGFAPDVAGTK(-51.96)	3	-0.48626		2448000
7H9-specific acetylated proteins	TBH34062.1;AFP38505.1;ABK72039.1;AIU07290.1	TBH34062.1	TBH34062.1 oxidoreductase	286;286;286;283	0.999948	42.8099	75.416	75.416	K	DSVQMPIGPRRALWEKLGGPLKPRHLDDVTH	ALWEK(1)LGGPLKPR	ALWEK(42.81)LGGPLK(-42.81)PR	2	-0.56963		2412500
7H9-specific acetylated proteins	TBH29141.1;AIU06041.1;AFP37241.1;AAC38338.1;ABK75077.1	TBH29141.1	TBH29141.1 glucose-6-phosphate dehydrogenase (coenzyme-F420)	5;5;5;5;6	1	51.7872	51.787	51.787	K	___________MAELKLGYKASAEQFAPREL	AELK(1)LGYK	AELK(51.79)LGYK(-51.79)	2	-1.6182		2397100
7H9-specific acetylated proteins	TBH34396.1;AIU09999.1;AFP41277.1;ABK70921.1;AAD32590.1	TBH34396.1	TBH34396.1 arginine--tRNA ligase	478;478;478;478;478	1	101.542	101.54	101.54	K	EGALIRNLGEFPRVLKTAASLREPHRVCRYL	VLK(1)TAASLR	VLK(101.54)TAASLR	2	-0.51566		2365600
7H9-specific acetylated proteins	TBH49049.1;AIU10539.1;AFP41809.1;ABK70122.1	TBH49049.1	TBH49049.1 LLM class F420-dependent oxidoreductase	238;238;238;238	1	44.7042	44.704	44.704	K	AAGREGAPQIRALDYKPDAEKLAHWRDLGVT	ALDYK(1)PDAEK	ALDYK(44.7)PDAEK(-44.7)	2	-0.20133		2360200
7H9-specific acetylated proteins	AIU07497.1;AIU06279.1;AFP38719.1;AFP37478.1;ABK71584.1;ABK69691.1;TBH27000.1	AIU07497.1	AIU07497.1 geranylgeranyl reductase	42;42;42;42;42;42;42	1	41.3995	41.399	41.399	K	GAKVVVLDKAEFPRDKPCGDGLTARAVSYLQ	DK(1)PCGDGLTAR	DK(41.4)PCGDGLTAR	2	-0.66341		2293500
7H9-specific acetylated proteins	TBH51547.1;AIU08088.1;AFP39321.1;ABK73551.1	TBH51547.1	TBH51547.1 threonine--tRNA ligase	679;679;679;679	1	62.7994	90.434	62.799	K	WIADRINEVPTAETVKAGAAK__________	INEVPTAETVK(1)AGAAK	INEVPTAETVK(62.8)AGAAK(-62.8)	2	1.9687		2279300
7H9-specific acetylated proteins	TBH44728.1;AIU06673.1;AFP37874.1;ABK72271.1	TBH44728.1	TBH44728.1 50S ribosomal protein L4	139;139;139;139	1	53.1879	53.188	53.188	K	IHAVTELVEGQTPSTKSAKTFLGTLTENKKV	IHAVTELVEGQTPSTK(1)SAK	IHAVTELVEGQTPSTK(53.19)SAK(-53.19)	3	0.27083		2203400
7H9-specific acetylated proteins	TBH32151.1;AIU07721.1;AFP38949.1;ABK74812.1	TBH32151.1	TBH32151.1 ribosome recycling factor	68;68;68;68	1	91.5493	91.549	91.549	K	QLASINVPEARLVVIKPYEASQLRAIEDAIR	LVVIK(1)PYEASQLR	LVVIK(91.55)PYEASQLR	2	-0.76606		2196100
7H9-specific acetylated proteins	TBH44651.1;AIU06756.1;AFP37958.1;ABK76170.1	TBH44651.1	TBH44651.1 30S ribosomal protein S13	41;41;41;41	1	119.448	119.45	119.45	K	GRTRSNEILAATGIDKNMRTKDLTDDQVTVL	SNEILAATGIDK(1)NMR	SNEILAATGIDK(119.45)NMR	2	-1.1607		2172100
7H9-specific acetylated proteins	TBH29130.1;AIU06030.1;ABK74865.1;AFP37230.1	TBH29130.1	TBH29130.1 formate-dependent phosphoribosylglycinamide formyltransferase	246;246;246;264	1	43.2084	43.208	43.208	K	GQSVLLRPDDIEPAWKRATTAGHFAHSRVLA	DGQSVLLRPDDIEPAWK(1)R	DGQSVLLRPDDIEPAWK(43.21)R	3	1.9551		2158000
7H9-specific acetylated proteins	TBH28376.1;AIU08645.1;AFP39890.1;ABK73360.1	TBH28376.1	TBH28376.1 fructose bisphosphate aldolase	210;210;210;210	1	86.0142	86.014	86.014	K	KAEITKNLDSLADDQKVMLKLSLPTVANHYK	NLDSLADDQK(1)VMLK	NLDSLADDQK(86.01)VMLK(-86.01)	2	-0.81522		2073000
7H9-specific acetylated proteins	TBH44684.1;AIU06719.1;AFP37921.1;ABK75327.1	TBH44684.1	TBH44684.1 adenylate kinase	23;23;23;23	1	81.709	81.709	81.709	K	PPGAGKGTQAEKLSEKLGIPQISTGDLFRKN	LSEK(1)LGIPQISTGDLFR	LSEK(81.71)LGIPQISTGDLFR	2	-0.4594		2065000
7H9-specific acetylated proteins	TBH45340.1;AIU11403.1;AFP42681.1;ABK74211.1	TBH45340.1	TBH45340.1 glycerophosphodiester phosphodiesterase	135;135;135;135	1	60.5898	60.59	60.59	K	MALDWNRPVKLFIETKHPVRYGALVENKLLA	LFIETK(1)HPVR	LFIETK(60.59)HPVR	2	1.0793		2051100
7H9-specific acetylated proteins	TBH45502.1;AIU07633.1;AFP38856.1;ABK75949.1	TBH45502.1	TBH45502.1 aspartate aminotransferase family protein	416;416;416;416	1	56.0413	56.041	56.041	K	YGSSSPAMNAVIAACKSGGLLPFANFNRIHV	TREPLAPYGSSSPAMNAVIAACK(1)SGGLLPFANFNR	TREPLAPYGSSSPAMNAVIAACK(56.04)SGGLLPFANFNR	3	-0.7974		1994100
7H9-specific acetylated proteins	TBH27226.1;AIU05508.1;AFP36703.1;ABK73424.1	TBH27226.1	TBH27226.1 dihydroxy-acid dehydratase	331;331;331;331	1	65.2255	65.225	65.225	K	VPHLADVKPFGRHVMKHVDEIGGVPVVMRAL	HVMK(1)HVDEIGGVPVVMR	HVMK(65.23)HVDEIGGVPVVMR	3	-0.22449		1989300
7H9-specific acetylated proteins	TBH26825.1;AIU07865.1;AFP39097.1;ABK71106.1	TBH26825.1	TBH26825.1 PspA/IM30 family protein	7;7;7;7	1	45.6801	45.68	45.68	K	_________MANPFVKAWKYLMALFSSKVDE	ANPFVK(1)AWK	ANPFVK(45.68)AWK(-45.68)	2	2.5583		1988700
7H9-specific acetylated proteins	TBH51643.1;AIU08189.1;AFP39421.1;ABK72086.1	TBH51643.1	TBH51643.1 3-dehydroquinate synthase	234;234;234;230	1	74.7599	74.76	74.76	K	RRAVAVKADVVAADEKESALREILNYGHTLA	ADVVAADEK(1)ESALR	ADVVAADEK(74.76)ESALR	2	-1.0566		1974600
7H9-specific acetylated proteins	TBH39557.1;AIU05666.1;AFP36863.1;ABK73165.1;ABB72069.1	TBH39557.1	TBH39557.1 glycosyltransferase	2;2;2;2;2	1	47.2277	47.228	47.228	K	______________MKFVLASYGTRGDIEPS	MK(1)FVLASYGTR	MK(47.23)FVLASYGTR	2	0.62492		1942500
7H9-specific acetylated proteins	TBH50465.1;AIU08928.1;AFP40179.1;ABK73411.1	TBH50465.1	TBH50465.1 excinuclease ABC subunit UvrA	856;856;856;856	1	56.177	56.177	56.177	K	SGGEAQRVKLAAELQKRSTGRTIYILDEPTT	LAAELQK(1)R	LAAELQK(56.18)R	2	-2.7561		1929400
7H9-specific acetylated proteins	AIU10722.1;AFP41996.1;TBH48893.1;ABK75103.1	AIU10722.1	AIU10722.1 LuxR family transcriptional regulator	3;3;6;6	1	74.162	74.162	74.162	K	_____________MEKMSLTALARQQLAAAR	MEK(1)MSLTALAR	MEK(74.16)MSLTALAR	2	-1.5213		1919100
7H9-specific acetylated proteins	TBH45279.1;AIU11337.1;AFP42614.1;ABK70451.1	TBH45279.1	TBH45279.1 crotonase/enoyl-CoA hydratase family protein	139;139;139;139	1	59.5419	59.542	59.542	K	DLISAVDIRYASADAKFSVREVKLAIVADVG	YASADAK(1)FSVR	YASADAK(59.54)FSVR	2	0.53581		1898200
7H9-specific acetylated proteins	TBH26891.1;ABK71849.1;ABK70217.1;AIU07488.1;AIU06270.1;AFP38711.1;AFP37470.1	TBH26891.1	TBH26891.1 class 1b ribonucleoside-diphosphate reductase subunit alpha	107;107;107;123;123;123;123	0.999933	41.7472	122.51	122.51	K	PTFLGAFKYYTSYTLKTFDGKRYLERFEDRV	YYTSYTLK(1)TFDGKR	YYTSYTLK(41.75)TFDGK(-41.75)R	2	0.0019289		1895500
7H9-specific acetylated proteins	TBH45559.1;AIU07570.1;AFP38795.1;ABK71381.1	TBH45559.1	TBH45559.1 3-isopropylmalate dehydratase large subunit	10;10;10;10	1	73.4995	73.499	73.499	K	______MDQPTQTSVKPRTLAEKVWDDHVVA	MDQPTQTSVK(1)PR	MDQPTQTSVK(73.5)PR	2	0.25521		1878500
7H9-specific acetylated proteins	TBH51485.1;AIU09470.1;ABK73656.1;AFP40738.1	TBH51485.1	TBH51485.1 ABC transporter substrate-binding protein	310;310;310;322	1	43.1235	43.124	43.124	K	NGIALNTSRAPFDDTKVRQAFIHGSNAEAAV	APFDDTK(1)VR	APFDDTK(43.12)VR	2	2.4479		1821500
7H9-specific acetylated proteins	TBH26877.1;AIU07487.1;AIU06269.1;AFP38709.1;AFP37468.1;ABK75047.1;ABK71958.1	TBH26877.1	TBH26877.1 redoxin NrdH	8;8;8;8;8;8;8	1	122.447	122.45	122.45	K	________MTVTVYTKPACVQCNATYKALDK	TVTVYTK(1)PACVQCNATYK	TVTVYTK(122.45)PACVQCNATYK(-122.45)	2	-1.8815		1781200
7H9-specific acetylated proteins	TBH51705.1;AIU08253.1;AFP39485.1;ABK73164.1	TBH51705.1	TBH51705.1 6-phosphogluconolactonase	52;52;52;52	1	68.8092	68.809	68.809	K	ATIVLTGGGTGIGLLKRVRERSGEIDWSKVH	GQATIVLTGGGTGIGLLK(1)R	GQATIVLTGGGTGIGLLK(68.81)R	2	-0.99024		1756500
7H9-specific acetylated proteins	TBH51346.1;AIU09319.1;AFP40583.1;ABK71244.1	TBH51346.1	TBH51346.1 UDP-N-acetylmuramate--L-alanine ligase	43;43;43;43	1	41.1636	41.164	41.164	K	RILLDRGGLVSGSDAKESRGVVALRARGAEI	GGLVSGSDAK(1)ESR	GGLVSGSDAK(41.16)ESR	2	-0.55178		1681200
7H9-specific acetylated proteins	TBH51444.1;AIU09429.1;AFP40696.1;ABK74715.1	TBH51444.1	TBH51444.1 S-(hydroxymethyl)mycothiol dehydrogenase	331;331;331;331	1	53.3271	53.327	53.327	K	PTLISLYLQGRLPLEKFVSERIGLDGIEDAF	LPLEK(1)FVSER	LPLEK(53.33)FVSER	2	0.99306		1659600
7H9-specific acetylated proteins	AIU09354.1;TBH51378.1;ABK75942.1;AFP40619.1	AIU09354.1	AIU09354.1 menaquinol-cytochrome C reductase	229;235;235;248	1	59.1529	59.153	59.153	K	GKKAVLWTSGWTPRFKGETIYLARATGRPGE	FK(1)GETIYLAR	FK(59.15)GETIYLAR	2	0.41311		1600700
7H9-specific acetylated proteins	TBH51445.1;AIU09430.1;AFP40697.1;ABK71032.1	TBH51445.1	TBH51445.1 MBL fold metallo-hydrolase	103;103;103;103	1	50.0403	50.04	50.04	K	LHPADDMLWRDIHPDKEFRAVEDGLVLKAGE	DIHPDK(1)EFR	DIHPDK(50.04)EFR	2	0.058021		1554600
7H9-specific acetylated proteins	TBH49157.1;AIU10423.1;AFP41698.1;ABK71880.1	TBH49157.1	TBH49157.1 propionyl-CoA synthetase	82;82;82;82	1	68.8302	68.83	68.83	K	GDQAALIYDSPVTGTKRTYTYRELRDATAKV	GDQAALIYDSPVTGTK(1)R	GDQAALIYDSPVTGTK(68.83)R	2	-2.5664		1551500
7H9-specific acetylated proteins	TBH31895.1;AIU06639.1;AFP37835.1;ABJ96334.1;AAM19252.1	TBH31895.1	TBH31895.1 elongation factor G	128;128;128;128;128	1	60.5898	60.59	60.59	K	EGVEPQSEQVWRQADKYDVPRICFVNKMDKL	QADK(1)YDVPR	QADK(60.59)YDVPR	2	-1.0857		1491200
7H9-specific acetylated proteins	TBH34379.1;AIU10019.1;AFP41296.1;ABK69886.1	TBH34379.1	TBH34379.1 sulfate adenylyltransferase subunit CysD	94;94;94;94	1	66.2702	66.27	66.27	K	HNFEEVIATRDALVEKHGLRLVVASVQDDID	DALVEK(1)HGLR	DALVEK(66.27)HGLR	2	-0.40162		1423100
7H9-specific acetylated proteins	TBH30539.1;AIU07966.1;AFP39199.1;ABK73605.1	TBH30539.1	TBH30539.1 NADPH-dependent oxidoreductase	56;56;56;56	1	51.864	51.864	51.864	K	GAGLLGWGDPKVAEAKNVVKAADVLVVASPT	VAEAK(1)NVVK	VAEAK(51.86)NVVK(-51.86)	2	-0.25558		1389900
7H9-specific acetylated proteins	TBH51820.1;CAA63917.1;AIU05291.1;AFP36492.1;ABK72750.1	TBH51820.1	TBH51820.1 DNA topoisomerase (ATP-hydrolyzing) subunit B	236;236;236;236;236	1	86.3126	86.313	86.313	K	DVVKDTAEAPKTADEKAAEATGPSKVKHRVF	TADEK(1)AAEATGPSK	TADEK(86.31)AAEATGPSK(-86.31)	2	-0.0056599		1372000
7H9-specific acetylated proteins	TBH34396.1;AIU09999.1;AFP41277.1;ABK70921.1;AAD32590.1	TBH34396.1	TBH34396.1 arginine--tRNA ligase	295;295;295;295;295	1	72.0057	72.006	72.006	K	KDGAVWLRTTDFGDDKDRVVIKSDGNAAYIA	TTDFGDDK(1)DRVVIK	TTDFGDDK(72.01)DRVVIK(-72.01)	2	-1.7991		1291500
7H9-specific acetylated proteins	TBH34252.1;AIU07102.1;AFP38312.1;ABK74020.1	TBH34252.1	TBH34252.1 preprotein translocase subunit SecA	640;640;640;640	1	45.653	45.653	45.653	K	TQVEQQNFEVRKNVLKYDEVMNQQRKVIYAE	NVLK(1)YDEVMNQQR	NVLK(45.65)YDEVMNQQR	2	-0.21318		1248600
7H9-specific acetylated proteins	TBH33797.1;AIU06865.1;AFP38069.1;ABK74637.1	TBH33797.1	TBH33797.1 nitroreductase family protein	25;25;25;25	1	45.161	45.161	45.161	K	LLTTTRSVRKRLDFEKPVSREVILECLDLAL	LDFEK(1)PVSR	LDFEK(45.16)PVSR	2	-2.1498		1246800
7H9-specific acetylated proteins	TBH34409.1;ABK71274.1;AIU10126.1;AFP41406.1	TBH34409.1	TBH34409.1 AAA family ATPase	562;562;567;57	1	49.5005	49.5	49.5	K	LAQALGQRGMPVEAGKTLSRAESRHGLKSML	GMPVEAGK(1)TLSR	GMPVEAGK(49.5)TLSR	2	-0.29062		1121800
medium-differential acetylated proteins	TBH27679.1;AIU11111.1;ABK74943.1;AFP42388.1	TBH27679.1	TBH27679.1 inorganic diphosphatase	16;16;16;56	1	97.1627	200.78	97.163	K	MEFDVVIEIPKGSRNKYEVDHETGRVKLDRY	NK(1)YEVDHETGR	NK(97.16)YEVDHETGR	3	0.079546	394050000	19947000	19.7549	1.06605e-58
medium-differential acetylated proteins	TBH34401.1;AIU09994.1;ABK73380.1;AFP41272.1	TBH34401.1	TBH34401.1 transcription termination factor Rho	154;154;154;175	1	83.8686	156.16	83.869	K	TEAQPEAKAEAPAEAKTERAEKADKPAKEAQ	AEAPAEAK(1)TER	AEAPAEAK(83.87)TER	2	1.162	80397000	4071200	19.7477	1.18142e-58
medium-differential acetylated proteins	TBH31843.1;AIU06585.1;AFP37781.1;ABK76087.1	TBH31843.1	TBH31843.1 50S ribosomal protein L11	83;83;83;83	1	133.116	138.83	133.12	K	FTFALKTPPAAKLLLKAAGVQKGSGEPHKTK	LLLK(1)AAGVQK	LLLK(133.12)AAGVQK(-133.12)	2	-0.061631	435760000	25726000	16.9385	2.21054e-42
medium-differential acetylated proteins	TBH31862.1;AIU06604.1;AFP37799.1;ABK70799.1	TBH31862.1	TBH31862.1 50S ribosomal protein L7/L12	91;91;91;91	1	137.459	150.61	137.46	K	GVIKVVREIVSGLGLKEAKDLVDSAPKPLLE	EIVSGLGLK(1)EAK	EIVSGLGLK(137.46)EAK(-137.46)	2	-0.41334	664600000	44161000	15.0495	5.79158e-33
medium-differential acetylated proteins	TBH31843.1;AIU06585.1;AFP37781.1;ABK76087.1	TBH31843.1	TBH31843.1 50S ribosomal protein L11	79;79;79;79	1	49.7151	86.67	49.715	K	EDRSFTFALKTPPAAKLLLKAAGVQKGSGEP	TPPAAK(1)LLLK	TPPAAK(49.72)LLLK(-49.72)	2	-0.56944	78301000	6407300	12.2206	3.8069e-21
medium-differential acetylated proteins	TBH51857.1;AIU11861.1;AFP43146.1;ABK72827.1	TBH51857.1	TBH51857.1 inositol-3-phosphate synthase	342;342;342;342	1	76.262	155.08	76.262	K	RGIGGPIEAASAYLMKSPPKQLADDVARAEL	GIGGPIEAASAYLMK(1)SPPK	GIGGPIEAASAYLMK(76.26)SPPK(-76.26)	2	-1.0847	22895000	2171400	10.5439	1.97075e-15
medium-differential acetylated proteins	TBH45557.1;AIU07572.1;AFP38797.1;ABK73522.1;AAY68087.1;AAD13809.1	TBH45557.1	TBH45557.1 HU family DNA-binding protein	13;13;13;13;13;13	1	69.5939	211.83	69.594	K	___MNKAELIDVLTTKMGTDRRQATAAVENV	AELIDVLTTK(1)MGTDRR	AELIDVLTTK(69.59)MGTDRR	3	-1.1886	69281000	6728500	10.2966	1.13819e-14
medium-differential acetylated proteins	TBH44696.1;AFP37909.1;ABK71824.1;AIU06707.1	TBH44696.1	TBH44696.1 30S ribosomal protein S5	196;196;196;197	1	66.0216	177.44	66.022	K	RRGLPIEDVAPAGMLKARRESEALAAAAARE	RGLPIEDVAPAGMLK(1)AR	RGLPIEDVAPAGMLK(66.02)AR	3	0.31838	30761000	3142100	9.78995	3.56561e-13
medium-differential acetylated proteins	TBH51983.1;ABK74627.1;AIU11725.1;AFP43004.1	TBH51983.1	TBH51983.1 glycerol-3-phosphate dehydrogenase/oxidase	375;375;373;373	1	183.235	230.29	183.24	K	AVASPVPGLTVIAGGKYTTYRVMAKDAVDLA	EHAVASPVPGLTVIAGGK(1)YTTYR	EHAVASPVPGLTVIAGGK(183.24)YTTYR	3	-0.30419	165470000	17031000	9.71581	5.80361e-13
medium-differential acetylated proteins	TBH50500.1;AIU08891.1;AFP40140.1;ABK71007.1	TBH50500.1	TBH50500.1 argininosuccinate synthase	170;170;170;170	1	99.5307	259.48	99.531	K	AIAFAEENAIPINVTKRSPFSIDQNVWGRAV	AIAFAEENAIPINVTK(1)R	AIAFAEENAIPINVTK(99.53)R	2	0.47779	20944000	2295800	9.12275	2.44961e-11
medium-differential acetylated proteins	TBH21606.1;AIU11153.1;AFP42431.1;ABK69586.1	TBH21606.1	TBH21606.1 type I DNA topoisomerase	59;59;59;59	1	46.4619	95.358	46.462	K	GHIRDLPRNAADVPAKFKSEPWARLGVNVDQ	NAADVPAK(1)FK	NAADVPAK(46.46)FK(-46.46)	2	-1.5753	20497000	2293000	8.93894	7.39044e-11
medium-differential acetylated proteins	TBH51866.1;AIU11852.1;AFP43136.1;ABK76149.1	TBH51866.1	TBH51866.1 50S ribosomal protein L9	121;121;121;121	1	78.3345	78.334	78.334	K	KAGGPNLDKRTVQLAKAHIKSVGTHPVTVKL	TVQLAK(1)AHIK	TVQLAK(78.33)AHIK(-78.33)	2	-1.3011	58732000	6959100	8.4396	1.30006e-09
medium-differential acetylated proteins	TBH51661.1;AIU08206.1;AFP39439.1;ABK76141.1	TBH51661.1	TBH51661.1 integration host factor	17;17;17;17	1	140.112	140.11	140.11	K	ALPQLTDEQRAAALEKAAAARRARAELKDRL	AAALEK(1)AAAAR	AAALEK(140.11)AAAAR	2	0.044603	536150000	65801000	8.14805	6.34112e-09
medium-differential acetylated proteins	TBH34401.1;AIU09994.1;ABK73380.1;AFP41272.1	TBH34401.1	TBH34401.1 transcription termination factor Rho	120;120;120;141	1	49.9341	109.69	49.934	K	ERRASTRQAGAPVAEKGEAGEKAGEKTEAQP	QAGAPVAEK(1)GEAGEK	QAGAPVAEK(49.93)GEAGEK(-49.93)	2	0.20385	21577000	2818700	7.65495	7.96385e-08
medium-differential acetylated proteins	TBH46839.1;AIU05828.1;AFP37025.1;ABK72599.1	TBH46839.1	TBH46839.1 cold-shock protein	7;7;7;7	1	42.1607	128.91	42.161	K	_________MAQGTVKWFNGEKGFGFIAPDG	AQGTVK(1)WFNGEK	AQGTVK(42.16)WFNGEK(-42.16)	2	-3.2621	11994000	1618500	7.41057	2.60345e-07
medium-differential acetylated proteins	TBH21649.1;AIU09981.1;AFP41258.1;ABK73316.1	TBH21649.1	TBH21649.1 F0F1 ATP synthase subunit B	154;154;154;154	1	116.838	164.68	116.84	K	QVRSGLESSVDGLSAKLASRILGVDVNSGGT	SGLESSVDGLSAK(1)LASR	SGLESSVDGLSAK(116.84)LASR	2	1.1609	14234000	2152100	6.614	8.99416e-06
medium-differential acetylated proteins	TBH51857.1;AIU11861.1;AFP43146.1;ABK72827.1	TBH51857.1	TBH51857.1 inositol-3-phosphate synthase	205;205;205;205	1	62.8229	121.53	62.823	K	IKSQVGATITHRVMAKLFEDRGVTLDRTYQL	VMAK(1)LFEDR	VMAK(62.82)LFEDR	2	2.1075	15622000	2372100	6.58573	1.01088e-05
medium-differential acetylated proteins	TBH26996.1;AFP38723.1;AFP37482.1;ABK72117.1;ABK71415.1	TBH26996.1	TBH26996.1 class 1b ribonucleoside-diphosphate reductase subunit beta	6;6;6;6;6	1	44.8822	119.07	44.882	K	__________MSDGIKLIDRVSAINWNRLQD	SDGIK(1)LIDR	SDGIK(44.88)LIDR	2	0.026399	21721000	3603000	6.02859	8.92145e-05
medium-differential acetylated proteins	TBH45557.1;AIU07572.1;AFP38797.1;ABK73522.1;AAY68087.1;AAD13809.1	TBH45557.1	TBH45557.1 HU family DNA-binding protein	94;94;94;94;94;94	1	148.681	177.81	148.68	K	FRPGAQFKAVISGAQKLPADGPAVKRGVTAG	AVISGAQK(1)LPADGPAVK	AVISGAQK(148.68)LPADGPAVK(-148.68)	2	1.8548	94732000	16272000	5.82178	0.000188579
medium-differential acetylated proteins	TBH44628.1;AIU06783.1;AFP37984.1;ABK69789.1	TBH44628.1	TBH44628.1 propanediol/glycerol family dehydratase medium subunit	26;26;26;26	1	103.909	201.6	103.91	K	QRTLELVGDSPAEPGKRSDEVVLAVSPAFAD	TLELVGDSPAEPGK(1)R	TLELVGDSPAEPGK(103.91)R	2	1.1521	20138000	3468400	5.80614	0.000199302
medium-differential acetylated proteins	TBH51436.1;AIU09418.1;AFP40685.1;ABK75426.1	TBH51436.1	TBH51436.1 acyl-CoA carboxylase subunit beta	403;403;403;403	1	45.3815	87.754	45.382	K	EVAVMGAKAAVGILHKKKLAAVEDPAEREAL	AAVGILHK(1)K	AAVGILHK(45.38)K(-45.38)	2	-0.15609	29100000	5056700	5.75474	0.000238702
medium-differential acetylated proteins	TBH51866.1;AIU11852.1;AFP43136.1;ABK76149.1	TBH51866.1	TBH51866.1 50S ribosomal protein L9	114;114;114;114	1	85.1608	99.139	85.161	K	DVVNAIKKAGGPNLDKRTVQLAKAHIKSVGT	AGGPNLDK(1)R	AGGPNLDK(85.16)R	2	1.2063	34115000	6041000	5.64724	0.000345886
medium-differential acetylated proteins	TBH32133.1;AIU07700.1;AFP38929.1;ABK70376.1	TBH32133.1	TBH32133.1 elongation factor Ts	10;10;10;10	1	100.836	159.28	100.84	K	______MANYTAADVKRLRELTGAGMLDSKN	ANYTAADVK(1)R	ANYTAADVK(100.84)R	2	-1.5109	164350000	29454000	5.57989	0.000434452
medium-differential acetylated proteins	TBH34401.1;AIU09994.1;ABK73380.1;AFP41272.1	TBH34401.1	TBH34401.1 transcription termination factor Rho	146;146;146;167	1	66.4975	80.522	66.498	K	TEAQPEAKTEAQPEAKAEAPAEAKTERAEKA	TEAQPEAK(1)AEAPAEAK	TEAQPEAK(66.5)AEAPAEAK(-66.5)	2	0.99959	12276000	2246700	5.46401	0.000637984
medium-differential acetylated proteins	TBH46342.1;AIU06191.1;AFP37392.1;ABK73234.1	TBH46342.1	TBH46342.1 phosphoglyceromutase	98;98;98;98	1	216.684	301.16	216.68	K	WRLNERHYGALQGLDKAETKEKYGEEQFMAW	HYGALQGLDK(1)AETK	HYGALQGLDK(216.68)AETK(-216.68)	2	-0.083149	47481000	8721100	5.44438	0.00068022
medium-differential acetylated proteins	TBH39820.1;AIU10910.1;AFP42182.1;ABK71396.1	TBH39820.1	TBH39820.1 acyl-CoA synthetase	484;484;484;484	1	87.3226	116.88	87.323	K	SYVRVSTELPRTETFKVLKRQLSAEGIDCTD	TETFK(1)VLK	TETFK(87.32)VLK(-87.32)	2	-0.90333	105170000	19501000	5.39306	0.000803234
medium-differential acetylated proteins	TBH33818.1;AIU06888.1;AFP38090.1;ABK73939.1	TBH33818.1	TBH33818.1 tryptophan--tRNA ligase	200;200;200;200	1	88.441	121.08	88.441	K	PKATAKIYDLQDPTAKMSKSAATDAGLISLL	IYDLQDPTAK(1)MSK	IYDLQDPTAK(88.44)MSK(-88.44)	2	-0.23171	24549000	4804100	5.11001	0.00193934
medium-differential acetylated proteins	TBH45592.1;AIU07536.1;AFP38761.1;ABK71437.1	TBH45592.1	TBH45592.1 electron transfer flavoprotein subunit beta/FixA family protein	194;194;194;194	1	128.905	174.42	128.91	K	VSVNEKINEPRFPSFKGIMAAKKKEVTVLSL	FPSFK(1)GIMAAK	FPSFK(128.91)GIMAAK(-128.91)	2	-0.033406	149440000	29928000	4.99332	0.00274133
medium-differential acetylated proteins	TBH51866.1;AIU11852.1;AFP43136.1;ABK76149.1	TBH51866.1	TBH51866.1 50S ribosomal protein L9	105;105;105;105	1	46.9854	63.091	46.985	K	KLFGSVTAADVVNAIKKAGGPNLDKRTVQLA	LFGSVTAADVVNAIK(1)K	LFGSVTAADVVNAIK(46.99)K(-46.99)	2	0.47384	14073000	2920800	4.8182	0.00452202
medium-differential acetylated proteins	TBH45468.1;AIU07668.1;AFP38895.1;ABK71148.1	TBH45468.1	TBH45468.1 aminotransferase class III-fold pyridoxal phosphate-dependent enzyme	142;142;142;142	1	78.692	160.52	78.692	K	HGRTVAAASMTTSGTKFRSGFSPLMAGVHVS	TVAAASMTTSGTK(1)FR	TVAAASMTTSGTK(78.69)FR	2	-0.2245	6059400	1258100	4.81631	0.00454596
medium-differential acetylated proteins	TBH27669.1;AIU11101.1;AFP42378.1;ABK75591.1	TBH27669.1	TBH27669.1 GTP cyclohydrolase I FolE	119;119;119;119	1	87.3076	160.11	87.308	K	VGYIPGVDGRVTGLSKIARLVDLYSKRPQVQ	VTGLSK(1)IAR	VTGLSK(87.31)IAR	2	0.58232	21498000	4468400	4.81112	0.00461231
medium-differential acetylated proteins	TBH44599.1;AIU06814.1;AFP38018.1;ABK71399.1	TBH44599.1	TBH44599.1 chaperonin GroEL	41;41;41;41	1	83.3953	153.36	83.395	K	VKVTLGPRGRHVVLAKSFGGPQVTNDGVTIA	HVVLAK(1)SFGGPQVTNDGVTIAR	HVVLAK(83.4)SFGGPQVTNDGVTIAR	3	0.27295	32114000	6726600	4.77418	0.00511017
medium-differential acetylated proteins	TBH50589.1;AIU09809.1;AFP41086.1;ABK70103.1	TBH50589.1	TBH50589.1 type I polyketide synthase	3067;3067;3067;3067	1	92.4445	119.34	92.445	K	YEKPADRRFDHDVPEKRQEAAMLLSTDARLG	RFDHDVPEK(1)R	RFDHDVPEK(92.44)R	3	-0.45807	125890000	26886000	4.68236	0.00656462
medium-differential acetylated proteins	TBH51708.1;AIU08256.1;AFP39488.1;ABK72383.1	TBH51708.1	TBH51708.1 transaldolase	350;350;350;350	1	112.129	154.35	112.13	K	DLPDVFRVLEDEGVEKFEKSWQELLDATQGQ	VLEDEGVEK(1)FEK	VLEDEGVEK(112.13)FEK(-112.13)	2	0.97792	57349000	12665000	4.52815	0.00986026
medium-differential acetylated proteins	TBH44720.1;AIU06681.1;AFP37882.1;ABK72361.1	TBH44720.1	TBH44720.1 30S ribosomal protein S17	8;8;8;8	1	166.18	215.72	215.72	K	________MADQKGPKYTPAAEKPRGRRKTA	GPK(1)YTPAAEKPR	GPK(166.18)YTPAAEK(-166.18)PR	2	0.4183	54963000	12471000	4.40726	0.0134009
medium-differential acetylated proteins	TBH45569.1;AIU07559.1;AFP38784.1;ABK74365.1	TBH45569.1	TBH45569.1 ketol-acid reductoisomerase	320;320;320;320	1	66.0043	208.82	66.004	K	ALRKANAEHPIEVTGKKLRDLMSWVDRPITE	ANAEHPIEVTGK(1)K	ANAEHPIEVTGK(66)K(-66)	3	0.76736	88297000	20051000	4.40362	0.0135232
medium-differential acetylated proteins	TBH44868.1;AIU08379.1;AFP39609.1;ABK73039.1	TBH44868.1	TBH44868.1 pyruvate kinase	110;110;110;110	1	75.7802	103.35	75.78	K	VEDCEGTHDRVSTTYKQLAQDAARGDRLLVD	VSTTYK(1)QLAQDAAR	VSTTYK(75.78)QLAQDAAR	2	-0.028128	12784000	2964200	4.3128	0.0169068
medium-differential acetylated proteins	TBH30467.1;AIU07948.1;AFP39181.1;ABK71061.1	TBH30467.1	TBH30467.1 hypothetical protein EYS45_26060	3;3;3;3	1	81.9197	178.1	81.92	K	_____________MAKLDFDALNSTIRYLMF	AK(1)LDFDALNSTIR	AK(81.92)LDFDALNSTIR	2	0.65707	17157000	3989700	4.30032	0.0174254
medium-differential acetylated proteins	TBH51398.1;AIU09374.1;AFP40639.1;ABK73238.1	TBH51398.1	TBH51398.1 2-oxoglutarate dehydrogenase, E2 component, dihydrolipoamide succinyltransferase	312;312;312;312	1	40.6159	121.68	40.616	K	VGGRIRKQDVLAAAEKAKEAKQAPAASPAAA	QDVLAAAEK(1)AK	QDVLAAAEK(40.62)AK(-40.62)	2	0.66801	16991000	4048200	4.19717	0.0222743
medium-differential acetylated proteins	TBH47656.1;AIU08754.1;AFP39998.1;ABK75146.1	TBH47656.1	TBH47656.1 LLM class F420-dependent oxidoreductase	159;159;159;159	1	78.3239	87.001	78.324	K	IILPMLKGERPTFSGKYYRTENALANPRFRD	GERPTFSGK(1)YYR	GERPTFSGK(78.32)YYR	3	-1.2305	24638000	5966000	4.12974	0.0260448
medium-differential acetylated proteins	AIU05468.1;AFP36664.1;TBH27378.1;ABK70568.1	AIU05468.1	AIU05468.1 GNAT family acetyltransferase	117;117;123;123	1	153.09	354.27	153.09	K	ARELGLPEVRLYTNEKMTENQTFYPRHGYVE	LYTNEK(1)MTENQTFYPR	LYTNEK(153.09)MTENQTFYPR	3	-0.081558	83408000	20569000	4.05503	0.0308538
medium-differential acetylated proteins	TBH34191.1;AIU07167.1;AFP38377.1;ABK75427.1	TBH34191.1	TBH34191.1 mycoredoxin Mrx1	75;75;75;75	1	62.9238	192.68	62.924	K	TVKFADGSTLTNPTIKQVKAKLG________	FADGSTLTNPTIK(1)QVK	FADGSTLTNPTIK(62.92)QVK(-62.92)	2	0.28343	32516000	8095000	4.0168	0.0335973
medium-differential acetylated proteins	TBH46394.1;AIU06139.1;AFP37339.1;ABK71693.1	TBH46394.1	TBH46394.1 chaperonin GroEL	41;41;41;41	1	81.7839	94.262	81.784	K	VKVTLGPKGRNVVLEKKWGAPTITNDGVSIA	NVVLEK(1)K	NVVLEK(81.78)K(-81.78)	2	0.62668	201150000	51828000	3.88111	0.0450793
medium-differential acetylated proteins	TBH30488.1;AIU07926.1;AFP39159.1;ABK73518.1	TBH30488.1	TBH30488.1 ROK family protein	49;49;49;49	1	53.9665	139.78	53.967	K	GIVDLDTGKLVGERFKLDTPQPATPEAVAKT	FK(1)LDTPQPATPEAVAK	FK(53.97)LDTPQPATPEAVAK(-53.97)	2	-1.5992	15644000	4051600	3.86119	0.0470156
medium-differential acetylated proteins	TBH34317.1;AIU10087.1;AFP41366.1;ABK74238.1	TBH34317.1	TBH34317.1 multifunctional oxoglutarate decarboxylase/oxoglutarate dehydrogenase thiamine pyrophosphate-binding subunit/dihydrolipoyllysine-residue succinyltransferase subunit	148;148;148;148	1	103.563	126.67	103.56	K	AKLMIDNRVVINNHLKRTRGGKISFTHLLGY	VVINNHLK(1)R	VVINNHLK(103.56)R	3	-0.19602	67847000	17582000	3.85889	0.0472437
medium-differential acetylated proteins	TBH44975.1;AIU10218.1;AFP41493.1;ABK70215.1	TBH44975.1	TBH44975.1 3-hydroxyacyl-CoA dehydrogenase	90;90;90;90	1	80.5221	159.08	80.522	K	PVRINVNCAGIGNAIKTLSKNGPFPLDGFRK	INVNCAGIGNAIK(1)TLSK	INVNCAGIGNAIK(80.52)TLSK(-80.52)	2	0.020944	20776000	5450600	3.81169	0.0521329
medium-differential acetylated proteins	TBH45561.1;AIU07568.1;AFP38793.1;ABK74186.1	TBH45561.1	TBH45561.1 glutamate--tRNA ligase	128;128;128;128	1	59.8998	101.92	59.9	K	PEEVEARHLAAGRNPKLGYDNYDRDLTDAQR	NPK(1)LGYDNYDRDLTDAQR	NPK(59.9)LGYDNYDRDLTDAQR	3	-1.2463	58865000	15506000	3.79627	0.0538189
medium-differential acetylated proteins	TBH51661.1;AIU08206.1;AFP39439.1;ABK76141.1	TBH51661.1	TBH51661.1 integration host factor	54;54;54;54	1	66.2888	213.38	66.289	K	LKQVLTDAETDEVLGKMKVSALLEALPKVGK	QVLTDAETDEVLGK(1)MK	QVLTDAETDEVLGK(66.29)MK(-66.29)	2	1.8715	42191000	11284000	3.73901	0.0604841
medium-differential acetylated proteins	AIU09705.1;AFP40981.1;TBH50776.1;ABK75259.1	AIU09705.1	AIU09705.1 2-oxoacid:ferredoxin oxidoreductase subunit beta	30;30;12;12	1	85.9581	97.813	85.958	K	GLTKMSLVPTADQPQKAKDFTSDQEVRWCPG	MSLVPTADQPQK(1)AK	MSLVPTADQPQK(85.96)AK(-85.96)	2	0.13452	14627000	3946600	3.70623	0.0645987
medium-differential acetylated proteins	TBH51337.1;AIU09311.1;AFP40576.1;ABK72820.1	TBH51337.1	TBH51337.1 DivIVA domain-containing protein	20;20;20;20	0.997924	26.8179	78.516	43.534	K	PADVHNVAFSKPPIGKRGYNEDEVDAFLDLV	PLTPADVHNVAFSK(0.002)PPIGK(0.998)R	PLTPADVHNVAFSK(-26.82)PPIGK(26.82)R	4	-0.12826	11720000	3191700	3.67202	0.0691352
medium-differential acetylated proteins	AIU11910.1;AFP42689.1;TBH45346.1;ABK76128.1	AIU11910.1	AIU11910.1 secretion protein EspR	120;120;128;128	1	157.752	246.5	157.75	K	RTVGLSPEAQQDLVQKAEELRRREQLDSAE_	TVGLSPEAQQDLVQK(1)AEELR	TVGLSPEAQQDLVQK(157.75)AEELR	2	-0.0098317	15520000	4301500	3.60804	0.0783226
medium-differential acetylated proteins	TBH31895.1;AIU06639.1;AFP37835.1;ABJ96334.1;AAM19252.1	TBH31895.1	TBH31895.1 elongation factor G	697;697;697;697;697	1	58.782	58.782	58.782	K	SYAEVPANVSKEIIAKATGQ___________	EIIAK(1)ATGQ	EIIAK(58.78)ATGQ	2	-1.2754	19008000	5288800	3.59401	0.0804653
medium-differential acetylated proteins	TBH45936.1;AIU06413.1;AFP37612.1;ABK72830.1	TBH45936.1	TBH45936.1 YajQ family cyclic di-GMP-binding protein	112;112;112;112	1	82.9999	110.39	83	K	TIKQGITSEQAKKITKLIRDEGPKGVKAQIQ	ITK(1)LIRDEGPK	ITK(83)LIRDEGPK(-83)	2	-0.026659	4552800	1282200	3.55077	0.0873676
medium-differential acetylated proteins	TBH46875.1;AIU05870.1;AFP37068.1;ABK71155.1	TBH46875.1	TBH46875.1 acyl-CoA dehydrogenase	391;391;391;391	1	85.8127	113.65	85.813	K	TEKLRDEIRAEVAALKAIPSEERTAAIAEGG	AEVAALK(1)AIPSEER	AEVAALK(85.81)AIPSEER	2	-1.4712	8170900	2309200	3.53841	0.0894263
medium-differential acetylated proteins	TBH46482.1;AIU06085.1;AFP37286.1;ABK72376.1	TBH46482.1	TBH46482.1 bifunctional hydroxymethylpyrimidine kinase/phosphomethylpyrimidine kinase	181;181;181;181	1	50.3537	59.57	50.354	K	ATQRDAAKALHALGPKWALVKGGHLRTSAQS	ALHALGPK(1)WALVK	ALHALGPK(50.35)WALVK(-50.35)	3	0.71205	12989000	3677900	3.53163	0.0905715
medium-differential acetylated proteins	TBH51430.1;AIU09410.1;AFP40677.1;ABK73676.1	TBH51430.1	TBH51430.1 DUF3052 domain-containing protein	124;124;124;124	0.999993	51.4875	69.163	69.163	K	AESAPTAGLMQTSSAKLGDWTASRLVQPKSK	TGKPGHVLPAEIAESAPTAGLMQTSSAK(1)LGDWTASR	TGK(-51.49)PGHVLPAEIAESAPTAGLMQTSSAK(51.49)LGDWTASR	4	0.14387	8218500	2362500	3.47873	0.0999221
medium-differential acetylated proteins	TBH46394.1;AIU06139.1;AFP37339.1;ABK71693.1	TBH46394.1	TBH46394.1 chaperonin GroEL	465;465;465;465	1	41.7558	67.045	41.756	K	QIALNGGLEPGVVAEKVSNLPAGHGLNAATG	QIALNGGLEPGVVAEK(1)VSNLPAGHGLNAATGEYEDLLAAGVADPVK	QIALNGGLEPGVVAEK(41.76)VSNLPAGHGLNAATGEYEDLLAAGVADPVK(-41.76)	4	-4.3966	31202000	9118800	3.42172	0.110843
medium-differential acetylated proteins	TBH30803.1;AIU11575.1;AFP42851.1;ABK75053.1	TBH30803.1	TBH30803.1 LLM class F420-dependent oxidoreductase	154;154;154;154	1	66.3511	147.52	66.351	K	VPLPADQGTGLGKALKLINQPVRERIPVLLA	ALK(1)LINQPVR	ALK(66.35)LINQPVR	2	-1.1167	22294000	6674000	3.34043	0.128023
medium-differential acetylated proteins	TBH50592.1;AIU09805.1;AFP41082.1;ABK74299.1	TBH50592.1	TBH50592.1 thioredoxin-dependent thiol peroxidase	80;80;80;80	0.892264	9.18134	82.878	82.878	K	DAGLDVVGISPDKPEKLAKFRDKEGLTFPLL	DNLAELNDAGLDVVGISPDK(0.108)PEK(0.892)LAK	DNLAELNDAGLDVVGISPDK(-9.18)PEK(9.18)LAK(-82.88)	3	1.833	7314700	2209200	3.31102	0.134724
medium-differential acetylated proteins	TBH29141.1;AIU06041.1;AFP37241.1;AAC38338.1;ABK75077.1	TBH29141.1	TBH29141.1 glucose-6-phosphate dehydrogenase (coenzyme-F420)	282;282;282;282;283	1	119.528	133.89	119.53	K	EMEKAADALPIEQVAKRWIVASDPDEAVEKV	AADALPIEQVAK(1)R	AADALPIEQVAK(119.53)R	2	0.73093	60189000	18209000	3.30545	0.136022
medium-differential acetylated proteins	TBH32308.1;AIU07029.1;AFP38234.1;ABK71291.1	TBH32308.1	TBH32308.1 acetyl/propionyl/methylcrotonyl-CoA carboxylase subunit alpha	244;244;244;244	1	56.1489	99.531	56.149	K	VVAGTRDCSLQRRFQKLVEEAPAPFLTDAQR	FQK(1)LVEEAPAPFLTDAQR	FQK(56.15)LVEEAPAPFLTDAQR	3	0.7334	12553000	3922900	3.19993	0.162502
medium-differential acetylated proteins	TBH39672.1;AIU05536.1;AFP36731.1;ABK71363.1	TBH39672.1	TBH39672.1 acyl-CoA synthetase	493;493;493;493	1	100.451	101.33	100.45	K	RSISFELQLPRTDTGKLYKQELIAKYS____	TDTGK(1)LYK	TDTGK(100.45)LYK(-100.45)	2	-0.37359	441620000	138050000	3.19899	0.162755
medium-differential acetylated proteins	TBH49044.1;AIU10544.1;AFP41814.1;ABK71969.1	TBH49044.1	TBH49044.1 ADP-forming succinate--CoA ligase subunit beta	45;45;45;45	1	67.6459	82.837	67.646	K	DAKTIAEEIGRPVMVKAQVKTGGRGKAGGVK	TIAEEIGRPVMVK(1)AQVK	TIAEEIGRPVMVK(67.65)AQVK(-67.65)	3	-0.4534	27689000	8693600	3.18499	0.166547
medium-differential acetylated proteins	TBH32311.1;AIU07035.1;AFP38241.1;ABK74100.1	TBH32311.1	TBH32311.1 acyl-CoA carboxylase subunit beta	83;83;83;83	1	54.4409	170.53	54.441	K	LDALAKHRSTNFGLEKNRPLGDGVITGYGTI	STNFGLEK(1)NRPLGDGVITGYGTIDGR	STNFGLEK(54.44)NRPLGDGVITGYGTIDGR	3	0.21819	14948000	4703200	3.17826	0.168391
medium-differential acetylated proteins	TBH31894.1;AIU06638.1;AFP37834.1;ABK74236.1	TBH31894.1	TBH31894.1 30S ribosomal protein S7	63;63;63;63	1	246.934	246.93	246.93	K	EQAREKTGTDPVVTLKRALDNVKPALEVRSR	TGTDPVVTLK(1)R	TGTDPVVTLK(246.93)R	2	0.24947	48636000	15891000	3.0606	0.203193
medium-differential acetylated proteins	TBH33818.1;AIU06888.1;AFP38090.1;ABK73939.1	TBH33818.1	TBH33818.1 tryptophan--tRNA ligase	190;190;190;190	1	71.1757	71.176	71.176	K	DTFVVPEPMIPKATAKIYDLQDPTAKMSKSA	ATAK(1)IYDLQDPTAK	ATAK(71.18)IYDLQDPTAK(-71.18)	2	1.6202	6147100	2025800	3.03441	0.211608
medium-differential acetylated proteins	TBH34287.1;AIU10119.1;AFP41399.1;ABK70241.1	TBH34287.1	TBH34287.1 DUF3117 domain-containing protein	17;17;17;17	1	49.9341	103.43	49.934	K	AAMKPRTGDGPLEATKEGRGIVMRVPLEGGG	TGDGPLEATK(1)EGR	TGDGPLEATK(49.93)EGR	2	-0.40387	7950000	2622800	3.03111	0.212683
medium-differential acetylated proteins	TBH27295.1;AIU11089.1;AFP42366.1;ABK74692.1	TBH27295.1	TBH27295.1 ATP-dependent Clp protease ATP-binding subunit ClpC1	455;455;455;455	0.999997	55.1173	157.66	157.66	K	DAQDFEKAAALRDKEKQLVAQRAEREKQWRS	DKEK(1)QLVAQR	DK(-55.12)EK(55.12)QLVAQR	2	-0.51	12654000	4190100	3.01998	0.216349
medium-differential acetylated proteins	TBH51616.1;AIU08160.1;AFP39392.1;ABK74097.1	TBH51616.1	TBH51616.1 aspartate--tRNA ligase	335;335;335;335	1	84.8173	129.28	84.817	K	ASQPRRTLDGWQEFAKQRGHKGLAYVLVGED	TLDGWQEFAK(1)QR	TLDGWQEFAK(84.82)QR	2	-3.5525	6990000	2378500	2.93883	0.244441
medium-differential acetylated proteins	TBH31894.1;AIU06638.1;AFP37834.1;ABK74236.1	TBH31894.1	TBH31894.1 30S ribosomal protein S7	136;136;136;136	1	45.0935	154.23	45.094	K	ANEILDASNGLGASVKRREDTHKMAEANRAF	LANEILDASNGLGASVK(1)R	LANEILDASNGLGASVK(45.09)R	3	-2.9725	25216000	8907800	2.83078	0.285683
medium-differential acetylated proteins	TBH34283.1;AIU10124.1;AFP41404.1;ABK75179.1	TBH34283.1	TBH34283.1 long-chain-acyl-CoA synthetase	544;544;544;544	1	171.322	191.31	171.32	K	LFVRVVPELAHTSTFKSQKVDLRKQGYGPDV	VVPELAHTSTFK(1)SQK	VVPELAHTSTFK(171.32)SQK(-171.32)	2	0.34341	717060000	254520000	2.8173	0.291137
medium-differential acetylated proteins	TBH44758.1;AIU06813.1;AFP38017.1;ABK72614.1	TBH44758.1	TBH44758.1 co-chaperone GroES	73;73;73;73	1	109.41	114.64	109.41	K	RIPLDVAEGDTVIYSKYGGTEIKYNGEEYLI	RIPLDVAEGDTVIYSK(1)YGGTEIK	RIPLDVAEGDTVIYSK(109.41)YGGTEIK(-109.41)	3	0.032532	17628000	6262900	2.81467	0.292211
medium-differential acetylated proteins	TBH21606.1;AIU11153.1;AFP42431.1;ABK69586.1	TBH21606.1	TBH21606.1 type I DNA topoisomerase	181;181;181;181	1	64.0402	97.915	64.04	K	ILDRLYGYEVSPVLWKKVAPKLSAGRVQSVA	LYGYEVSPVLWK(1)K	LYGYEVSPVLWK(64.04)K(-64.04)	2	0.53234	10581000	3773400	2.8041	0.296549
medium-differential acetylated proteins	TBH48777.1;AIU10798.1;AFP42071.1;ABK74971.1	TBH48777.1	TBH48777.1 sulfurtransferase	18;18;18;18	1	115.805	123.64	115.8	K	RSDVLVSTDWAESNLKAPKTVFVEVDEDTSA	SDVLVSTDWAESNLK(1)APK	SDVLVSTDWAESNLK(115.8)APK(-115.8)	2	0.080939	11759000	4268400	2.7549	0.317311
medium-differential acetylated proteins	AIU11373.1;AFP42650.1;TBH45312.1;ABK71774.1	AIU11373.1	AIU11373.1 polyketide synthase	1147;1147;1122;1122	1	89.9589	120.14	89.959	K	AALVKAAAAQVLPDAKLAAFEQRAVPADNAR	AAAAQVLPDAK(1)LAAFEQR	AAAAQVLPDAK(89.96)LAAFEQR	2	0.83542	5343800	1942000	2.7517	0.318692
medium-differential acetylated proteins	TBH27015.1;AIU09606.1;AFP40876.1;ABK72415.1	TBH27015.1	TBH27015.1 glycoside hydrolase family 15 protein	479;479;479;479	1	59.4259	77.14	59.426	K	TSSKIMCWVALDRGSKLAELQGEKSYAQQWR	GSK(1)LAELQGEK	GSK(59.43)LAELQGEK(-59.43)	2	1.5479	10334000	3782000	2.73242	0.327105
medium-differential acetylated proteins	TBH31896.1;AIU06640.1;AFP37836.1;ABK73271.1	TBH31896.1	TBH31896.1 elongation factor Tu	316;316;316;316	1	83.1609	103.04	103.04	K	TTPHTEFEGQVYILSKDEGGRHTPFFNNYRP	GQVVVKPGTTTPHTEFEGQVYILSK(1)DEGGR	GQVVVK(-83.16)PGTTTPHTEFEGQVYILSK(83.16)DEGGR	4	-0.077925	24553000	9022300	2.72137	0.33199
medium-differential acetylated proteins	TBH44599.1;AIU06814.1;AFP38018.1;ABK71399.1	TBH44599.1	TBH44599.1 chaperonin GroEL	21;21;21;21	1	100.722	100.72	100.72	K	EFNETARRAMEAGVDKLADAVKVTLGPRGRH	AMEAGVDK(1)LADAVK	AMEAGVDK(100.72)LADAVK(-100.72)	2	1.419	3872500	1440500	2.6883	0.34689
medium-differential acetylated proteins	TBH45058.1;AIU10305.1;AFP41578.1;ABK69698.1	TBH45058.1	TBH45058.1 acetyl-CoA C-acetyltransferase	309;309;309;309	1	51.8265	51.827	51.827	K	GLSPEIMGLGPIEAVKKALANANMTIGDIDL	IVSTGVSGLSPEIMGLGPIEAVK(1)K	IVSTGVSGLSPEIMGLGPIEAVK(51.83)K(-51.83)	3	-0.91446	15325000	5844500	2.62212	0.377969
medium-differential acetylated proteins	TBH51857.1;AIU11861.1;AFP43146.1;ABK72827.1	TBH51857.1	TBH51857.1 inositol-3-phosphate synthase	177;177;177;177	1	50.6753	75.045	50.675	K	NALPVFIASDPVWAKKFEDAGVPIVGDDIKS	K(1)FEDAGVPIVGDDIK	K(50.68)FEDAGVPIVGDDIK(-50.68)	2	-0.16639	13674000	5227000	2.61603	0.380913
medium-differential acetylated proteins	TBH51759.1;AIU08311.1;AFP39541.1;ABK70114.1	TBH51759.1	TBH51759.1 methylmalonyl-CoA mutase small subunit	26;26;26;26	1	143.502	222.3	143.5	K	EDRNKWRTAVAGVLAKSSRRDPAELGPEPER	TAVAGVLAK(1)SSR	TAVAGVLAK(143.5)SSR	2	-0.20757	27973000	10766000	2.59827	0.389577
medium-differential acetylated proteins	TBH50611.1;AIU09778.1;ABK74750.1;AFP41057.1	TBH50611.1	TBH50611.1 DUF853 family protein	178;178;178;264	1	50.2837	53.597	50.284	K	IFHWADQKGLPLLDIKDLRSVIQYLTSDEGK	GLPLLDIK(1)DLR	GLPLLDIK(50.28)DLR	2	-0.21676	4368400	1684300	2.5936	0.391877
medium-differential acetylated proteins	TBH51830.1;AIU11890.1;AFP43175.1;ABK73535.1	TBH51830.1	TBH51830.1 KH domain-containing protein	130;130;130;130	1	51.6434	98.04	51.643	K	RWRRRRRDELAALGEKVARRVLETGQREELA	RDELAALGEK(1)VAR	RDELAALGEK(51.64)VAR	3	1.8297	22303000	8716600	2.55868	0.409319
medium-differential acetylated proteins	TBH44724.1;AIU06677.1;AFP37878.1;ABK71298.1	TBH44724.1	TBH44724.1 50S ribosomal protein L22	13;13;13;13	1	82.1708	82.171	82.171	K	___MSTVTEFPSATAKARYVRVSATKARRVI	STVTEFPSATAK(1)AR	STVTEFPSATAK(82.17)AR	2	-0.043669	11182000	4376200	2.55518	0.411091
medium-differential acetylated proteins	TBH26891.1;ABK71849.1;ABK70217.1;AIU07488.1;AIU06270.1;AFP38711.1;AFP37470.1	TBH26891.1	TBH26891.1 class 1b ribonucleoside-diphosphate reductase subunit alpha	567;567;567;583;583;583;583	1	56.7732	67.062	56.773	K	IPTQDDWKQLKESVQKHGIYNQNLQAVPPTG	ESVQK(1)HGIYNQNLQAVPPTGSISYINHSTSSIHPVASK	ESVQK(56.77)HGIYNQNLQAVPPTGSISYINHSTSSIHPVASK(-56.77)	5	-0.5669	27822000	11028000	2.52285	0.427689
medium-differential acetylated proteins	ABK69884.1;TBH50354.1;AIU09059.1;AFP40312.1	ABK69884.1	ABK69884.1 universal stress protein family protein	52;75;75;75	1	150.075	192.26	150.08	K	TTLADQLKRNAEQLLKEARKVAEDVVGGAVE	NAEQLLK(1)EAR	NAEQLLK(150.08)EAR	2	1.1328	29411000	11716000	2.51033	0.434221
medium-differential acetylated proteins	TBH28099.1;AIU08858.1;AFP40107.1;ABK76025.1	TBH28099.1	TBH28099.1 DUF3297 family protein	41;41;41;41	1	76.0607	88.264	76.061	K	EALQRGVGIRFNGVEKNNVHEYDVAEGWVRV	FNGVEK(1)NNVHEYDVAEGWVR	FNGVEK(76.06)NNVHEYDVAEGWVR	3	-0.23354	19723000	7864400	2.50788	0.435502
medium-differential acetylated proteins	TBH46394.1;AIU06139.1;AFP37339.1;ABK71693.1	TBH46394.1	TBH46394.1 chaperonin GroEL	116;116;116;116	1	82.7494	251.98	82.749	K	EGLRNVAAGANPLGLKRGIEKAVEKVTETLL	NVAAGANPLGLK(1)R	NVAAGANPLGLK(82.75)R	2	-1.942	211980000	85314000	2.4847	0.447764
medium-differential acetylated proteins	TBH44989.1;AIU10233.1;ABK71435.1;AFP41507.1	TBH44989.1	TBH44989.1 crotonase/enoyl-CoA hydratase family protein	231;231;231;246	1	62.1402	89.959	62.14	K	YGAEEGTVPAEQPSWKRTNREFVTLLKTEDA	VAYGAEEGTVPAEQPSWK(1)R	VAYGAEEGTVPAEQPSWK(62.14)R	2	0.32721	4663000	1887200	2.47086	0.455182
medium-differential acetylated proteins	TBH51824.1;AIU05287.1;AFP36488.1;ABK70300.1	TBH51824.1	TBH51824.1 DNA polymerase III subunit beta	258;258;258;258	1	51.0662	51.066	51.066	K	EGKRSTTRLLDAEFPKFRQLLPAEHTAVATI	LLDAEFPK(1)FR	LLDAEFPK(51.07)FR	2	0.40101	54795000	22193000	2.46902	0.45617
medium-differential acetylated proteins	TBH32133.1;AIU07700.1;AFP38929.1;ABK70376.1	TBH32133.1	TBH32133.1 elongation factor Ts	188;188;188;188	1	155.263	173.76	155.26	K	GKEAAHAVALQIAALKAKYLTREDVPEDIVA	EAAHAVALQIAALK(1)AK	EAAHAVALQIAALK(155.26)AK(-155.26)	2	1.8737	5446700	2222800	2.45038	0.466277
medium-differential acetylated proteins	TBH51553.1;AIU08094.1;AFP39327.1;ABK71063.1	TBH51553.1	TBH51553.1 pyridoxal 5'-phosphate synthase lyase subunit PdxS	275;275;275;275	1	133.712	145.17	133.71	K	IVKATTFYDDPDVLAKVSRGLGEAMVGINVE	ATTFYDDPDVLAK(1)VSR	ATTFYDDPDVLAK(133.71)VSR	2	-1.0806	15659000	6417700	2.43997	0.471973
medium-differential acetylated proteins	AIU07213.1;AFP38423.1;TBH34148.1;ABK70504.1	AIU07213.1	AIU07213.1 5,10-methylene tetrahydromethanopterin reductase	56;56;67;67	1	68.5357	89.403	68.536	K	ASRESAYPGGDELPQKYYRTLDPFVTLAAAA	ESAYPGGDELPQK(1)YYR	ESAYPGGDELPQK(68.54)YYR	2	-0.023991	3868200	1587200	2.43712	0.473539
medium-differential acetylated proteins	TBH21987.1;AIU07831.1;AFP39061.1;ABK73464.1	TBH21987.1	TBH21987.1 polyribonucleotide nucleotidyltransferase	694;694;694;694	1	49.9341	140.49	49.934	K	FVSLLPGRDGLVHISKLGKGKRIAKVEDVVK	DGLVHISK(1)LGK	DGLVHISK(49.93)LGK(-49.93)	3	0.13964	55820000	22960000	2.43118	0.476811
medium-differential acetylated proteins	TBH45503.1;AIU07632.1;AFP38855.1;ABK72019.1	TBH45503.1	TBH45503.1 CoA-acylating methylmalonate-semialdehyde dehydrogenase	232;232;232;232	1	76.1506	79.771	76.151	K	PKIKGVSFVGSTPIAKYVYATGTAAGKRVQA	GVSFVGSTPIAK(1)YVYATGTAAGK	GVSFVGSTPIAK(76.15)YVYATGTAAGK(-76.15)	2	2.9309	4169400	1718500	2.42619	0.479576
medium-differential acetylated proteins	TBH28376.1;AIU08645.1;AFP39890.1;ABK73360.1	TBH28376.1	TBH28376.1 fructose bisphosphate aldolase	214;214;214;214	1	72.2004	141.95	72.2	K	TKNLDSLADDQKVMLKLSLPTVANHYKSLVD	VMLK(1)LSLPTVANHYK	VMLK(72.2)LSLPTVANHYK(-72.2)	2	0.62072	37359000	15482000	2.41306	0.486877
medium-differential acetylated proteins	TBH33642.1;AIU09950.1;ABK74504.1;AFP41227.1	TBH33642.1;AFP41227.1	TBH33642.1 MoaD/ThiS family protein	54;54;54;52	1	121.733	121.73	121.73	K	YSGISERIVDAANPGKLHRFVNIYVNDEDVR	IVDAANPGK(1)LHR	IVDAANPGK(121.73)LHR	2	-0.28129	10359000	4301200	2.4084	0.489485
medium-differential acetylated proteins	TBH21606.1;AIU11153.1;AFP42431.1;ABK69586.1	TBH21606.1	TBH21606.1 type I DNA topoisomerase	94;94;94;94	1	42.0009	44.704	42.001	K	LYIVSPEKKSTVTELKGLLKDVDELYLATDG	STVTELK(1)GLLK	STVTELK(42)GLLK(-42)	2	0.18381	5042700	2102500	2.39843	0.495085
medium-differential acetylated proteins	ABK71908.1;TBH47639.1;AIU08774.1;AFP40018.1	ABK71908.1	ABK71908.1 malate synthase G	55;66;66;66	1	146.578	146.58	146.58	K	QELLARRDELQAQIDKWHRSHVLEPVDPVAY	RDELQAQIDK(1)WHR	RDELQAQIDK(146.58)WHR	3	0.24952	34869000	14540000	2.39814	0.495247
medium-differential acetylated proteins	TBH50740.1;AIU09640.1;AFP40913.1;ABK69738.1	TBH50740.1	TBH50740.1 30S ribosomal protein S20	85;85;85;85	1	62.4642	101.33	62.464	K	NQAANKKSALALALNKL______________	SALALALNK(1)L	SALALALNK(62.46)L	2	-0.95476	9340900	3919000	2.38349	0.503543
medium-differential acetylated proteins	AIU08913.1;TBH50479.1;ABK71354.1;AFP40164.1	AIU08913.1	AIU08913.1 translation initiation factor IF-3	74;114;114;191	1	66.2702	154.85	66.27	K	EQKLRPKIDDHDYETKKGHVIRFLEAGSKVK	IDDHDYETK(1)K	IDDHDYETK(66.27)K(-66.27)	2	-0.078958	8293800	3486300	2.37897	0.506117
medium-differential acetylated proteins	TBH44656.1;AIU06750.1;AFP37952.1;ABK72199.1	TBH44656.1	TBH44656.1 cyclic nucleotide-binding domain-containing protein	189;189;189;189	1	155.058	170.68	155.06	K	RAVADLREGVGKMRHKLAMLADGKFSAETLR	HK(1)LAMLADGK	HK(155.06)LAMLADGK(-155.06)	2	-1.1849	33242000	14080000	2.36094	0.516454
medium-differential acetylated proteins	TBH33815.1;AIU06885.1;AFP38087.1;ABK69615.1	TBH33815.1	TBH33815.1 NADP-dependent isocitrate dehydrogenase	231;231;231;231	1	53.9665	71.548	53.967	K	VKLDAGDIIDSMYMSKKALIAFYEEQIEDAY	LDAGDIIDSMYMSK(1)K	LDAGDIIDSMYMSK(53.97)K(-53.97)	2	-1.6084	6000300	2556400	2.34717	0.52442
medium-differential acetylated proteins	TBH30773.1;AIU11607.1;AFP42884.1;ABK74728.1	TBH30773.1	TBH30773.1 superoxide dismutase	90;90;90;90	1	85.9817	85.982	85.982	K	NHTIWWKNLSPHGGDKPTGDLAAAIDDQFGS	NLSPHGGDK(1)PTGDLAAAIDDQFGSFDNFR	NLSPHGGDK(85.98)PTGDLAAAIDDQFGSFDNFR	3	-0.67408	7211700	3082500	2.33956	0.528847
medium-differential acetylated proteins	TBH44695.1;AIU06708.1;AFP37910.1;ABK75416.1	TBH44695.1	TBH44695.1 50S ribosomal protein L30	5;5;5;5	1	109.714	109.71	109.71	K	___________MAELKITQVRSTIGARWKQR	AELK(1)ITQVR	AELK(109.71)ITQVR	2	0.43963	13720000	5879700	2.33345	0.532417
medium-differential acetylated proteins	TBH49049.1;AIU10539.1;AFP41809.1;ABK70122.1	TBH49049.1	TBH49049.1 LLM class F420-dependent oxidoreductase	192;192;192;192	1	94.1632	121.14	94.163	K	HIPVLVGAAGNEKNFKWIARSADGWITTPRD	NFK(1)WIAR	NFK(94.16)WIAR	2	-0.80347	6247900	2679800	2.33148	0.533572
medium-differential acetylated proteins	ABK74111.1;TBH51513.1;AFP40681.1;AIU09414.1	ABK74111.1	ABK74111.1 malonyl CoA-acyl carrier protein transacylase	165;180;180;185	1	45.0814	88.177	45.081	K	GAVAALDKLAEDPPAKARVRKLATAGAFHTH	LAEDPPAK(1)AR	LAEDPPAK(45.08)AR	2	1.6316	6476200	2780300	2.32932	0.53484
medium-differential acetylated proteins	TBH27125.1;AIU06487.1;AFP37683.1;ABK73857.1	TBH27125.1	TBH27125.1 cysteine desulfurase	218;218;218;218	1	70.8885	86.467	70.889	K	GPKGAGALIANRSVQKSLVAIASGGGQERGL	SVQK(1)SLVAIASGGGQER	SVQK(70.89)SLVAIASGGGQER	2	0.46785	3072700	1323800	2.32112	0.539659
medium-differential acetylated proteins	TBH32339.1;AIU07065.1;AFP38273.1;ABJ96308.1	TBH32339.1	TBH32339.1 adenosylhomocysteinase	461;461;461;461	1	71.1757	96.059	71.176	K	KVARIHVEALGGTLTKLSKDQAEYIGVDVEG	IHVEALGGTLTK(1)LSK	IHVEALGGTLTK(71.18)LSK(-71.18)	2	-0.87076	8521300	3671600	2.32087	0.539808
medium-differential acetylated proteins	TBH30521.1;CAA67597.1;AIU07891.1;AFP39124.1;ABK74334.1	TBH30521.1	TBH30521.1 recombinase RecA	215;215;215;215;215	1	112.506	112.51	112.51	K	KIGVMFGSPETTTGGKALKFYASVRLDVRRI	IGVMFGSPETTTGGK(1)ALK	IGVMFGSPETTTGGK(112.51)ALK(-112.51)	2	0.86119	4662000	2010300	2.31906	0.540876
medium-differential acetylated proteins	TBH51691.1;AIU08240.1;AFP39470.1;ABK69982.1	TBH51691.1	TBH51691.1 type I glyceraldehyde-3-phosphate dehydrogenase	269;269;269;269	1	127.756	143.93	127.76	K	ELAKSASVEDINAAMKAAAEGPLKGILKYYD	SASVEDINAAMK(1)AAAEGPLK	SASVEDINAAMK(127.76)AAAEGPLK(-127.76)	2	0.14936	5152600	2235600	2.3048	0.549322
medium-differential acetylated proteins	AFP40966.1;AIU09691.1	AFP40966.1;AIU09691.1	AFP40966.1 Folylpolyglutamate synthase protein FolC	14;846	1	100.223	118.37	100.22	K	__MAVAQKELATTTAKLGNEAFLSKAPAQVV;KDLAVAQKELATTTAKLGNEAFLSKAPAQVV	ELATTTAK(1)LGNEAFLSK	ELATTTAK(100.22)LGNEAFLSK(-100.22)	2	0.29109	8167300	3553100	2.29864	0.552987
medium-differential acetylated proteins	TBH51386.1;AIU09361.1;AFP40626.1;ABK72836.1	TBH51386.1	TBH51386.1 carbohydrate kinase family protein	227;227;227;227	1	83.1822	99.215	83.182	K	EVMGQIELRVTTLGEKGVDLVGRDGTFVHVD	VTTLGEK(1)GVDLVGR	VTTLGEK(83.18)GVDLVGR	2	-0.39761	7726000	3361400	2.29845	0.553103
medium-differential acetylated proteins	TBH44599.1;AIU06814.1;AFP38018.1;ABK71399.1	TBH44599.1	TBH44599.1 chaperonin GroEL	362;362;362;362	1	90.6544	122.57	90.654	K	IKSEIETTDSDWDREKLQERLAKLAGGVAVI	SEIETTDSDWDREK(1)LQER	SEIETTDSDWDREK(90.65)LQER	3	-0.11061	42148000	18497000	2.27864	0.56498
medium-differential acetylated proteins	TBH27679.1;AIU11111.1;ABK74943.1;AFP42388.1	TBH27679.1	TBH27679.1 inorganic diphosphatase	127;127;127;167	1	105.032	107.79	105.03	K	SQFELDAIKHFFVHYKDLEPGKFVKTADWEG	HFFVHYK(1)DLEPGK	HFFVHYK(105.03)DLEPGK(-105.03)	3	-0.23749	4398700	1947300	2.25887	0.576954
medium-differential acetylated proteins	TBH34106.1;AIU07244.1;AFP38458.1;ABK73305.1	TBH34106.1	TBH34106.1 NADPH:quinone oxidoreductase family protein	246;246;246;246	1	71.1757	135.79	71.176	K	RLLVVGFTGGEIPQVKVNRLLLNNIEVIGAG	LLVVGFTGGEIPQVK(1)VNR	LLVVGFTGGEIPQVK(71.18)VNR	2	-1.2806	6487800	2901000	2.2364	0.590709
medium-differential acetylated proteins	TBH26835.1;AIU07855.1;AFP39087.1;ABK72186.1	TBH26835.1	TBH26835.1 4-hydroxy-tetrahydrodipicolinate synthase	171;171;171;171	1	55.8855	83.314	55.885	K	DTLRKLAEHPNIVAVKDAKGDLPGGGQIIAE	LAEHPNIVAVK(1)DAK	LAEHPNIVAVK(55.89)DAK(-55.89)	3	0.18673	12477000	5585200	2.23394	0.592225
medium-differential acetylated proteins	TBH21986.1;AIU07829.1;AFP39059.1;ABK73765.1	TBH21986.1	TBH21986.1 30S ribosomal protein S15	68;68;68;68	1	53.5687	58.37	53.569	K	RRGLLLLVGRRRRLLKYVAQVDVARYRSLIE	LLK(1)YVAQVDVAR	LLK(53.57)YVAQVDVAR	2	-0.41544	3084300	1381000	2.23338	0.592569
medium-differential acetylated proteins	TBH34398.1;AIU09997.1;AFP41275.1;ABK75362.1;AAD32592.1	TBH34398.1	TBH34398.1 homoserine dehydrogenase	340;340;340;340;340	1	106.667	117.79	106.67	K	NRVQGGRGPRESKYAKLPIAPIGFIPTRYYV	YAK(1)LPIAPIGFIPTR	YAK(106.67)LPIAPIGFIPTR	2	-0.021742	37226000	16678000	2.23204	0.593394
medium-differential acetylated proteins	TBH48832.1;AIU10730.1;AFP42004.1;ABK71229.1	TBH48832.1	TBH48832.1 LLM class F420-dependent oxidoreductase	247;247;247;247	1	75.4785	76.073	75.479	K	IVRSANFNAVIGESEKDVKERIERLRARQSP	SANFNAVIGESEK(1)DVK	SANFNAVIGESEK(75.48)DVK(-75.48)	2	0.18069	3813900	1722000	2.21481	0.604067
medium-differential acetylated proteins	TBH50693.1;AIU09686.1;AFP40962.1;ABK75887.1	TBH50693.1	TBH50693.1 50S ribosomal protein L21	8;8;8;8	1	104.048	107.79	104.05	K	________MATYAIVKTGGKQYKVAAGDVVK	ATYAIVK(1)TGGK	ATYAIVK(104.05)TGGK(-104.05)	2	0.2016	16579000	7512800	2.20677	0.609076
medium-differential acetylated proteins	TBH45037.1;AIU10284.1;AFP41557.1;ABK71855.1	TBH45037.1	TBH45037.1 type I pantothenate kinase	28;28;28;28	1	89.4035	89.403	89.403	K	FDRSQWRSLRMSTPLKLSEDELVRLRGMGEK	MSTPLK(1)LSEDELVR	MSTPLK(89.4)LSEDELVR	2	0.11291	5906000	2693300	2.19285	0.617789
medium-differential acetylated proteins	TBH50693.1;AIU09686.1;AFP40962.1;ABK75887.1	TBH50693.1	TBH50693.1 50S ribosomal protein L21	98;98;98;98	1	72.2004	74.944	72.2	K	GYHKRQGHRQQLTVLKVTGIK__________	QQLTVLK(1)VTGIK	QQLTVLK(72.2)VTGIK(-72.2)	2	0.043413	31093000	14210000	2.18811	0.62077
medium-differential acetylated proteins	TBH51759.1;AIU08311.1;AFP39541.1;ABK70114.1	TBH51759.1	TBH51759.1 methylmalonyl-CoA mutase small subunit	496;496;496;496	1	50.7912	64.82	50.791	K	AGFEALRDRSDAFLAKTGARPRVLLLPLGPL	SDAFLAK(1)TGAR	SDAFLAK(50.79)TGAR	2	-0.14689	7118100	3278700	2.17101	0.631568
medium-differential acetylated proteins	TBH30321.1;AIU11487.1;AFP42766.1;ABK75177.1	TBH30321.1	TBH30321.1 acyl-CoA dehydrogenase	261;261;261;261	1	115.136	135.37	115.14	K	TDYLKSRKQFGVTLSKFQTLTQRAADMYVSL	QFGVTLSK(1)FQTLTQR	QFGVTLSK(115.14)FQTLTQR	2	0.80592	31415000	14473000	2.17059	0.631834
medium-differential acetylated proteins	TBH51305.1;AIU09276.1;AFP40541.1;ABK75392.1	TBH51305.1	TBH51305.1 phosphoribosyl-ATP diphosphatase	43;43;43;43	1	41.798	42.029	41.798	K	SGTVAALDAGVHGIGKKILEEAGEVWLAAEH	TRPAGSGTVAALDAGVHGIGK(1)K	TRPAGSGTVAALDAGVHGIGK(41.8)K(-41.8)	3	1.1006	3560300	1644400	2.16511	0.635317
medium-differential acetylated proteins	CAB55600.1;TBH28222.1;AIU05675.1;AFP36872.1;AAT01806.1;ABK74005.1;CAA09803.1	CAB55600.1	CAB55600.1 peptide synthetase	929;929;929;929;929;929;929	1	113.649	113.65	113.65	K	TAIVVLPALPLTSSNKLDTRALPAPEYANAE	LPPYMVPTAIVVLPALPLTSSNK(1)LDTR	LPPYMVPTAIVVLPALPLTSSNK(113.65)LDTR	4	2.0093	12341000	5723200	2.15631	0.640918
medium-differential acetylated proteins	TBH45512.1;AIU07623.1;AFP38847.1;ABK69938.1	TBH45512.1	TBH45512.1 50S ribosomal protein L19	43;43;43;43	1	114.498	114.5	114.5	K	HVKVIEGSKERIQVFKGVVIRRQGGGISETF	IQVFK(1)GVVIR	IQVFK(114.5)GVVIR	2	0.61967	16351000	7589500	2.15442	0.642122
medium-differential acetylated proteins	AIU11910.1;AFP42689.1;TBH45346.1;ABK76128.1	AIU11910.1	AIU11910.1 secretion protein EspR	34;34;42;42	1	61.4882	61.488	61.488	K	PGRGPHTSAEVIAALKSEGITMSAPYLSQLR	GPHTSAEVIAALK(1)SEGITMSAPYLSQLR	GPHTSAEVIAALK(61.49)SEGITMSAPYLSQLR	3	0.37865	6146900	2864300	2.14604	0.647484
medium-differential acetylated proteins	TBH34317.1;AIU10087.1;AFP41366.1;ABK74238.1	TBH34317.1	TBH34317.1 multifunctional oxoglutarate decarboxylase/oxoglutarate dehydrogenase thiamine pyrophosphate-binding subunit/dihydrolipoyllysine-residue succinyltransferase subunit	1089;1089;1089;1089	1	139.313	165.07	139.31	K	RNKAAVSDIRDFTESKFRSVLEEPMYTDGEG	DFTESK(1)FR	DFTESK(139.31)FR	2	0.19058	19343000	9043500	2.13888	0.652075
medium-differential acetylated proteins	TBH31893.1;AIU06637.1;AFP37833.1;ABK73485.1	TBH31893.1	TBH31893.1 30S ribosomal protein S12	108;108;108;108	1	219.802	235.66	219.8	K	VRYKIIRGSLDTQGVKNRKQARSRYGAKKEK	GSLDTQGVK(1)NRK	GSLDTQGVK(219.8)NRK(-219.8)	2	-0.31403	64133000	29985000	2.13884	0.652106
medium-differential acetylated proteins	TBH50675.1;AIU09706.1;AFP40982.1;ABK76139.1	TBH50675.1	TBH50675.1 2-oxoacid:acceptor oxidoreductase subunit alpha	121;121;121;121	1	103.342	103.34	103.34	K	LPRGGLIIANSDEFTKRNLAKVGYDANPLET	GGLIIANSDEFTK(1)R	GGLIIANSDEFTK(103.34)R	2	-0.17626	9779900	4589200	2.13107	0.657104
medium-differential acetylated proteins	TBH32403.1;AIU11234.1;AFP42512.1;ABK73839.1	TBH32403.1	TBH32403.1 NDMA-dependent methanol dehydrogenase	364;364;364;364	1	48.7409	74.944	48.741	K	GIPDNFSQVRVDSYAKNQMNTGKYAGKGEVI	VDSYAK(1)NQMNTGK	VDSYAK(48.74)NQMNTGK(-48.74)	2	1.6341	4386600	2060600	2.1288	0.658569
medium-differential acetylated proteins	TBH48777.1;AIU10798.1;AFP42071.1;ABK74971.1	TBH48777.1	TBH48777.1 sulfurtransferase	48;48;48;48	1	68.034	81.565	68.034	K	AYDTGHIEGAVKLDWKTDLQDPIRRDFVDAQ	LDWK(1)TDLQDPIRR	LDWK(68.03)TDLQDPIRR	3	-0.076537	16005000	7607800	2.10376	0.674797
medium-differential acetylated proteins	TBH46342.1;AIU06191.1;AFP37392.1;ABK73234.1	TBH46342.1	TBH46342.1 phosphoglyceromutase	129;129;129;129	1	150.075	150.08	150.08	K	RRSYDTPPPPIEKGSKYSQDADPRYADIDGG	GSK(1)YSQDADPR	GSK(150.08)YSQDADPR	2	-0.10047	109690000	52718000	2.08069	0.689886
medium-differential acetylated proteins	TBH49022.1;AIU10571.1;ABK74017.1;AFP41841.1	TBH49022.1	TBH49022.1 PAS domain S-box protein	27;27;27;64	1	125.814	147.34	125.81	K	LRYMRDSRGFDFTGYKRTSLMRRVRHRMDQA	GFDFTGYK(1)R	GFDFTGYK(125.81)R	2	0.2763	14082000	6787300	2.07476	0.693789
medium-differential acetylated proteins	AIU11174.1;AFP42452.1;TBH32456.1;ABK69538.1	AIU11174.1	AIU11174.1 acetyl-CoA synthetase	43;43;332;332	1	91.8534	93.429	91.853	K	ELYAEAEKDRLAFWEKQAKRLSWQTPFTDVL	LAFWEK(1)QAK	LAFWEK(91.85)QAK(-91.85)	2	0.77786	22593000	10918000	2.06934	0.697361
medium-differential acetylated proteins	TBH32403.1;AIU11234.1;AFP42512.1;ABK73839.1	TBH32403.1	TBH32403.1 NDMA-dependent methanol dehydrogenase	371;371;371;371	1	92.0512	128.36	92.051	K	QVRVDSYAKNQMNTGKYAGKGEVIKGDDKTI	NQMNTGK(1)YAGK	NQMNTGK(92.05)YAGK(-92.05)	2	0.07302	83282000	40428000	2.06001	0.703522
medium-differential acetylated proteins	TBH27856.1;AIU06508.1;AFP37705.1;ABK74691.1	TBH27856.1	TBH27856.1 SIR2 family protein	99;99;99;99	1	73.0666	84.17	73.067	K	APIVRDFVVNARTELKSVANEDRIYAWPKPR	TELK(1)SVANEDR	TELK(73.07)SVANEDR	2	0.19949	3548800	1725900	2.0562	0.706041
medium-differential acetylated proteins	TBH49044.1;AIU10544.1;AFP41814.1;ABK71969.1	TBH49044.1	TBH49044.1 ADP-forming succinate--CoA ligase subunit beta	60;60;60;60	1	86.7319	115.55	86.732	K	KAQVKTGGRGKAGGVKYAATPDDAFTHANNI	AGGVK(1)YAATPDDAFTHANNILGLDIK	AGGVK(86.73)YAATPDDAFTHANNILGLDIK(-86.73)	3	-0.060726	119300000	58126000	2.05244	0.708536
medium-differential acetylated proteins	TBH31865.1;AIU06607.1;AFP37802.1;ABK71951.1	TBH31865.1	TBH31865.1 DNA-directed RNA polymerase subunit beta'	470;470;470;470	1	90.7071	107.35	90.707	K	FVMKRLVDLNHAQNIKSAKRMVERQRPQVWD	LVDLNHAQNIK(1)SAK	LVDLNHAQNIK(90.71)SAK(-90.71)	3	0.012209	9646500	4719800	2.04384	0.714249
medium-differential acetylated proteins	ABK71908.1;TBH47639.1;AIU08774.1;AFP40018.1	ABK71908.1	ABK71908.1 malate synthase G	296;307;307;307	1	121.899	132.25	121.9	K	NWLGLNRGDLTEEVTKGDKTFTRVLNDDRVF	GDLTEEVTK(1)GDK	GDLTEEVTK(121.9)GDK(-121.9)	2	-0.35656	20459000	10011000	2.04365	0.714372
medium-differential acetylated proteins	TBH27290.1;AIU11084.1;AFP42361.1;ABK70526.1	TBH27290.1	TBH27290.1 mycobilin-forming heme oxygenase MhuD	21;21;21;21	1	82.202	120.87	82.202	K	INAIEVPPNAGPELEKRFAHRAHAVDNQPGF	INAIEVPPNAGPELEK(1)R	INAIEVPPNAGPELEK(82.2)R	2	-0.89478	6875400	3388000	2.02934	0.723915
medium-differential acetylated proteins	TBH51864.1;AIU11854.1;AFP43138.1;ABK71618.1	TBH51864.1	TBH51864.1 single-stranded DNA-binding protein	48;48;48;48	1	103.433	175.74	103.43	K	VASTPRMFDRQSGEWKDGEALFLRCNIWREA	QSGEWK(1)DGEALFLR	QSGEWK(103.43)DGEALFLR	2	-1.8285	16826000	8352800	2.01441	0.733911
medium-differential acetylated proteins	TBH49054.1;AIU10534.1;AFP41804.1;ABK73472.1	TBH49054.1	TBH49054.1 bifunctional phosphoribosylaminoimidazolecarboxamide formyltransferase/IMP cyclohydrolase	456;456;456;456	1	88.9479	88.948	88.948	K	TVGVGMGQVNRVDAAKLAVQRGGDRVAGAVA	VDAAK(1)LAVQR	VDAAK(88.95)LAVQR	2	-1.1177	6612400	3287900	2.01113	0.736115
medium-differential acetylated proteins	TBH48777.1;AIU10798.1;AFP42071.1;ABK74971.1	TBH48777.1	TBH48777.1 sulfurtransferase	67;67;67;67	1	161.104	202.29	161.1	K	QDPIRRDFVDAQQFSKLLSERGIANDDTVIL	DFVDAQQFSK(1)LLSER	DFVDAQQFSK(161.1)LLSER	2	-0.62906	34295000	17088000	2.00696	0.738918
medium-differential acetylated proteins	TBH51691.1;AIU08240.1;AFP39470.1;ABK69982.1	TBH51691.1	TBH51691.1 type I glyceraldehyde-3-phosphate dehydrogenase	200;200;200;200	1	125.582	162.65	125.58	K	IHAYTQDQNLQDGPHKDLRRARAAALNIVPT	GLMTTIHAYTQDQNLQDGPHK(1)DLR	GLMTTIHAYTQDQNLQDGPHK(125.58)DLR	4	-0.37466	8968600	4474300	2.00447	0.740596
medium-differential acetylated proteins	TBH51708.1;AIU08256.1;AFP39488.1;ABK72383.1	TBH51708.1	TBH51708.1 transaldolase	219;219;219;219	1	113.629	152.54	113.63	K	FFVSRVDTEIDARLEKIGSDEALALRGKAGV	LEK(1)IGSDEALALR	LEK(113.63)IGSDEALALR	2	0.14103	16872000	8423300	2.00302	0.741576
medium-differential acetylated proteins	TBH49145.1;AIU10436.1;AFP41710.1;ABK73932.1	TBH49145.1	TBH49145.1 phosphopyruvate hydratase	398;398;398;398	1	111.816	157.52	111.82	K	GQIKTGAPARSERVAKYNQLLRIEETLGDAA	VAK(1)YNQLLR	VAK(111.82)YNQLLR	2	0.22663	9728400	4877800	1.99442	0.747371
medium-differential acetylated proteins	TBH31839.1;AIU06581.1;AFP37777.1;ABK74163.1	TBH31839.1	TBH31839.1 (3R)-hydroxyacyl-ACP dehydratase subunit HadB	10;10;10;10	1	151.976	151.98	151.98	K	______MALREFSSVKVGDTLPERVITLTRG	EFSSVK(1)VGDTLPER	EFSSVK(151.98)VGDTLPER	2	-0.23534	24167000	12143000	1.9902	0.750224
medium-differential acetylated proteins	TBH27231.1;AIU05513.1;AFP36708.1;ABK69870.1	TBH27231.1	TBH27231.1 peptidase M13	418;418;418;418	1	134.811	134.81	134.81	K	IGYPARWRDYSAVVIKRDDLYGNYRRGYIVN	DYSAVVIK(1)R	DYSAVVIK(134.81)R	2	0.37144	9183300	4625700	1.98528	0.753555
medium-differential acetylated proteins	TBH44694.1;AIU06709.1;AFP37911.1;ABK72911.1	TBH44694.1	TBH44694.1 50S ribosomal protein L15	128;128;128;128	1	76.3317	187.42	76.332	K	LGDGKLTVKVDVTANKFSGSAREAITAAGGS	VDVTANK(1)FSGSAR	VDVTANK(76.33)FSGSAR	2	-1.1042	11808000	5960200	1.98114	0.756357
medium-differential acetylated proteins	TBH31844.1;AIU06586.1;AFP37782.1;ABK75379.1	TBH31844.1	TBH31844.1 50S ribosomal protein L1	151;151;151;151	1	41.4799	53.034	41.48	K	LMPNPKTGTVTPDVAKAVQDIKGGKINFRVD	TGTVTPDVAK(1)AVQDIK	TGTVTPDVAK(41.48)AVQDIK(-41.48)	2	0.96577	4603800	2333600	1.97283	0.761996
medium-differential acetylated proteins	TBH26891.1;ABK71849.1;ABK70217.1;AIU07488.1;AIU06270.1;AFP38711.1;AFP37470.1	TBH26891.1	TBH26891.1 class 1b ribonucleoside-diphosphate reductase subunit alpha	400;400;400;416;416;416;416	1	75.8201	105.56	75.82	K	QVSTPSEFNDDLSYAKVGKDISCNLGSLNIA	ITHSNLCSEILQVSTPSEFNDDLSYAK(1)VGK	ITHSNLCSEILQVSTPSEFNDDLSYAK(75.82)VGK(-75.82)	3	-0.048819	7296400	3705500	1.96907	0.76455
medium-differential acetylated proteins	TBH27172.1;AIU05381.1;ABK74977.1;AFP36578.1	TBH27172.1	TBH27172.1 YceI family protein	93;93;93;102	1	79.116	99.139	79.116	K	PLSGAEKTLIRNNALKLLRARRFPQARFVSS	NNALK(1)LLR	NNALK(79.12)LLR	2	0.35031	3878400	1973000	1.96574	0.76682
medium-differential acetylated proteins	TBH32403.1;AIU11234.1;AFP42512.1;ABK73839.1	TBH32403.1	TBH32403.1 NDMA-dependent methanol dehydrogenase	135;135;135;135	1	101.888	101.89	101.89	K	IAHDGRNINEFEGFAKSTNKQNPPHIAVSTT	NINEFEGFAK(1)STNK	NINEFEGFAK(101.89)STNK(-101.89)	2	-0.40349	16473000	8433100	1.95337	0.775249
medium-differential acetylated proteins	TBH28413.1;AIU08606.1;AFP39849.1;ABK75424.1	TBH28413.1	TBH28413.1 long-chain fatty acid--CoA ligase	498;498;498;498	1	60.3343	72.644	60.334	K	WVIACSDDIPTLPSGKFDRKALRRWIIDERL	WVIACSDDIPTLPSGK(1)FDRK	WVIACSDDIPTLPSGK(60.33)FDRK(-60.33)	3	0.58184	22688000	11615000	1.95334	0.775274
medium-differential acetylated proteins	TBH39569.1;AIU05650.1;AFP36847.1;ABK70351.1	TBH39569.1	TBH39569.1 acetyl-CoA C-acetyltransferase	242;242;242;242	0.999884	39.3509	107.57	107.57	K	RDNNLRADSSVEKLAKLKPVFGVKAGDATMT	LAK(1)LKPVFGVK	LAK(39.35)LK(-39.35)PVFGVK(-107.57)	2	0.22085	36100000	18487000	1.95272	0.775693
medium-differential acetylated proteins	TBH45583.1;AIU07545.1;AFP38770.1;ABK71891.1	TBH45583.1	TBH45583.1 4-coumarate--CoA ligase family protein	515;515;515;515	1	90.6009	146.94	90.601	K	RQVEFIEAVPKSAAGKILRKELRTR______	SAAGK(1)ILRK	SAAGK(90.6)ILRK(-90.6)	2	-0.046654	1631100000	836040000	1.95098	0.776882
medium-differential acetylated proteins	TBH27295.1;AIU11089.1;AFP42366.1;ABK74692.1	TBH27295.1	TBH27295.1 ATP-dependent Clp protease ATP-binding subunit ClpC1	526;526;526;526	1	44.6138	68.44	44.614	K	EEELHKRIIGQEDAVKAVSKAIRRTRAGLKD	IIGQEDAVK(1)AVSK	IIGQEDAVK(44.61)AVSK(-44.61)	2	-0.28878	10523000	5410000	1.9451	0.780903
medium-differential acetylated proteins	TBH33655.1;AIU09937.1;AFP41215.1;ABK73669.1;AAC44148.1;AAC44139.1	TBH33655.1	TBH33655.1 peroxiredoxin	29;29;29;29;29;29	1	212.276	212.28	212.28	K	DLTAVVGGDLSKVDAKQPDDYFTRVTSKDYE	VDAK(1)QPDDYFTR	VDAK(212.28)QPDDYFTR	2	-0.49316	61290000	31510000	1.9451	0.780906
medium-differential acetylated proteins	TBH51510.1;AIU09392.1;ABK75633.1;AFP40657.1	TBH51510.1	TBH51510.1 fatty-acid--CoA ligase	73;73;73;87	1	84.2126	108.98	84.213	K	DTRVRAVGARLQQVTKLGDRVAILCPQGVDY	LQQVTK(1)LGDR	LQQVTK(84.21)LGDR	2	1.7252	7554500	3899000	1.93755	0.786077
medium-differential acetylated proteins	TBH45055.1;AIU10302.1;AFP41575.1;ABK75142.1	TBH45055.1	TBH45055.1 cystathionine beta-synthase	327;327;327;327	1	77.3051	106.01	77.305	K	SSYGFLRTRLDGSVEKTVGDVLRGKSGALPD	LDGSVEK(1)TVGDVLR	LDGSVEK(77.31)TVGDVLR	2	-0.39544	3010500	1554500	1.93664	0.786702
medium-differential acetylated proteins	TBH31888.1;AIU06631.1;AFP37827.1;ABK73149.1	TBH31888.1	TBH31888.1 iron-containing alcohol dehydrogenase	346;346;346;346	1	121.83	121.83	121.83	K	ADVEVPTPRSYGIDEKDWEARLPTMAEQALA	SYGIDEK(1)DWEAR	SYGIDEK(121.83)DWEAR	2	0.17305	3612200	1867200	1.93455	0.788129
medium-differential acetylated proteins	AIU11373.1;AFP42650.1;TBH45312.1;ABK71774.1	AIU11373.1	AIU11373.1 polyketide synthase	1136;1136;1111;1111	1	54.511	54.511	54.511	K	WEFVPRGKTDLAALVKAAAAQVLPDAKLAAF	TDLAALVK(1)AAAAQVLPDAK	TDLAALVK(54.51)AAAAQVLPDAK(-54.51)	3	0.84897	4262500	2211700	1.92725	0.793144
medium-differential acetylated proteins	TBH34317.1;AIU10087.1;AFP41366.1;ABK74238.1	TBH34317.1	TBH34317.1 multifunctional oxoglutarate decarboxylase/oxoglutarate dehydrogenase thiamine pyrophosphate-binding subunit/dihydrolipoyllysine-residue succinyltransferase subunit	787;787;787;787	1	42.7114	56.529	42.711	K	KAYTEALIGRGDISMKEAEDALRDYQGQLER	GDISMK(1)EAEDALRDYQGQLER	GDISMK(42.71)EAEDALRDYQGQLER	3	-2.9465	3128200	1625800	1.9241	0.795311
medium-differential acetylated proteins	TBH46968.1;AIU05973.1;AFP37172.1;ABK74606.1	TBH46968.1	TBH46968.1 molecular chaperone DnaK	567;567;567;567	1	102.872	102.87	102.87	K	ADAKKALEGTDISAIKSAMEKLGVESQALGQ	ALEGTDISAIK(1)SAMEK	ALEGTDISAIK(102.87)SAMEK(-102.87)	2	0.27767	6478600	3374500	1.91987	0.798221
medium-differential acetylated proteins	AIU07497.1;AIU06279.1;AFP38719.1;AFP37478.1;ABK71584.1;ABK69691.1;TBH26867.1	AIU07497.1	AIU07497.1 geranylgeranyl reductase	263;263;263;263;263;263;123	1	125.969	125.97	125.97	K	RSLPREWELPPIEELKKNKSVRAWRLPMGFT	EWELPPIEELK(1)K	EWELPPIEELK(125.97)K(-125.97)	2	0.1474	21745000	11362000	1.91384	0.802377
medium-differential acetylated proteins	TBH44658.1;AIU06748.1;AFP37950.1;ABK69784.1	TBH44658.1	TBH44658.1 LLM class F420-dependent oxidoreductase	126;126;126;126	1	71.3289	81.48	81.48	K	PYDALVEYLDVLDAAKVPTSRRVLAALGDKV	KPYDALVEYLDVLDAAK(1)VPTSR	K(-71.33)PYDALVEYLDVLDAAK(71.33)VPTSR	3	0.16262	6351200	3326000	1.90956	0.805325
medium-differential acetylated proteins	TBH31865.1;AIU06607.1;AFP37802.1;ABK71951.1	TBH31865.1	TBH31865.1 DNA-directed RNA polymerase subunit beta'	1061;1061;1061;1061	1	78.6552	78.655	78.655	K	PIADVAGRVRLEESDKFFKITIVPDDGGEEV	VRLEESDK(1)FFK	VRLEESDK(78.66)FFK(-78.66)	2	-0.92966	9142400	4797400	1.9057	0.807991
medium-differential acetylated proteins	TBH31865.1;AIU06607.1;AFP37802.1;ABK71951.1	TBH31865.1	TBH31865.1 DNA-directed RNA polymerase subunit beta'	176;176;176;176	1	82.0687	90.334	82.069	K	AVEDQRDADLEARAQKLEADLAELEAEGAKS	AQK(1)LEADLAELEAEGAK	AQK(82.07)LEADLAELEAEGAK(-82.07)	2	1.4327	8712800	4616100	1.88748	0.820596
medium-differential acetylated proteins	TBH32339.1;AIU07065.1;AFP38273.1;ABJ96308.1	TBH32339.1	TBH32339.1 adenosylhomocysteinase	341;341;341;341	1	110.387	110.39	110.39	K	ITATGNKDIITLDHMKAMKNQAILGNIGHFD	DIITLDHMK(1)AMK	DIITLDHMK(110.39)AMK(-110.39)	2	-1.4539	5390400	2857400	1.88647	0.821297
medium-differential acetylated proteins	AIU08896.1	AIU08896.1	AIU08896.1 N-acetylglutamate synthase	8	1	49.0599	49.06	49.06	K	________MTSNVDAKLVRTQGVTAPAGFRA	TSNVDAK(1)LVR	TSNVDAK(49.06)LVR	2	-0.8556	6087500	3228000	1.88584	0.821732
medium-differential acetylated proteins	TBH48777.1;AIU10798.1;AFP42071.1;ABK74971.1	TBH48777.1	TBH48777.1 sulfurtransferase	253;253;253;253	1	89.6364	123.36	89.636	K	RSSHTWFVLQELLGHKNVKNYDGSWTEYGSL	SSHTWFVLQELLGHK(1)NVK	SSHTWFVLQELLGHK(89.64)NVK(-89.64)	3	-1.769	9209100	4922500	1.87082	0.832166
medium-differential acetylated proteins	TBH49044.1;AIU10544.1;AFP41814.1;ABK71969.1	TBH49044.1	TBH49044.1 ADP-forming succinate--CoA ligase subunit beta	380;380;380;380	1	62.2845	107.76	62.284	K	HPLVIQAETMDAGADKAAELANK________	ILAEANHPLVIQAETMDAGADK(1)AAELANK	ILAEANHPLVIQAETMDAGADK(62.28)AAELANK(-62.28)	3	2.3899	7635400	4081500	1.87073	0.832224
medium-differential acetylated proteins	TBH49129.1;AIU10454.1;AFP41727.1;ABK72855.1	TBH49129.1	TBH49129.1 long-chain fatty acid--CoA ligase	262;262;262;262	1	45.9154	54.7	45.915	K	GTMTAAPNFAYALLAKRLRRQAKPGDFDLST	GTMTAAPNFAYALLAK(1)R	GTMTAAPNFAYALLAK(45.92)R	2	-2.5545	3732100	2002700	1.86353	0.837234
medium-differential acetylated proteins	TBH50386.1;AIU09019.1;AFP40271.1;ABK72984.1	TBH50386.1	TBH50386.1 proteasome ATPase	76;76;76;76	1	105.521	106.6	105.52	K	HQLEARIDSLAARNAKLMDTLKEARQQLLAL	NAK(1)LMDTLK	NAK(105.52)LMDTLK(-105.52)	2	-0.68965	40414000	21692000	1.86308	0.837548
medium-differential acetylated proteins	AIU09007.1;TBH50398.1;AFP40258.1;ABK72318.1	AIU09007.1	AIU09007.1 Pup--protein ligase	430;435;435;435	1	48.283	79.906	48.283	K	VHLKLNDQAQRTVLCKDPFRSVDERVKRLIA	TVLCK(1)DPFR	TVLCK(48.28)DPFR	2	2.2574	4675800	2516500	1.85806	0.841051
medium-differential acetylated proteins	TBH45323.1;AIU11384.1;AFP42662.1;ABK73148.1	TBH45323.1	TBH45323.1 UDP-galactopyranose mutase	145;145;145;145	1	74.3925	84.718	74.392	K	EARALIAEQASEIDTKDAKNFEEKAISLVGR	ALIAEQASEIDTK(1)DAK	ALIAEQASEIDTK(74.39)DAK(-74.39)	2	1.2938	7016600	3784600	1.85399	0.843888
medium-differential acetylated proteins	TBH28403.1;AIU08618.1;AFP39861.1;ABK74823.1	TBH28403.1	TBH28403.1 thiol peroxidase	70;70;70;70	1	115.91	115.91	115.91	K	VDTPVCATSVRTFNEKAASSGATVLCVSKDL	TFNEK(1)AASSGATVLCVSK	TFNEK(115.91)AASSGATVLCVSK(-115.91)	2	1.122	8176300	4442600	1.84043	0.853356
medium-differential acetylated proteins	CAB55600.1;TBH28222.1;AIU05675.1;AFP36872.1;AAT01806.1	CAB55600.1	CAB55600.1 peptide synthetase	2410;2410;2410;2410;2410	1	103.342	111.86	103.34	K	DKRLVGYVTGAVDPVKARAALAERIPAYMVP	LVGYVTGAVDPVK(1)AR	LVGYVTGAVDPVK(103.34)AR	2	-0.25167	3641600	1979700	1.83947	0.854028
medium-differential acetylated proteins	TBH26834.1;AIU07856.1;AFP39088.1;ABK74200.1	TBH26834.1	TBH26834.1 ribonuclease J	539;539;539;539	1	76.2278	76.228	76.228	K	TDPTRIAQAVRRTVGKWVGETYRRQPMIVPT	TVGK(1)WVGETYR	TVGK(76.23)WVGETYR	2	0.00015759	4192300	2280400	1.83841	0.854773
medium-differential acetylated proteins	TBH21606.1;AIU11153.1;AFP42431.1;ABK69586.1	TBH21606.1	TBH21606.1 type I DNA topoisomerase	239;239;239;239	1	145.886	145.89	145.89	K	ASVSDPSASPPKFTAKLNTVDGRRVATGRDF	FTAK(1)LNTVDGR	FTAK(145.89)LNTVDGR	2	-0.60854	11574000	6298700	1.83752	0.855391
medium-differential acetylated proteins	TBH27019.1;AIU09611.1;AFP40881.1;ABK70818.1	TBH27019.1	TBH27019.1 GNAT family N-acetyltransferase	197;197;197;197	0.841767	7.25896	75.703	75.703	K	RPGSIDRPEVWWHTRKLKAEAAPAPSYVAVH	K(0.842)LK(0.158)AEAAPAPSYVAVHGDPGSETGFVR	K(7.26)LK(-7.26)AEAAPAPSYVAVHGDPGSETGFVR	3	0.69369	8224300	4490100	1.83165	0.859499
medium-differential acetylated proteins	TBH48720.1;AIU10857.1;AFP42129.1;ABK75935.1	TBH48720.1	TBH48720.1 phosphoribosylamine--glycine ligase	398;398;398;369	1	60.167	74.562	60.167	K	GADLSAAREAAYGLAKSIRLPGSHFRSDIGL	EAAYGLAK(1)SIR	EAAYGLAK(60.17)SIR	2	1.4055	23413000	12792000	1.83028	0.860456
medium-differential acetylated proteins	AFP41475.1;TBH28464.1;AIU10199.1;ABK70137.1	AFP41475.1	AFP41475.1 Alcohol dehydrogenase zinc-binding type 1	48;51;51;51	1	137.895	137.89	137.89	K	VLVRVEAVSVNPVDIKRRRSLSPSAEPTILG	VEAVSVNPVDIK(1)R	VEAVSVNPVDIK(137.89)R	2	-0.0074481	11944000	6529900	1.82912	0.861269
medium-differential acetylated proteins	TBH45223.1;AIU11276.1;AFP42552.1;ABK71113.1	TBH45223.1	TBH45223.1 aminotransferase class I/II-fold pyridoxal phosphate-dependent enzyme	31;31;31;31	1	78.3345	99.755	78.334	K	ELQQRNYAELQAKQLKLDLTRGKPSPEQLDL	QLK(1)LDLTR	QLK(78.33)LDLTR	2	2.6778	9836200	5406800	1.81923	0.868206
medium-differential acetylated proteins	TBH51688.1;AIU08236.1;AFP39466.1;ABK72851.1	TBH51688.1	TBH51688.1 uridine diphosphate-N-acetylglucosamine-binding protein YvcK	163;163;163;163	1	75.2289	113.47	75.229	K	SRVIRGQVAIATTVGKVRRVRLLPGDPPATR	GQVAIATTVGK(1)VR	GQVAIATTVGK(75.23)VR	2	0.056378	3491500	1919800	1.81868	0.868591
medium-differential acetylated proteins	TBH39793.1;AIU10942.1;AFP42214.1;ABK75912.1	TBH39793.1	TBH39793.1 3-oxosteroid 1-dehydrogenase	409;409;412;412	1	42.2426	80.871	42.243	K	RYIFAGLQPGQRIPSKWLESGVIVKADTLVE	IPSK(1)WLESGVIVK	IPSK(42.24)WLESGVIVK(-42.24)	2	-0.56715	3977900	2189400	1.81689	0.869846
medium-differential acetylated proteins	TBH21647.1;AIU09979.1;AFP41256.1;ABK72810.1	TBH21647.1	TBH21647.1 F0F1 ATP synthase subunit alpha	384;384;384;384	1	66.5043	128.69	66.504	K	NVGVSVSRVGGAAQIKAMKEVAGSLRLDLSQ	VGGAAQIK(1)AMK	VGGAAQIK(66.5)AMK(-66.5)	2	-0.45642	338540000	187080000	1.8096	0.874965
medium-differential acetylated proteins	TBH45036.1;AIU10282.1;AFP41555.1;ABK71001.1	TBH45036.1	TBH45036.1 serine hydroxymethyltransferase	244;244;244;244	1	86.0864	103.91	86.086	K	LVAGYSAYPRRVNFAKMREIADEVGATLMVD	VNFAK(1)MR	VNFAK(86.09)MR	2	0.6095	16671000	9222800	1.80759	0.87638
medium-differential acetylated proteins	TBH48792.1;AIU10782.1;AFP42055.1;ABK71679.1	TBH48792.1	TBH48792.1 acyl-ACP desaturase	61;61;61;61	1	44.4149	75.358	44.415	K	NYYALGGQDWDPEQSKLSEVARTAMVQNLLT	NYYALGGQDWDPEQSK(1)LSEVAR	NYYALGGQDWDPEQSK(44.41)LSEVAR	3	-1.4905	3691600	2053700	1.79754	0.883447
medium-differential acetylated proteins	TBH28403.1;AIU08618.1;AFP39861.1;ABK74823.1	TBH28403.1	TBH28403.1 thiol peroxidase	90;90;90;90	1	122.79	138.62	122.79	K	GATVLCVSKDLPFAQKRFCGAEGIENVTTAS	DLPFAQK(1)R	DLPFAQK(122.79)R	2	0.04472	356920000	199020000	1.79339	0.886367
medium-differential acetylated proteins	TBH33288.1;AIU05811.1;ABK72806.1;AFP37008.1	TBH33288.1	TBH33288.1 ANTAR domain-containing protein	210;210;210;213	1	81.0165	96.015	81.017	K	KDFTALGDTGVLSRSKFDQLLLTAARRAVSS	SK(1)FDQLLLTAAR	SK(81.02)FDQLLLTAAR	2	-1.044	3105400	1735900	1.78893	0.889507
medium-differential acetylated proteins	TBH51404.1;AIU09381.1;AFP40646.1;ABK70139.1	TBH51404.1	TBH51404.1 type I glutamate--ammonia ligase	250;250;250;250	1	71.3491	88.496	71.349	K	LLAAADDVLLFKYIIKNTAWQAGKTVTFMPK	YIIK(1)NTAWQAGK	YIIK(71.35)NTAWQAGK(-71.35)	2	0.5193	15701000	8780100	1.78825	0.889986
medium-differential acetylated proteins	AIU09371.1;AFP40636.1;TBH51395.1;ABK69564.1	AIU09371.1	AIU09371.1 aminopeptidase A	242;242;244;244	1	63.6242	82.417	63.624	K	SVGLKVEVLDDKALEKAGYGGIIGVGKGSSR	ALEK(1)AGYGGIIGVGK	ALEK(63.62)AGYGGIIGVGK(-63.62)	2	0.42246	14387000	8052000	1.78676	0.891034
medium-differential acetylated proteins	TBH51746.1;AIU08296.1;AFP39526.1;ABK73859.1;ABJ96316.1	TBH51746.1	TBH51746.1 aconitate hydratase	659;659;659;659;659	1	94.8816	138.08	94.882	K	SINREMFTESYADVFKGDDRWRSLPTPEGDT	EMFTESYADVFK(1)GDDRWR	EMFTESYADVFK(94.88)GDDRWR	3	1.4527	10613000	5942500	1.78595	0.891606
medium-differential acetylated proteins	TBH44728.1;AIU06673.1;AFP37874.1;ABK72271.1	TBH44728.1	TBH44728.1 50S ribosomal protein L4	152;152;152;152	1	86.8981	134.25	86.898	K	STKSAKTFLGTLTENKKVLVVIGRTDEVGAK	TFLGTLTENK(1)K	TFLGTLTENK(86.9)K(-86.9)	2	-0.28917	17807000	10012000	1.77857	0.896811
medium-differential acetylated proteins	TBH51820.1;CAA63917.1;AIU05291.1;AFP36492.1;ABK72750.1	TBH51820.1	TBH51820.1 DNA topoisomerase (ATP-hydrolyzing) subunit B	381;381;381;381;381	1	70.1001	119.22	70.1	K	QFEGQTKTKLGNTEVKSFVQKICNEQLQHWF	LGNTEVK(1)SFVQK	LGNTEVK(70.1)SFVQK(-70.1)	2	1.3296	10162000	5726200	1.77465	0.899573
medium-differential acetylated proteins	TBH49132.1;AIU10450.1;AFP41724.1;ABK75240.1	TBH49132.1	TBH49132.1 50S ribosomal protein L25/general stress protein Ctc	10;10;10;10	1	93.8392	150.46	93.839	K	______MAKTANIPNKLTANVRTRTGKGASR	TANIPNK(1)LTANVR	TANIPNK(93.84)LTANVR	2	-0.23056	16845000	9557000	1.76258	0.908094
medium-differential acetylated proteins	TBH34283.1;AIU10124.1;AFP41404.1;ABK75179.1	TBH34283.1	TBH34283.1 long-chain-acyl-CoA synthetase	75;75;75;75	1	104.221	104.22	104.22	K	ADRVFIKFGDERLTYKTANETVNRYAAVLAA	LTYK(1)TANETVNR	LTYK(104.22)TANETVNR	2	-2.4841	3686400	2094200	1.76029	0.909713
medium-differential acetylated proteins	TBH51693.1;AIU08242.1;AFP39472.1;ABK73882.1	TBH51693.1	TBH51693.1 triose-phosphate isomerase	193;193;193;193	1	199.076	204.56	199.08	K	GTGRVAGAADAQEVCKAIRGELANLSSSEIA	VAGAADAQEVCK(1)AIR	VAGAADAQEVCK(199.08)AIR	2	-0.97087	18703000	10631000	1.75929	0.910421
medium-differential acetylated proteins	TBH51752.1;AIU08303.1;ABK71816.1;AFP39533.1	TBH51752.1;AFP39533.1	TBH51752.1 beta-ketoacyl-ACP reductase	217;217;217;215	1	115.175	164.33	115.18	K	LDERIQAGALDFIPAKRVGTAEEVAGAVSFL	IQAGALDFIPAK(1)R	IQAGALDFIPAK(115.18)R	2	2.4924	31622000	18007000	1.75609	0.912679
medium-differential acetylated proteins	TBH34356.1;AIU10043.1;AFP41320.1;ABK70161.1	TBH34356.1	TBH34356.1 hypothetical protein EYS45_18370	399;399;399;399	1	40.4964	41.54	40.496	K	LKTITLDDTAMRAIEKAALAVERAAGQAELA	AIEK(1)AALAVER	AIEK(40.5)AALAVER	2	3.245	1681200	958970	1.75313	0.914775
medium-differential acetylated proteins	TBH44633.1;AIU06778.1;AFP37979.1;ABK69777.1;TBH46375.1;AIU06159.1;AFP37359.1;ABK72432.1	TBH44633.1	TBH44633.1 aldehyde dehydrogenase family protein	473;473;473;480;473;473;473;473	1	45.5461	112.86	45.546	K	NCYHQYPAHAAFGGYKQSGIGRETHKMMLDH	VWTNCYHQYPAHAAFGGYK(1)QSGIGR	VWTNCYHQYPAHAAFGGYK(45.55)QSGIGR	3	-0.88509	10199000	5822700	1.75159	0.915862
medium-differential acetylated proteins	TBH46342.1;AIU06191.1;AFP37392.1;ABK73234.1	TBH46342.1	TBH46342.1 phosphoglyceromutase	170;170;170;170	1	81.4939	85.554	81.494	K	ERFVPYYESAILPDLKAGKTVLIAAHGNSLR	FVPYYESAILPDLK(1)AGK	FVPYYESAILPDLK(81.49)AGK(-81.49)	2	1.4632	10748000	6137700	1.75114	0.91618
medium-differential acetylated proteins	AFP38995.1;TBH32239.1;ABK70042.1;AIU07768.1	AFP38995.1	AFP38995.1 hypothetical protein MSMEI_2527	105;127;127;134	1	49.4415	49.442	49.442	K	DLVGLAVYAGRNVVDKVLKGARMHP______	NVVDK(1)VLK	NVVDK(49.44)VLK(-49.44)	2	-0.27214	4868000	2784500	1.74825	0.918228
medium-differential acetylated proteins	TBH32309.1;AIU07031.1;AFP38236.1;ABK74640.1	TBH32309.1	TBH32309.1 sulfurtransferase	214;214;214;214	1	51.6625	66.429	51.662	K	LRGGHIPTAKSIPWGKAAKDNGQFRSRAELE	SIPWGK(1)AAK	SIPWGK(51.66)AAK(-51.66)	2	0.26365	18173000	10408000	1.74606	0.919776
medium-differential acetylated proteins	TBH45561.1;AIU07568.1;AFP38793.1;ABK74186.1	TBH45561.1	TBH45561.1 glutamate--tRNA ligase	395;395;395;395	1	73.8478	91.914	73.848	K	GLLKFFNDDAYEIDEKSAAKELKPESAAVLD	FFNDDAYEIDEK(1)SAAK	FFNDDAYEIDEK(73.85)SAAK(-73.85)	2	-0.5155	4025100	2311000	1.74171	0.922853
medium-differential acetylated proteins	TBH31895.1;AIU06639.1;AFP37835.1;ABJ96334.1;AAM19252.1	TBH31895.1	TBH31895.1 elongation factor G	268;268;268;268;268	0.999995	53.4075	54.008	54.008	K	TVNSELYPVLCGSAFKNKGVQPMLDAVIDYL	KLTVNSELYPVLCGSAFK(1)NK	K(-53.41)LTVNSELYPVLCGSAFK(53.41)NK(-54.01)	3	-0.15388	11227000	6477300	1.73328	0.928823
medium-differential acetylated proteins	TBH46394.1;AIU06139.1;AFP37339.1;ABK71693.1	TBH46394.1	TBH46394.1 chaperonin GroEL	121;121;121;121	1	132.084	132.08	132.08	K	VAAGANPLGLKRGIEKAVEKVTETLLKSAKE	GIEK(1)AVEK	GIEK(132.08)AVEK(-132.08)	2	0.21031	70144000	40520000	1.7311	0.930373
medium-differential acetylated proteins	TBH31865.1;AIU06607.1;AFP37802.1;ABK71951.1	TBH31865.1	TBH31865.1 DNA-directed RNA polymerase subunit beta'	689;689;689;689	1	72.0057	72.006	72.006	K	ELLPKSYPFVNEQMHKKVQARIINDLAERFP	SYPFVNEQMHK(1)K	SYPFVNEQMHK(72.01)K(-72.01)	2	1.0442	5230600	3029500	1.72656	0.93359
medium-differential acetylated proteins	TBH49045.1;AIU10543.1;AFP41813.1;ABK72035.1	TBH49045.1	TBH49045.1 succinate--CoA ligase subunit alpha	7;7;7;7	1	122.516	135.83	122.52	K	_________MSIFLNKDSKVIVQGITGGEGT	SIFLNK(1)DSK	SIFLNK(122.52)DSK(-122.52)	2	0.14653	49496000	28790000	1.71921	0.9388
medium-differential acetylated proteins	TBH51646.1;AIU08192.1;AFP39424.1;ABK75349.1	TBH51646.1	TBH51646.1 elongation factor P	52;52;52;52	1	74.1727	124.74	74.173	K	VRTKLKNVVSGKVVDKTYNAGVKVETATVDR	VVDK(1)TYNAGVK	VVDK(74.17)TYNAGVK(-74.17)	2	0.73233	65334000	38188000	1.71085	0.944727
medium-differential acetylated proteins	TBH33815.1;AIU06885.1;AFP38087.1;ABK69615.1	TBH33815.1	TBH33815.1 NADP-dependent isocitrate dehydrogenase	262;262;262;262	1	66.0216	124.48	66.022	K	KTGVMFSLHVKATMMKVSHPIVFGHAVKVFY	ATMMK(1)VSHPIVFGHAVK	ATMMK(66.02)VSHPIVFGHAVK(-66.02)	3	-0.045318	31309000	18332000	1.70789	0.94683
medium-differential acetylated proteins	TBH39813.1;AIU10917.1;AFP42189.1;ABK70906.1	TBH39813.1	TBH39813.1 crotonase/enoyl-CoA hydratase family protein	135;135;135;135	1	65.8417	67.385	65.842	K	EILQGTDIRVAGESAKFGISEAKWSLYPMGG	VAGESAK(1)FGISEAK	VAGESAK(65.84)FGISEAK(-65.84)	2	0.02912	3940200	2311500	1.70461	0.949158
medium-differential acetylated proteins	AIU11724.1;TBH51984.1;AFP43003.1;ABK72104.1	AIU11724.1	AIU11724.1 glycerol kinase	67;67;67;67	1	113.293	137.35	113.29	K	WERSSSAVQSALNAAKLQPSDLAALGVTNQR	SSSAVQSALNAAK(1)LQPSDLAALGVTNQR	SSSAVQSALNAAK(113.29)LQPSDLAALGVTNQR	3	0.52805	20285000	11913000	1.70276	0.950469
medium-differential acetylated proteins	TBH50446.1;AIU08951.1;AFP40201.1;ABK74996.1	TBH50446.1	TBH50446.1 30S ribosomal protein S1	120;120;120;120	0.894336	9.27575	45.883	43.37	K	KRAQYERAWGTIEELKEKDEAVKGTVIEVVK	AWGTIEELK(0.894)EK(0.106)DEAVK	AWGTIEELK(9.28)EK(-9.28)DEAVK(-43.37)	3	-1.4695	7828700	4610900	1.69787	0.953943
medium-differential acetylated proteins	TBH33655.1;AIU09937.1;AFP41215.1;ABK73669.1;AAC44148.1;AAC44139.1	TBH33655.1	TBH33655.1 peroxiredoxin	179;179;179;179;179;179	1	134.13	158.31	134.13	K	VLDALQSDELCACNWKKGDPTINAGELLAGA	VLDALQSDELCACNWK(1)K	VLDALQSDELCACNWK(134.13)K(-134.13)	2	-1.1358	10133000	5983100	1.6936	0.956971
medium-differential acetylated proteins	TBH32133.1;AIU07700.1;AFP38929.1;ABK70376.1	TBH32133.1	TBH32133.1 elongation factor Ts	250;250;250;250	1	206.36	215.46	206.36	K	YKDVVLLDQPSVSDNKKTVKALLDEAGVTVT	DVVLLDQPSVSDNK(1)K	DVVLLDQPSVSDNK(206.36)K(-206.36)	2	0.018909	42321000	25045000	1.6898	0.959674
medium-differential acetylated proteins	AIU11174.1;AFP42452.1;TBH32456.1;ABK69538.1	AIU11174.1	AIU11174.1 acetyl-CoA synthetase	600;600;889;889	1	104.366	104.37	104.37	K	EELRAEVAREISPIAKPREIHIVPELPKTRS	EISPIAK(1)PR	EISPIAK(104.37)PR	2	-0.23927	23952000	14253000	1.68049	0.966288
medium-differential acetylated proteins	TBH27295.1;AIU11089.1;AFP42366.1;ABK74692.1	TBH27295.1	TBH27295.1 ATP-dependent Clp protease ATP-binding subunit ClpC1	427;427;427;427	1	66.4345	66.435	66.435	K	IRRMTAPPDLREFDEKIADARREKESAIDAQ	EFDEK(1)IADAR	EFDEK(66.43)IADAR	2	1.2855	8840400	5261800	1.68011	0.966558
medium-differential acetylated proteins	TBH33655.1;AIU09937.1;AFP41215.1;ABK73669.1;AAC44148.1;AAC44139.1	TBH33655.1	TBH33655.1 peroxiredoxin	104;104;104;104;104;104	0.999996	53.751	61.767	61.767	K	NEFVHFQWRAQHEDLKTLPFPMVSDLKRELT	AQHEDLK(1)TLPFPMVSDLKR	AQHEDLK(53.75)TLPFPMVSDLK(-53.75)R	3	-0.34142	3107600	1850200	1.6796	0.966918
medium-differential acetylated proteins	TBH44700.1;AIU06702.1;AFP37904.1;ABK75083.1	TBH44700.1	TBH44700.1 50S ribosomal protein L5	185;185;185;185	1	49.6495	64.757	49.65	K	DAEGRALLRALGFPFKEN_____________	ALGFPFK(1)EN	ALGFPFK(49.65)EN	2	1.0611	9652600	5752400	1.67801	0.968048
medium-differential acetylated proteins	TBH51709.1;AIU08257.1;AFP39489.1;ABK75285.1	TBH51709.1	TBH51709.1 transketolase	356;356;356;356	1	66.4878	71.974	71.974	K	REPERKELLDRLLAGKLPEGWDADLPHWDLD	LLAGK(1)LPEGWDADLPHWDLDAKPVATR	LLAGK(66.49)LPEGWDADLPHWDLDAK(-66.49)PVATR	4	-1.2017	12120000	7237400	1.67463	0.970449
medium-differential acetylated proteins	TBH44649.1;AIU06758.1;AFP37960.1;ABK70484.1	TBH44649.1	TBH44649.1 30S ribosomal protein S4	143;143;143;143	1	105.863	112.13	105.86	K	PSYRVSQYDIIDVKEKSLNTLPFQIARETAG	EK(1)SLNTLPFQIAR	EK(105.86)SLNTLPFQIAR	2	-0.075967	2362500	1416500	1.66784	0.975276
medium-differential acetylated proteins	ABK71877.1;TBH51774.1;AFP39467.1;AIU08237.1	ABK71877.1	ABK71877.1 conserved hypothetical protein	168;172;172;174	1	83.7525	89.046	83.753	K	ALALVGAARRLGVSAKAREVRGSDRVVVRDG	LGVSAK(1)AR	LGVSAK(83.75)AR	2	1.0909	5496100	3303900	1.66352	0.97835
medium-differential acetylated proteins	TBH32339.1;AIU07065.1;AFP38273.1;ABJ96308.1	TBH32339.1	TBH32339.1 adenosylhomocysteinase	5;5;5;5	1	74.3009	74.301	74.301	K	___________MTELKADVRNGIDYKVADLS	TELK(1)ADVR	TELK(74.3)ADVR	2	-0.076075	30288000	18208000	1.66344	0.978403
medium-differential acetylated proteins	TBH32151.1;AIU07721.1;AFP38949.1;ABK74812.1	TBH32151.1	TBH32151.1 ribosome recycling factor	176;176;176;176	1	63.6823	111.07	63.682	K	DKSTHTYTAQIDELVKHKESELLEV______	STHTYTAQIDELVK(1)HK	STHTYTAQIDELVK(63.68)HK(-63.68)	3	0.75473	5179600	3136800	1.65124	0.987084
medium-differential acetylated proteins	TBH46394.1;AIU06139.1;AFP37339.1;ABK71693.1	TBH46394.1	TBH46394.1 chaperonin GroEL	125;125;125;125	1	121.502	121.5	121.5	K	ANPLGLKRGIEKAVEKVTETLLKSAKEVETK	AVEK(1)VTETLLK	AVEK(121.5)VTETLLK(-121.5)	2	0.10583	49455000	30031000	1.6468	0.99024
medium-differential acetylated proteins	TBH31895.1;AIU06639.1;AFP37835.1;ABJ96334.1	TBH31895.1	TBH31895.1 elongation factor G	434;434;434;434	1	215.849	216.06	215.85	K	PKTKSDQEKLGTAIQKLAEEDPTFKVHLDQE	LGTAIQK(1)LAEEDPTFK	LGTAIQK(215.85)LAEEDPTFK(-215.85)	2	0.43852	33823000	20549000	1.64597	0.990831
medium-differential acetylated proteins	TBH44729.1;AIU06672.1;AFP37873.1;ABK75373.1	TBH44729.1	TBH44729.1 50S ribosomal protein L3	30;30;30;30	1	72.4463	165.35	72.446	K	QVFDENNKVVPVTVVKAGPNVVTRIRTTERD	VVPVTVVK(1)AGPNVVTR	VVPVTVVK(72.45)AGPNVVTR	3	0.23311	20095000	12305000	1.63308	1
medium-differential acetylated proteins	TBH49145.1;AIU10436.1;AFP41710.1;ABK73932.1	TBH49145.1	TBH49145.1 phosphopyruvate hydratase	335;335;335;335	1	88.1913	106.81	88.191	K	LEDGIQRGAANALLVKVNQIGTLTETLDAVS	GAANALLVK(1)VNQIGTLTETLDAVSLAHNSGYR	GAANALLVK(88.19)VNQIGTLTETLDAVSLAHNSGYR	4	-1.0724	20782000	12727000	1.63291	0.999745
medium-differential acetylated proteins	TBH21635.1;AIU10140.1;AFP41420.1;ABK71765.1	TBH21635.1	TBH21635.1 2,3,4,5-tetrahydropyridine-2,6-dicarboxylate N-succinyltransferase	144;144;144;144	1	160.754	171.33	160.75	K	ARLRKRGAVAVYGIDKFPRMVDYVTPSGVRI	GAVAVYGIDK(1)FPR	GAVAVYGIDK(160.75)FPR	2	-0.051223	44584000	27344000	1.63049	0.9961
medium-differential acetylated proteins	TBH47629.1;AIU08787.1;AFP40030.1;ABK70947.1	TBH47629.1	TBH47629.1 accessory Sec system translocase SecA2	55;55;55;55	1	43.6045	110.84	43.604	K	DFEKKAADLDDEQLTKAAKLLKLEDLAGASD	AADLDDEQLTK(1)AAK	AADLDDEQLTK(43.6)AAK(-43.6)	2	0.68173	5667300	3478700	1.62914	0.994079
medium-differential acetylated proteins	TBH51402.1;AIU09378.1;AFP40643.1;ABK73069.1	TBH51402.1	TBH51402.1 DUF4191 domain-containing protein	200;200;200;200	1	64.0402	64.04	64.04	K	GEGEVPLAKLERHLNKLPANITVKQMDAIES	HLNK(1)LPANITVK	HLNK(64.04)LPANITVK(-64.04)	2	-0.70826	2627700	1614800	1.62726	0.991244
medium-differential acetylated proteins	TBH46362.1;AIU06171.1;AFP37371.1;ABK72608.1	TBH46362.1	TBH46362.1 methyltransferase domain-containing protein	267;267;267;267	1	56.9556	179.42	56.956	K	EAIAMQGQEVYDRYMKYLTGCADFFRRGITN	YMK(1)YLTGCADFFRR	YMK(56.96)YLTGCADFFRR	3	0.393	17207000	10585000	1.6256	0.988748
medium-differential acetylated proteins	TBH45591.1;AIU07537.1;AFP38762.1;ABK73592.1	TBH45591.1	TBH45591.1 electron transfer flavoprotein subunit alpha/FixB family protein	314;314;314;309	1	157.777	157.78	157.78	K	VGDLFKVSPQLTEAVKARKG___________	VSPQLTEAVK(1)AR	VSPQLTEAVK(157.78)AR	2	-0.42708	44477000	27406000	1.62289	0.984669
medium-differential acetylated proteins	TBH31837.1;AIU06579.1;AFP37775.1;ABK73465.1	TBH31837.1	TBH31837.1 50S ribosomal protein L33	19;19;19;19	1	128.269	259.54	128.27	K	STDVRPKITLACEVCKHRNYITKKNRRNDPD	ITLACEVCK(1)HR	ITLACEVCK(128.27)HR	2	-0.78368	17928000	11051000	1.6223	0.983771
medium-differential acetylated proteins	TBH45343.1;AIU11407.1;AFP42686.1;ABK71950.1;TBH30773.1;AIU11607.1;AFP42884.1;ABK74728.1	TBH45343.1;TBH30773.1	TBH45343.1 superoxide dismutase [Mn]	46;46;46;46;46;46;46;46	1	53.7538	224.58	53.754	K	KHHATYVKGVNDAIAKLEEARANGDHAAIFL;KHHATYVKGVNDAIAKLEEARANGDHGAIFL	GVNDAIAK(1)LEEAR	GVNDAIAK(53.75)LEEAR	3	0.17629	12164000	7500000	1.62187	0.983124
medium-differential acetylated proteins	TBH44700.1;AIU06702.1;AFP37904.1;ABK75083.1	TBH44700.1	TBH44700.1 50S ribosomal protein L5	6;6;6;6	1	80.4381	91.853	80.438	K	__________MTTTEKALPRLKQRYREEIRE	TTTEK(1)ALPR	TTTEK(80.44)ALPR	2	-1.4852	4921200	3060000	1.60824	0.962613
medium-differential acetylated proteins	TBH32228.1;AIU07699.1;AFP38928.1;ABK72098.1	TBH32228.1	TBH32228.1 30S ribosomal protein S2	215;215;215;229	1	124.249	132.74	124.25	K	IPGNDDAIRSAALLTKVIASAVAEGLQARAG	SAALLTK(1)VIASAVAEGLQAR	SAALLTK(124.25)VIASAVAEGLQAR	3	-0.39106	14601000	9092100	1.6059	0.959101
medium-differential acetylated proteins	TBH27295.1;AIU11089.1;AFP42366.1;ABK74692.1	TBH27295.1	TBH27295.1 ATP-dependent Clp protease ATP-binding subunit ClpC1	435;435;435;435	1	59.1984	59.198	59.198	K	DLREFDEKIADARREKESAIDAQDFEKAAAL	EK(1)ESAIDAQDFEK	EK(59.2)ESAIDAQDFEK(-59.2)	2	0.67634	4821700	3004700	1.60472	0.957326
medium-differential acetylated proteins	TBH48790.1;AIU10785.1;AFP42058.1;ABK71681.1	TBH48790.1	TBH48790.1 phosphate signaling complex protein PhoU	102;102;102;102	1	53.6827	93.938	53.683	K	IADVDRMGALALHVAKIARRRHPQHALPEEV	MGALALHVAK(1)IAR	MGALALHVAK(53.68)IAR	2	-1.0447	8120200	5091200	1.59495	0.942644
medium-differential acetylated proteins	AIU05495.1;AFP36690.1;TBH27213.1;ABK75375.1	AIU05495.1	AIU05495.1 3-hydroxy-2-methylbutyryl-CoA dehydrogenase	212;212;218;218	1	52.1318	134.25	52.132	K	TPIYGEGEGSEAFKAKLGESVLFPHRLGKPE	AK(1)LGESVLFPHR	AK(52.13)LGESVLFPHR	3	-0.30626	35672000	22390000	1.59321	0.940036
medium-differential acetylated proteins	TBH50691.1;AIU09688.1;AFP40964.1;ABK70634.1;AAC23864.1	TBH50691.1	TBH50691.1 nucleoside-diphosphate kinase	15;15;15;15;15	0.995788	23.7364	84.17	84.17	K	_MTERTLVLIKPDGVKRQLVGEILSRIERKG	TLVLIK(0.004)PDGVK(0.996)R	TLVLIK(-23.74)PDGVK(23.74)R	2	-0.12295	5716900	3592900	1.59117	0.936965
medium-differential acetylated proteins	TBH31862.1;AIU06604.1;AFP37799.1;ABK70799.1	TBH31862.1	TBH31862.1 50S ribosomal protein L7/L12	3;3;3;3	1	66.2667	66.267	66.267	K	_____________MAKLSTEELLDAFKEMTL	AK(1)LSTEELLDAFK	AK(66.27)LSTEELLDAFK(-66.27)	2	-2.0143	30018000	18935000	1.58532	0.928192
medium-differential acetylated proteins	TBH33815.1;AIU06885.1;AFP38087.1;ABK69615.1	TBH33815.1	TBH33815.1 NADP-dependent isocitrate dehydrogenase	364;364;364;364	1	73.985	109.66	73.985	K	VIVDASMPAMIRLGGKMYGADGRTKDTKAVN	LGGK(1)MYGADGR	LGGK(73.98)MYGADGR	2	-1.428	4764300	3021600	1.57675	0.91535
medium-differential acetylated proteins	TBH46362.1;AIU06171.1;AFP37371.1;ABK72608.1	TBH46362.1	TBH46362.1 methyltransferase domain-containing protein	88;88;88;88	1	141.381	161.21	141.38	K	DVGCGWGGALERAVTKYDVNVIGITLSKAQS	AVTK(1)YDVNVIGITLSK	AVTK(141.38)YDVNVIGITLSK(-141.38)	2	-0.0017281	12277000	7841900	1.56556	0.898628
medium-differential acetylated proteins	TBH44729.1;AIU06672.1;AFP37873.1;ABK75373.1	TBH44729.1	TBH44729.1 50S ribosomal protein L3	181;181;181;181	1	137.904	137.9	137.9	K	MSGRMGNDRVTTQNLKVHKVDAENGVLLIKG	VTTQNLK(1)VHK	VTTQNLK(137.9)VHK(-137.9)	2	0.44359	144230000	92134000	1.56544	0.898438
medium-differential acetylated proteins	TBH51653.1;AIU08199.1;AFP39432.1;ABK75488.1	TBH51653.1	TBH51653.1 bifunctional pyr operon transcriptional regulator/uracil phosphoribosyltransferase PyrR	30;30;30;30	1	78.2344	113.65	78.234	K	DVGRTVSRIAHQIIEKTALDDPAERTRVVLL	IAHQIIEK(1)TALDDPAER	IAHQIIEK(78.23)TALDDPAER	3	1.1137	22136000	14155000	1.56383	0.896037
medium-differential acetylated proteins	TBH46336.1;AIU06199.1;AFP37400.1;ABK74403.1	TBH46336.1	TBH46336.1 pyrroline-5-carboxylate reductase	46;46;46;46	1	68.3707	101.54	68.371	K	VVAEKFPERAKYLADKYSVRVTSVADAAENA	YLADK(1)YSVR	YLADK(68.37)YSVR	2	1.6641	12901000	8276600	1.55873	0.888432
medium-differential acetylated proteins	AIU08389.1;AFP39619.1;TBH44862.1;ABK70751.1	AIU08389.1	AIU08389.1 arginine ABC transporter ATP-binding protein	15;15;26;26	1	146.543	152.47	146.54	K	_MVRAESVCKNFGALKVLRGVTLNVSKGQVL	NFGALK(1)VLR	NFGALK(146.54)VLR	2	-0.58448	30065000	19340000	1.55455	0.882201
medium-differential acetylated proteins	TBH50691.1;AIU09688.1;AFP40964.1;ABK70634.1;AAC23864.1	TBH50691.1	TBH50691.1 nucleoside-diphosphate kinase	97;97;97;97;97	1	59.3058	249.32	59.306	K	VAAFRQIAGGTDPVEKAVPGTIRGDFALITQ	QIAGGTDPVEK(1)AVPGTIR	QIAGGTDPVEK(59.31)AVPGTIR	2	0.4318	149160000	96536000	1.54512	0.868182
medium-differential acetylated proteins	AIU09371.1;AFP40636.1;TBH51395.1;ABK69564.1	AIU09371.1	AIU09371.1 aminopeptidase A	219;219;221;221	1	52.8138	98.796	52.814	K	FVNTPPSHLFPDEFAKRAKAFGESVGLKVEV	DFVNTPPSHLFPDEFAK(1)R	DFVNTPPSHLFPDEFAK(52.81)R	3	0.053801	13223000	8564000	1.54402	0.866546
medium-differential acetylated proteins	TBH46394.1;AIU06139.1;AFP37339.1;ABK71693.1	TBH46394.1	TBH46394.1 chaperonin GroEL	388;388;388;388	1	95.1834	231.38	95.183	K	GVAVIKAGAATEVELKERKHRIEDAVRNAKA	AGAATEVELK(1)ERK	AGAATEVELK(95.18)ERK(-95.18)	3	0.26479	40224000	26058000	1.54363	0.86597
medium-differential acetylated proteins	TBH51404.1;AIU09381.1;AFP40646.1;ABK70139.1	TBH51404.1	TBH51404.1 type I glutamate--ammonia ligase	4;4;4;4	1	116.305	116.3	116.3	K	____________MAEKTSDDIFKLIKDENVE	AEK(1)TSDDIFK	AEK(116.3)TSDDIFK(-116.3)	2	0.36924	81849000	53072000	1.54223	0.863881
medium-differential acetylated proteins	TBH50446.1;AIU08951.1;AFP40201.1;ABK74996.1	TBH50446.1	TBH50446.1 30S ribosomal protein S1	208;208;208;208	1	127.397	127.4	127.4	K	QTQSEVRSEFLNQLQKGAIRKGVVSSIVNFG	SEFLNQLQK(1)GAIR	SEFLNQLQK(127.4)GAIR	2	-0.49522	5425100	3540400	1.53234	0.84924
medium-differential acetylated proteins	TBH51753.1;AIU08304.1;AFP39534.1;ABK73247.1	TBH51753.1	TBH51753.1 enoyl-[acyl-carrier-protein] reductase FabI	165;165;165;165	1	105.502	105.5	105.5	K	DPTRAMPAYNWMTVAKSALESVNRFVAREAG	AMPAYNWMTVAK(1)SALESVNR	AMPAYNWMTVAK(105.5)SALESVNR	3	-0.38726	50682000	33104000	1.53099	0.847248
medium-differential acetylated proteins	TBH45569.1;AIU07559.1;AFP38784.1;ABK74365.1	TBH45569.1	TBH45569.1 ketol-acid reductoisomerase	290;290;290;290	1	161.02	161.02	161.02	K	RMQDILKDIQDGSFVKRLVANVEGGNKELEA	DIQDGSFVK(1)R	DIQDGSFVK(161.02)R	2	-1.8159	62526000	40854000	1.53047	0.846481
medium-differential acetylated proteins	AFP42527.1;TBH32388.1;AIU11250.1;ABK69714.1	AFP42527.1	AFP42527.1 Nitroreductase	29;87;87;87	1	65.7837	65.784	65.784	K	ADAADETFTTLAGLLKRGNSYAHAASALILV	GGQTGADAADETFTTLAGLLK(1)R	GGQTGADAADETFTTLAGLLK(65.78)R	3	-0.15103	3239500	2118500	1.52915	0.844521
medium-differential acetylated proteins	TBH51433.1;AIU09415.1;AFP40682.1;ABK73710.1	TBH51433.1	TBH51433.1 acyl carrier protein	79;79;79;79	1	179.583	179.58	179.58	K	LAGLRTVGDVVAYIQKLEEENPEAAAALREK	TVGDVVAYIQK(1)LEEENPEAAAALR	TVGDVVAYIQK(179.58)LEEENPEAAAALR	3	-0.082747	18311000	11985000	1.52783	0.84257
medium-differential acetylated proteins	TBH31865.1;AIU06607.1;AFP37802.1;ABK71951.1	TBH31865.1	TBH31865.1 DNA-directed RNA polymerase subunit beta'	960;960;960;960	1	94.3843	94.384	94.384	K	DPAIDALLAAGITTVKVRSVLTCTSATGVCA	GHDLGDPAIDALLAAGITTVK(1)VR	GHDLGDPAIDALLAAGITTVK(94.38)VR	3	-0.60041	12654000	8298600	1.52484	0.838157
medium-differential acetylated proteins	TBH44599.1;AIU06814.1;AFP38018.1;ABK71399.1	TBH44599.1	TBH44599.1 chaperonin GroEL	275;275;275;275	1	73.8812	166.19	73.881	K	LVVNAIRKTLKAVAVKAPFFGDRRKAFLDDL	AVAVK(1)APFFGDRR	AVAVK(73.88)APFFGDRR	3	0.32247	53158000	35263000	1.50747	0.812645
medium-differential acetylated proteins	TBH46469.1;ABK75236.1;AFP37409.1	TBH46469.1	TBH46469.1 bifunctional uroporphyrinogen-III C-methyltransferase/uroporphyrinogen-III synthase	438;438;471	1	59.5419	59.542	59.542	K	FSGVKIACVGQATADKVRAFGINPELVPSGE	IACVGQATADK(1)VR	IACVGQATADK(59.54)VR	2	0.28198	2703600	1794300	1.50677	0.811619
medium-differential acetylated proteins	TBH46411.1;AIU06122.1;AFP37323.1;ABK71825.1	TBH46411.1	TBH46411.1 SDR family NAD(P)-dependent oxidoreductase	74;74;74;74	1	105.323	122.69	105.32	K	DRIMASTPKADLKLQKLDVGSLDSVRTAADE	LQK(1)LDVGSLDSVR	LQK(105.32)LDVGSLDSVR	2	0.36979	9652200	6422500	1.50287	0.805918
medium-differential acetylated proteins	TBH51857.1;AIU11861.1;AFP43146.1;ABK72827.1	TBH51857.1	TBH51857.1 inositol-3-phosphate synthase	45;45;45;45	1	69.122	69.122	69.122	K	RNADENTTVPGLMHVKFGPYHVRDVNFVAAF	NADENTTVPGLMHVK(1)FGPYHVR	NADENTTVPGLMHVK(69.12)FGPYHVR	3	-1.633	15743000	10482000	1.50191	0.804509
medium-differential acetylated proteins	TBH26891.1;ABK71849.1;ABK70217.1;AIU07488.1;AIU06270.1;AFP38711.1;AFP37470.1	TBH26891.1	TBH26891.1 class 1b ribonucleoside-diphosphate reductase subunit alpha	28;28;28;44;44;44;44	1	71.3491	71.349	71.349	K	AMLNLYDADGKIQFEKDREAAKQYFLQHVNQ	IQFEK(1)DREAAK	IQFEK(71.35)DREAAK(-71.35)	2	0.62177	3641700	2434700	1.49575	0.795529
medium-differential acetylated proteins	TBH46968.1;AIU05973.1;AFP37172.1;ABK74606.1	TBH46968.1	TBH46968.1 molecular chaperone DnaK	474;474;474;474	1	65.5625	148.72	65.563	K	HVTAKDKGTGKENTIKIQEGSGLSKEEIDRM	ENTIK(1)IQEGSGLSK	ENTIK(65.56)IQEGSGLSK(-65.56)	2	-2.0175	2636700	1764800	1.49405	0.793057
medium-differential acetylated proteins	TBH32403.1;AIU11234.1;AFP42512.1;ABK73839.1	TBH32403.1	TBH32403.1 NDMA-dependent methanol dehydrogenase	37;37;37;37	1	81.3556	106.71	81.356	K	ALLGVGAHDIIGVEAKNLGFKRTLLMTTGLR	ALLGVGAHDIIGVEAK(1)NLGFK	ALLGVGAHDIIGVEAK(81.36)NLGFK(-81.36)	3	-0.50541	11099000	7450700	1.48966	0.786675
medium-differential acetylated proteins	TBH50611.1;AIU09778.1;ABK74750.1;AFP41057.1	TBH50611.1	TBH50611.1 DUF853 family protein	359;359;359;445	1	65.0558	65.056	65.056	K	ARIQHALRAFTPDDQKALTKTVRTYPKTKVY	AFTPDDQK(1)ALTK	AFTPDDQK(65.06)ALTK(-65.06)	2	1.4947	3590600	2410500	1.48957	0.786542
medium-differential acetylated proteins	TBH34396.1;AIU09999.1;AFP41277.1;ABK70921.1;AAD32590.1	TBH34396.1	TBH34396.1 arginine--tRNA ligase	55;55;55;55;55	1	84.8293	84.829	84.829	K	PEHGDYATNLALQLGKKVGVNPRELAGWLAT	NPEHGDYATNLALQLGK(1)K	NPEHGDYATNLALQLGK(84.83)K(-84.83)	3	0.13648	20055000	13472000	1.48864	0.785202
medium-differential acetylated proteins	TBH51691.1;AIU08240.1;AFP39470.1;ABK69982.1	TBH51691.1	TBH51691.1 type I glyceraldehyde-3-phosphate dehydrogenase	338;338;338;338	1	54.7223	58.433	54.722	K	WGYSNRLADLVALVGKSL_____________	LADLVALVGK(1)SL	LADLVALVGK(54.72)SL	2	0.098336	8260700	5560900	1.4855	0.780641
medium-differential acetylated proteins	TBH51709.1;AIU08257.1;AFP39489.1;ABK75285.1	TBH51709.1	TBH51709.1 transketolase	373;373;373;373	1	69.7201	97.233	69.72	K	PEGWDADLPHWDLDAKPVATRAASGAVLSAV	LPEGWDADLPHWDLDAK(1)PVATR	LPEGWDADLPHWDLDAK(69.72)PVATR	3	-1.1948	21812000	14726000	1.48119	0.77441
medium-differential acetylated proteins	TBH26974.1;AIU07521.1;AIU06306.1;AFP38745.1;AFP37504.1;ABK72817.1;ABK72142.1	TBH26974.1	TBH26974.1 acyltransferase	11;11;11;11;11;11;11	1	79.9064	124.23	79.906	K	_____MTTMWGAPIHKRWRGSRLRDPRQADF	TTMWGAPIHK(1)R	TTMWGAPIHK(79.91)R	2	0.63645	4978600	3370500	1.47711	0.768522
medium-differential acetylated proteins	TBH51760.1;AIU08312.1;AFP39542.1;ABK74995.1	TBH51760.1	TBH51760.1 methylmalonyl-CoA mutase	338;338;338;338	1	126.522	126.52	126.52	K	LLWSELVSEFEPKSEKSLSLRTHSQTSGWSL	SEK(1)SLSLR	SEK(126.52)SLSLR	2	-0.4128	10259000	6985900	1.46853	0.75618
medium-differential acetylated proteins	TBH26891.1;ABK71849.1;ABK70217.1;AIU07488.1;AIU06270.1;AFP38711.1;AFP37470.1	TBH26891.1	TBH26891.1 class 1b ribonucleoside-diphosphate reductase subunit alpha	88;88;88;104;104;104;104	1	77.6744	93.839	77.674	K	SRDFIKSLLDRAYAKKFRFPTFLGAFKYYTS	K(1)FRFPTFLGAFK	K(77.67)FRFPTFLGAFK(-77.67)	3	0.2725	5221600	3557700	1.46769	0.754975
medium-differential acetylated proteins	TBH46394.1;AIU06139.1;AFP37339.1;ABK71693.1	TBH46394.1	TBH46394.1 chaperonin GroEL	132;132;132;132	1	122.281	133.13	122.28	K	RGIEKAVEKVTETLLKSAKEVETKEQIAATA	VTETLLK(1)SAK	VTETLLK(122.28)SAK(-122.28)	2	-1.1459	274970000	187740000	1.46463	0.750594
medium-differential acetylated proteins	TBH44758.1;AIU06813.1;AFP38017.1;ABK72614.1	TBH44758.1	TBH44758.1 co-chaperone GroES	37;37;37;37	1	49.6616	184.24	49.662	K	TTTASGLVIPDTAKEKPQEGTVVAVGPGRWD	EK(1)PQEGTVVAVGPGRWDEDGEK	EK(49.66)PQEGTVVAVGPGRWDEDGEK(-49.66)	3	-1.8929	36498000	24921000	1.46455	0.750474
medium-differential acetylated proteins	ABK75325.1;TBH33767.1;AIU06833.1;AFP38037.1	ABK75325.1	ABK75325.1 IMP dehydrogenase family protein	357;360;360;360	1	61.6499	61.65	61.65	K	FGSLNLVGGLRRSMAKAGYCDLKEFQKVGLT	SMAK(1)AGYCDLK	SMAK(61.65)AGYCDLK(-61.65)	2	0.0045586	3810800	2609300	1.46047	0.744642
medium-differential acetylated proteins	TBH39684.1;ABK74887.1;AIU05633.1;AFP36830.1	TBH39684.1	TBH39684.1 N-acetyltransferase	72;72;78;78	1	63.7902	127.87	63.79	K	KAAGKRIVAVCPYVAKYVSRHHDFDDVLDPV	IVAVCPYVAK(1)YVSR	IVAVCPYVAK(63.79)YVSR	3	-0.0028161	19214000	13192000	1.45649	0.738966
medium-differential acetylated proteins	TBH48777.1;AIU10798.1;AFP42071.1;ABK74971.1	TBH48777.1	TBH48777.1 sulfurtransferase	209;209;209;209	1	104.244	147.33	104.24	K	INVPWSKAANEDGTFKSDEELAKLYAEAGLD	AANEDGTFK(1)SDEELAK	AANEDGTFK(104.24)SDEELAK(-104.24)	2	0.24616	10083000	6923900	1.45626	0.738641
medium-differential acetylated proteins	TBH48770.1;AIU10807.1;AFP42079.1;ABK69780.1	TBH48770.1	TBH48770.1 phosphoribosylformylglycinamidine cyclo-ligase	33;33;33;33	1	65.404	67.897	65.404	K	AGVDIEAGDRAVELFKPLAAKATRPEVRGGL	AVELFK(1)PLAAK	AVELFK(65.4)PLAAK(-65.4)	2	-2.7405	11648000	8041800	1.44843	0.727521
medium-differential acetylated proteins	TBH32339.1;AIU07065.1;AFP38273.1;ABJ96308.1	TBH32339.1	TBH32339.1 adenosylhomocysteinase	53;53;53;53	1	133.134	133.13	133.13	K	GLMALRREYHDVQPLKGARISGSLHMTVQTA	EYHDVQPLK(1)GAR	EYHDVQPLK(133.13)GAR	2	-0.53003	4226400	2918500	1.44814	0.727109
medium-differential acetylated proteins	TBH26992.1;AIU07506.1;AIU06289.1;AFP38728.1;AFP37487.1;ABK71093.1;ABK70232.1;CAC35017.1	TBH26992.1	TBH26992.1 NAD(P)-dependent alcohol dehydrogenase	210;210;210;210;210;210;210;209	1	155.48	155.48	155.48	K	AKAMGADVTVLSQSLKKMEDGLRLGASAYYA	AMGADVTVLSQSLK(1)K	AMGADVTVLSQSLK(155.48)K(-155.48)	2	-0.073113	20143000	13936000	1.44539	0.723219
medium-differential acetylated proteins	TBH33815.1;AIU06885.1;AFP38087.1;ABK69615.1	TBH33815.1	TBH33815.1 NADP-dependent isocitrate dehydrogenase	213;213;213;213	1	73.7813	126.29	73.781	K	VKMVLKTKSGEEIVLKPEVKLDAGDIIDSMY	SGEEIVLK(1)PEVK	SGEEIVLK(73.78)PEVK(-73.78)	2	-0.85645	33476000	23310000	1.43612	0.71015
medium-differential acetylated proteins	TBH49044.1;AIU10544.1;AFP41814.1;ABK71969.1	TBH49044.1	TBH49044.1 ADP-forming succinate--CoA ligase subunit beta	138;138;138;138	1	103.546	103.55	103.55	K	MEIEEVAATKPERLAKVPVDAVKGVDLAFAR	LAK(1)VPVDAVK	LAK(103.55)VPVDAVK(-103.55)	2	-0.35959	57062000	39829000	1.43267	0.705312
medium-differential acetylated proteins	TBH44696.1;AFP37909.1;ABK71824.1;AIU06707.1	TBH44696.1	TBH44696.1 30S ribosomal protein S5	33;33;33;34	1	60.2551	187.55	60.255	K	GRRDDRGGRGRDGGDKSNYIERVVSINRVSK	GRDGGDK(1)SNYIER	GRDGGDK(60.26)SNYIER	2	1.9458	21256000	14892000	1.42734	0.697853
medium-differential acetylated proteins	TBH50629.1;AIU09756.1;AFP41035.1;ABK70014.1	TBH50629.1	TBH50629.1 energy-dependent translational throttle protein EttA	431;431;431;431	0.999152	30.7138	80.061	67.614	K	QNEIPSRAYVSAFGFKGPDQQKPAGVLSGGE	AYVSAFGFK(0.999)GPDQQK(0.001)PAGVLSGGER	AYVSAFGFK(30.71)GPDQQK(-30.71)PAGVLSGGER	3	-0.19349	7112100	4989300	1.42547	0.69524
medium-differential acetylated proteins	TBH44868.1;AIU08379.1;AFP39609.1;ABK73039.1	TBH44868.1	TBH44868.1 pyruvate kinase	49;49;49;49	1	44.9984	73.928	44.998	K	LNFSHGDYSDHEAAYKRVRAASDVTGHAVGI	LNFSHGDYSDHEAAYK(1)R	LNFSHGDYSDHEAAYK(45)R	3	-1.0051	11129000	7816500	1.42378	0.692888
medium-differential acetylated proteins	TBH26891.1;ABK71849.1;ABK70217.1;AIU07488.1;AIU06270.1;AFP38711.1;AFP37470.1	TBH26891.1	TBH26891.1 class 1b ribonucleoside-diphosphate reductase subunit alpha	161;161;161;177;177;177;177	1	75.7802	75.78	75.78	K	DGRFQPATPTFLNSGKKQRGEPVSCFLLRIE	FQPATPTFLNSGK(1)K	FQPATPTFLNSGK(75.78)K(-75.78)	2	-0.25228	7736900	5452100	1.41907	0.686333
medium-differential acetylated proteins	TBH33656.1;AIU09936.1;AFP41214.1;ABK74352.1;AAC44140.1	TBH33656.1	TBH33656.1 alkyl hydroperoxide reductase AhpD	7;7;7;7;7	1	181.313	181.31	181.31	K	_________MSIDNIKSALPEYAKDLKLNLG	SIDNIK(1)SALPEYAK	SIDNIK(181.31)SALPEYAK(-181.31)	2	0.43714	22267000	15695000	1.41873	0.685867
medium-differential acetylated proteins	TBH51997.1;AIU11711.1;AFP42990.1;ABK75188.1	TBH51997.1	TBH51997.1 L-glyceraldehyde 3-phosphate reductase	285;285;285;285	1	102.773	102.77	102.77	K	TDQVREQLRGLAEIAKRRGQTLAQLALAWVL	GLAEIAK(1)R	GLAEIAK(102.77)R	2	0.15875	6964400	4912400	1.41772	0.684462
medium-differential acetylated proteins	AIU07497.1;AIU06279.1;AFP38719.1;AFP37478.1;ABK71584.1;ABK69691.1;TBH27000.1	AIU07497.1	AIU07497.1 geranylgeranyl reductase	142;142;142;142;142;142;142	1	134.227	134.23	134.23	K	GPEFDANGRVIGVVLKSGEKVYGDAVIAADG	VIGVVLK(1)SGEK	VIGVVLK(134.23)SGEK(-134.23)	2	-0.26	27718000	19566000	1.41664	0.682969
medium-differential acetylated proteins	TBH31861.1;AIU06603.1;AFP37798.1;ABK75311.1	TBH31861.1	TBH31861.1 50S ribosomal protein L10	135;135;135;135	1	61.6499	89.247	61.65	K	VEKIADLESREVLLAKLAGAMKGNLSKAAGL	EVLLAK(1)LAGAMK	EVLLAK(61.65)LAGAMK(-61.65)	2	-3.3844	11894000	8410300	1.41422	0.679616
medium-differential acetylated proteins	TBH50589.1;AIU09809.1;AFP41086.1;ABK70103.1	TBH50589.1	TBH50589.1 type I polyketide synthase	1706;1706;1706;1706	1	66.6437	124.45	66.644	K	AAGGLGVERFVEIGVKSAPTVAGLATNTLKL	FVEIGVK(1)SAPTVAGLATNTLK	FVEIGVK(66.64)SAPTVAGLATNTLK(-66.64)	3	-1.0955	3695200	2613000	1.41416	0.679535
medium-differential acetylated proteins	TBH46394.1;AIU06139.1;AFP37339.1;ABK71693.1	TBH46394.1	TBH46394.1 chaperonin GroEL	362;362;362;362	1	40.0847	294	40.085	K	IRAEIENSDSDYDREKLQERLAKLAGGVAVI	AEIENSDSDYDREK(1)LQER	AEIENSDSDYDREK(40.08)LQER	3	-0.24884	463550000	328620000	1.4106	0.674615
medium-differential acetylated proteins	TBH33815.1;AIU06885.1;AFP38087.1;ABK69615.1	TBH33815.1	TBH33815.1 NADP-dependent isocitrate dehydrogenase	518;518;518;518	1	105.886	132.64	105.89	K	KKVKEYLKDHDTEGLKIQIMPQVWAMRYTLE	DHDTEGLK(1)IQIMPQVWAMR	DHDTEGLK(105.89)IQIMPQVWAMR	3	-2.3504	15641000	11098000	1.40935	0.672902
medium-differential acetylated proteins	TBH46336.1;AIU06199.1;AFP37400.1;ABK74403.1	TBH46336.1	TBH46336.1 pyrroline-5-carboxylate reductase	275;275;275;275	1	150.043	150.04	150.04	K	RGGLRAAVANAVEAAKTRSEQLGITSE____	AAVANAVEAAK(1)TR	AAVANAVEAAK(150.04)TR	2	-1.199	11452000	8164400	1.40268	0.66373
medium-differential acetylated proteins	TBH31895.1;AIU06639.1;AFP37835.1;ABJ96334.1;AAM19252.1	TBH31895.1	TBH31895.1 elongation factor G	198;198;198;198;198	1	102.936	166.91	166.91	K	EMKAKVWRGETALGEKYEVEDIPADLADKAE	GETALGEK(1)YEVEDIPADLADKAEEYR	GETALGEK(102.94)YEVEDIPADLADK(-102.94)AEEYR	3	-0.75911	21895000	15652000	1.39886	0.658516
medium-differential acetylated proteins	AIU11609.1;AFP42886.1;TBH30771.1;ABK69957.1	AIU11609.1	AIU11609.1 5-methyltetrahydropteroyltriglutamate--homocysteine methyltransferase	28;28;39;39	1	177.572	177.57	177.57	K	SPRIGPNRELKRAVEKYWAGNLDRSGLESVA	AVEK(1)YWAGNLDR	AVEK(177.57)YWAGNLDR	2	0.60338	14061000	10052000	1.39883	0.658466
medium-differential acetylated proteins	TBH44723.1;AIU06678.1;AFP37879.1;ABK75343.1	TBH44723.1	TBH44723.1 30S ribosomal protein S3	106;106;106;106	1	74.7333	86.577	74.733	K	EKLTGKQVQLNILEVKNPESQAQLVAQGVAE	QVQLNILEVK(1)NPESQAQLVAQGVAEQLSNR	QVQLNILEVK(74.73)NPESQAQLVAQGVAEQLSNR	3	1.8473	5268300	3773200	1.39624	0.654941
medium-differential acetylated proteins	TBH46372.1;AIU06162.1;AFP37362.1;ABK74779.1	TBH46372.1	TBH46372.1 dihydrolipoyl dehydrogenase	102;102;102;102	1	42.3359	138.83	42.336	K	RKVADGRVAGVHFLMKKNKITEIHGYGKFTG	VAGVHFLMK(1)K	VAGVHFLMK(42.34)K(-42.34)	3	-0.026055	39382000	28213000	1.39588	0.65445
medium-differential acetylated proteins	TBH31840.1;AIU06582.1;AFP37778.1;ABK73491.1	TBH31840.1	TBH31840.1 (3R)-hydroxyacyl-ACP dehydratase subunit HadC	13;13;13;13	1	82.4167	133.81	82.417	K	___MALKTDIKGMVWKYPDPFLIGREQIRQY	GMVWK(1)YPDPFLIGR	GMVWK(82.42)YPDPFLIGR	2	-0.56027	4019500	2884400	1.39353	0.651251
medium-differential acetylated proteins	TBH44720.1;AIU06681.1;AFP37882.1;ABK72361.1	TBH44720.1	TBH44720.1 30S ribosomal protein S17	51;51;51;51	1	45.1581	83	45.158	K	IVVELEDRKSHPLYGKIIRTTKKVKAHDENG	SHPLYGK(1)IIR	SHPLYGK(45.16)IIR	3	1.9485	7684900	5515400	1.39335	0.65101
medium-differential acetylated proteins	TBH50446.1;AIU08951.1;AFP40201.1;ABK74996.1	TBH50446.1	TBH50446.1 30S ribosomal protein S1	122;122;122;122	0.967301	14.7103	48.391	48.391	K	AQYERAWGTIEELKEKDEAVKGTVIEVVKGG	AWGTIEELK(0.033)EK(0.967)DEAVK	AWGTIEELK(-14.71)EK(14.71)DEAVK(-48.39)	3	-0.57306	9097100	6541200	1.39074	0.64746
medium-differential acetylated proteins	TBH32133.1;AIU07700.1;AFP38929.1;ABK70376.1	TBH32133.1	TBH32133.1 elongation factor Ts	127;127;127;127	1	63.6899	112.44	63.69	K	TGDTTVEQAIADLSAKIGEKLELRRAAYFDG	TGDTTVEQAIADLSAK(1)IGEK	TGDTTVEQAIADLSAK(63.69)IGEK(-63.69)	3	-0.99084	14826000	10688000	1.38716	0.642619
medium-differential acetylated proteins	TBH50589.1;AIU09809.1;AFP41086.1;ABK70103.1	TBH50589.1	TBH50589.1 type I polyketide synthase	1382;1382;1382;1382	0.999998	56.072	66.595	66.595	K	RARSKAARKVWDSADKFTRETLGFSVLHVVR	KVWDSADK(1)FTR	K(-56.07)VWDSADK(56.07)FTR	2	0.14565	5795000	4183200	1.3853	0.640106
medium-differential acetylated proteins	TBH31895.1;AIU06639.1;AFP37835.1;ABJ96334.1;AAM19252.1	TBH31895.1	TBH31895.1 elongation factor G	211;211;211;211;211	1	124.302	124.3	124.3	K	GEKYEVEDIPADLADKAEEYRTKLLETVAES	YEVEDIPADLADK(1)AEEYR	YEVEDIPADLADK(124.3)AEEYR	2	0.19937	10652000	7701900	1.38304	0.637048
medium-differential acetylated proteins	TBH51337.1;AIU09311.1;AFP40576.1;ABK72820.1	TBH51337.1	TBH51337.1 DivIVA domain-containing protein	189;189;189;189	1	87.3628	152.4	87.363	K	DAQTRSEAQLRQAQEKADALQADAERKHSEI	QAQEK(1)ADALQADAER	QAQEK(87.36)ADALQADAER	3	-0.12304	6940700	5018600	1.383	0.636994
medium-differential acetylated proteins	TBH51691.1;AIU08240.1;AFP39470.1;ABK69982.1	TBH51691.1	TBH51691.1 type I glyceraldehyde-3-phosphate dehydrogenase	231;231;231;231	1	140.446	140.45	140.45	K	STGAAKAIGLVLPELKGKLDGYALRVPIPTG	AIGLVLPELK(1)GK	AIGLVLPELK(140.45)GK(-140.45)	2	-0.2304	105290000	76163000	1.38243	0.636233
medium-differential acetylated proteins	TBH50692.1;AIU09687.1;AFP40963.1;ABK75182.1	TBH50692.1	TBH50692.1 ribonuclease E/G	668;668;668;668	1	88.5961	91.855	88.596	K	APDVFAVHRIDEQLAKAMDRKVWLPSGGTLV	IDEQLAK(1)AMDR	IDEQLAK(88.6)AMDR	2	-0.24589	3408600	2471800	1.379	0.631616
medium-differential acetylated proteins	TBH21987.1;AIU07831.1;AFP39061.1;ABK73464.1	TBH21987.1	TBH21987.1 polyribonucleotide nucleotidyltransferase	323;323;323;323	1	117.399	117.4	117.4	K	VEVLERLAEPYAGREKEIGAAFRSLTKKLVR	EK(1)EIGAAFR	EK(117.4)EIGAAFR	2	0.84183	18232000	13226000	1.3785	0.630947
medium-differential acetylated proteins	TBH51822.1;AIU05289.1;AFP36490.1;ABK70100.1	TBH51822.1	TBH51822.1 DNA replication/repair protein RecF	166;166;166;166	1	103.546	103.55	103.55	K	RADYDKVVRQRTALLKTAAGARYRGDRSVID	TALLK(1)TAAGAR	TALLK(103.55)TAAGAR	2	0.29993	4604300	3341700	1.37783	0.630055
medium-differential acetylated proteins	TBH50386.1;AIU09019.1;AFP40271.1;ABK72984.1	TBH50386.1	TBH50386.1 proteasome ATPase	82;82;82;82	1	138.098	149.65	138.1	K	IDSLAARNAKLMDTLKEARQQLLALREEVDR	LMDTLK(1)EAR	LMDTLK(138.1)EAR	2	0.033987	13353000	9694800	1.37734	0.629391
medium-differential acetylated proteins	TBH51706.1;AIU08254.1;AFP39486.1;ABK70490.1	TBH51706.1	TBH51706.1 glucose-6-phosphate dehydrogenase assembly protein OpcA	159;159;159;159	1	126.948	126.95	126.95	K	RITDATNGTDPLACIKSRLKAYSPGDTDLAW	ITDATNGTDPLACIK(1)SR	ITDATNGTDPLACIK(126.95)SR	2	0.46603	3818500	2784700	1.37124	0.621248
medium-differential acetylated proteins	TBH46394.1;AIU06139.1;AFP37339.1;ABK71693.1	TBH46394.1	TBH46394.1 chaperonin GroEL	270;270;270;270	1	69.8117	71.491	69.812	K	EALSTLVVNKIRGTFKSVAVKAPGFGDRRKA	GTFK(1)SVAVK	GTFK(69.81)SVAVK(-69.81)	2	-0.074733	291210000	212840000	1.36821	0.617213
medium-differential acetylated proteins	TBH33628.1;AIU09964.1;AFP41241.1;ABK71664.1	TBH33628.1	TBH33628.1 acetyl-CoA C-acetyltransferase	233;233;233;252	1	100.542	125.23	100.54	K	EGIRANTTAESLAGLKPAFRKDGTITAGSAS	ANTTAESLAGLK(1)PAFR	ANTTAESLAGLK(100.54)PAFR	3	0.15918	10811000	7909400	1.36685	0.615412
medium-differential acetylated proteins	TBH46362.1;AIU06171.1;AFP37371.1;ABK72608.1	TBH46362.1	TBH46362.1 methyltransferase domain-containing protein	146;146;146;146	1	72.34	117.98	72.34	K	EPVDRIVSIGAFEAFKAERYPVFFERAYSIL	IVSIGAFEAFK(1)AER	IVSIGAFEAFK(72.34)AER	2	-3.162	4114300	3027300	1.35907	0.605114
medium-differential acetylated proteins	TBH46362.1;AIU06171.1;AFP37371.1;ABK72608.1	TBH46362.1	TBH46362.1 methyltransferase domain-containing protein	193;193;193;193	1	78.9342	85.731	78.934	K	KFFRENGIKLTISDLKFMKFIGEEIFPGGQL	LTISDLK(1)FMK	LTISDLK(78.93)FMK(-78.93)	2	0.2142	23100000	17090000	1.35167	0.595404
medium-differential acetylated proteins	TBH51759.1;AIU08311.1;AFP39541.1;ABK70114.1	TBH51759.1	TBH51759.1 methylmalonyl-CoA mutase small subunit	591;591;591;591	0.999756	36.1169	75.103	75.103	K	ARAAGVQNVLLAGPEKAVAEADSKPDGYLTA	AAGVQNVLLAGPEK(1)AVAEADSKPDGYLTAK	AAGVQNVLLAGPEK(36.12)AVAEADSK(-36.12)PDGYLTAK(-75.1)	3	-0.35999	4128800	3057800	1.35025	0.593554
medium-differential acetylated proteins	TBH45062.1;AIU10309.1;AFP41582.1;ABK69885.1	TBH45062.1	TBH45062.1 enoyl-CoA hydratase	134;134;134;134	1	78.4859	86.944	78.486	K	ILIAADTAKFGQPEIKLGVLPGMGGSQRLTR	FGQPEIK(1)LGVLPGMGGSQR	FGQPEIK(78.49)LGVLPGMGGSQR	2	-0.13976	2802700	2078000	1.34875	0.591593
medium-differential acetylated proteins	TBH50629.1;AIU09756.1;AFP41035.1;ABK70014.1	TBH50629.1	TBH50629.1 energy-dependent translational throttle protein EttA	299;299;299;299	1	51.5913	59.728	51.591	K	KARLDRYEEMVAEAEKTRKLDFEEIQIPTPP	LDRYEEMVAEAEK(1)TR	LDRYEEMVAEAEK(51.59)TR	3	1.6955	3362500	2493600	1.34845	0.591206
medium-differential acetylated proteins	TBH45223.1;AIU11276.1;AFP42552.1;ABK71113.1	TBH45223.1	TBH45223.1 aminotransferase class I/II-fold pyridoxal phosphate-dependent enzyme	339;339;339;339	1	91.0296	91.03	91.03	K	FALVAEILEDRLGESKIASWTDPKGGYFVSL	LGESK(1)IASWTDPK	LGESK(91.03)IASWTDPK(-91.03)	2	0.64225	4989600	3701000	1.34818	0.590846
medium-differential acetylated proteins	TBH44648.1;AIU06759.1;AFP37961.1;ABK71739.1	TBH44648.1	TBH44648.1 DNA-directed RNA polymerase subunit alpha	177;177;177;177	1	83.9477	139.74	83.948	K	IPVDSIYSPVLKVTYKVEATRVEQRTDFDKL	VTYK(1)VEATR	VTYK(83.95)VEATR	2	-0.34963	41483000	31036000	1.33661	0.575864
medium-differential acetylated proteins	TBH34062.1;AFP38505.1;ABK72039.1;AIU07290.1	TBH34062.1	TBH34062.1 oxidoreductase	45;45;45;42	1	90.4121	90.412	90.412	K	PGEVTIRVLYSSVNFKDALALTPKGGVVREY	VLYSSVNFK(1)DALALTPK	VLYSSVNFK(90.41)DALALTPK(-90.41)	2	-0.92633	4948500	3714200	1.33232	0.570353
medium-differential acetylated proteins	TBH32228.1;AIU07699.1;AFP38928.1;ABK72098.1	TBH32228.1	TBH32228.1 30S ribosomal protein S2	7;7;7;21	1	77.8466	182.76	77.847	K	_________MAVVTMKQLLDSGAHFGHQTRR	AVVTMK(1)QLLDSGAHFGHQTR	AVVTMK(77.85)QLLDSGAHFGHQTR	4	-0.81675	23153000	17484000	1.32424	0.560042
medium-differential acetylated proteins	TBH51327.1;AIU09301.1;AFP40566.1;ABK72172.1	TBH51327.1	TBH51327.1 universal stress protein	104;104;104;104	1	49.2161	257.09	49.216	K	AELLVIGIRHRNPVGKLLLGSVAQRLLLECP	NPVGK(1)LLLGSVAQR	NPVGK(49.22)LLLGSVAQR	3	0.75275	3597100	2720500	1.32222	0.55748
medium-differential acetylated proteins	TBH32228.1;AIU07699.1;AFP38928.1;ABK72098.1	TBH32228.1	TBH32228.1 30S ribosomal protein S2	156;156;156;170	1	54.5244	58.92	54.524	K	KNKLERSLGGIRDMQKVPSAVWVVDTNKEHI	DMQK(1)VPSAVWVVDTNK	DMQK(54.52)VPSAVWVVDTNK(-54.52)	2	0.83345	7243800	5489700	1.31953	0.554069
medium-differential acetylated proteins	TBH21606.1;AIU11153.1;AFP42431.1;ABK69586.1	TBH21606.1	TBH21606.1 type I DNA topoisomerase	721;721;721;721	1	84.035	86.96	84.035	K	RSLGIDPETGHEIVAKDGRFGPYVTEVLPEP	SLGIDPETGHEIVAK(1)DGR	SLGIDPETGHEIVAK(84.04)DGR	3	-1.7958	8849800	6716500	1.31762	0.551664
medium-differential acetylated proteins	TBH50446.1;AIU08951.1;AFP40201.1;ABK74996.1	TBH50446.1	TBH50446.1 30S ribosomal protein S1	303;303;303;303	1	157.345	160.16	157.34	K	ARTHAIGQIVPGKVTKLVPFGAFVRVEEGIE	VTK(1)LVPFGAFVR	VTK(157.34)LVPFGAFVR	2	0.41398	95459000	72497000	1.31673	0.550542
medium-differential acetylated proteins	TBH50425.1;AIU08976.1;AFP40227.1;ABK72511.1	TBH50425.1	TBH50425.1 polyprenol monophosphomannose synthase	160;160;160;160	1	62.3026	62.303	62.303	K	GGTVRNWPWRRLVLSKTANTYSRFLLGVGIH	LVLSK(1)TANTYSR	LVLSK(62.3)TANTYSR	2	-0.57843	2172100	1652500	1.31443	0.547651
medium-differential acetylated proteins	TBH32184.1;AFP38986.1;ABK70419.1;AIU07759.1	TBH32184.1	TBH32184.1 flavodoxin-dependent (E)-4-hydroxy-3-methylbut-2-enyl-diphosphate synthase	154;154;154;147	1	63.1842	77.533	63.184	K	AGIPIRIGVNAGSLDKRFLEKYGKATPEALV	IGVNAGSLDK(1)R	IGVNAGSLDK(63.18)R	2	-1.1722	4592300	3515200	1.30641	0.537618
medium-differential acetylated proteins	TBH45026.1;AIU10273.1;ABK73748.1;AFP41545.1	TBH45026.1	TBH45026.1 class II fructose-bisphosphatase	37;37;37;56	1	85.2884	92.925	85.288	K	EAGAMAAGRWVGRGDKEGGDGAAVDAMRELV	GDK(1)EGGDGAAVDAMR	GDK(85.29)EGGDGAAVDAMR	2	-0.32207	1961100	1521700	1.28876	0.515863
medium-differential acetylated proteins	TBH39674.1;AIU05534.1;AFP36729.1;ABK74449.1	TBH39674.1	TBH39674.1 phosphoenolpyruvate carboxykinase (GTP)	381;381;381;381	1	58.564	93.753	58.564	K	LIDWKGNDWTPESGEKAAHPNSRYCTPISQC	GNDWTPESGEK(1)AAHPNSR	GNDWTPESGEK(58.56)AAHPNSR	3	-0.085163	17817000	13876000	1.28402	0.5101
medium-differential acetylated proteins	TBH49044.1;AIU10544.1;AFP41814.1;ABK71969.1	TBH49044.1	TBH49044.1 ADP-forming succinate--CoA ligase subunit beta	14;14;14;14	1	75.5888	113.22	75.589	K	__MDLFEYQAKELFAKHNVPTSPGRVTDSAE	ELFAK(1)HNVPTSPGR	ELFAK(75.59)HNVPTSPGR	3	-0.21109	13690000	10669000	1.28316	0.50906
medium-differential acetylated proteins	TBH31865.1;AIU06607.1;AFP37802.1;ABK71951.1	TBH31865.1	TBH31865.1 DNA-directed RNA polymerase subunit beta'	43;43;43;43	0.971382	15.3076	53.567	51.979	K	VKKPETINYRTLKPEKDGLFCEKIFGPTRDW	TLK(0.029)PEK(0.971)DGLFCEK	TLK(-15.31)PEK(15.31)DGLFCEK(-51.98)	2	-0.90786	3348400	2619300	1.27836	0.503266
medium-differential acetylated proteins	TBH44599.1;AIU06814.1;AFP38018.1;ABK71399.1	TBH44599.1	TBH44599.1 chaperonin GroEL	140;140;140;140	1	81.9667	205.62	81.967	K	AVSEALLASATPVDDKKAIAQVATVSSRDEQ	AADAVSEALLASATPVDDK(1)K	AADAVSEALLASATPVDDK(81.97)K(-81.97)	3	0.00094925	7909500	6188500	1.2781	0.502953
medium-differential acetylated proteins	TBH48829.1;AIU10734.1;AFP42008.1;ABK75990.1	TBH48829.1	TBH48829.1 3-hydroxyacyl-CoA dehydrogenase	611;611;611;611	1	121.503	137.05	121.5	K	PSRLKGAGFYEYVDGKRVGLWPGLADTFGSG	GAGFYEYVDGK(1)R	GAGFYEYVDGK(121.5)R	2	-0.31401	54710000	42940000	1.2741	0.498161
medium-differential acetylated proteins	TBH46372.1;AIU06162.1;AFP37362.1;ABK74779.1	TBH46372.1	TBH46372.1 dihydrolipoyl dehydrogenase	373;373;373;373	1	49.8503	49.85	49.85	K	FGLTEEQARDEGYDVKVAKFPFTANGKAHGL	DEGYDVK(1)VAK	DEGYDVK(49.85)VAK(-49.85)	2	0.11944	2455000	1929700	1.27222	0.495908
medium-differential acetylated proteins	TBH45569.1;AIU07559.1;AFP38784.1;ABK74365.1	TBH45569.1	TBH45569.1 ketol-acid reductoisomerase	57;57;57;57	1	87.3259	159.52	87.326	K	VQVKVGLKEGSKSREKAEEQGLEVDTPAEVA	SREK(1)AEEQGLEVDTPAEVAK	SREK(87.33)AEEQGLEVDTPAEVAK(-87.33)	3	-0.3069	6781200	5357700	1.26569	0.488148
medium-differential acetylated proteins	TBH44599.1;AIU06814.1;AFP38018.1;ABK71399.1;TBH46394.1;AIU06139.1;AFP37339.1;ABK71693.1	TBH44599.1;TBH46394.1	TBH44599.1 chaperonin GroEL	369;369;369;369;369;369;369;369	1	134.247	134.25	134.25	K	SDSDYDREKLQERLAKLAGGVAVIKAGAATE;TDSDWDREKLQERLAKLAGGVAVIKVGAATE	LAK(1)LAGGVAVIK	LAK(134.25)LAGGVAVIK(-134.25)	2	0.1245	95518000	75757000	1.26085	0.482429
medium-differential acetylated proteins	TBH50350.1;AIU09063.1;AFP40317.1;ABK73928.1	TBH50350.1	TBH50350.1 universal stress protein	234;234;234;234	1	51.3458	51.346	51.346	K	LAERLAGWQERYPDVKVHRRVERAQPAYWLL	YPDVK(1)VHR	YPDVK(51.35)VHR	3	0.779	2484200	1978400	1.25566	0.476349
medium-differential acetylated proteins	TBH44720.1;AIU06681.1;AFP37882.1;ABK72361.1	TBH44720.1	TBH44720.1 30S ribosomal protein S17	31;31;31;31	1	59.177	149.33	59.177	K	PRGRRKTAIGYVVSDKMQKTIVVELEDRKSH	TAIGYVVSDK(1)MQK	TAIGYVVSDK(59.18)MQK(-59.18)	2	2.7799	11943000	9551200	1.25042	0.470246
medium-differential acetylated proteins	TBH49022.1;AIU10571.1;ABK74017.1;AFP41841.1	TBH49022.1	TBH49022.1 PAS domain S-box protein	261;261;261;298	1	113.706	113.71	113.71	K	EMLLSHADRFAPLNLKHRIFRKAAGSHSGIE	FAPLNLK(1)HR	FAPLNLK(113.71)HR	3	-0.32768	15505000	12434000	1.24698	0.466271
medium-differential acetylated proteins	TBH44698.1;AIU06704.1;AFP37906.1;ABK75423.1	TBH44698.1	TBH44698.1 30S ribosomal protein S8	58;58;58;58	1	64.4846	64.485	64.485	K	EGYISDYRTEDARVGKSLVVQLKYGPSRERS	VGK(1)SLVVQLK	VGK(64.48)SLVVQLK(-64.48)	2	0.66927	4281400	3453000	1.23991	0.458139
medium-differential acetylated proteins	TBH46342.1;AIU06191.1;AFP37392.1;ABK73234.1	TBH46342.1	TBH46342.1 phosphoglyceromutase	126;126;126;126	1	70.4884	70.488	70.488	K	MAWRRSYDTPPPPIEKGSKYSQDADPRYADI	SYDTPPPPIEK(1)GSK	SYDTPPPPIEK(70.49)GSK(-70.49)	2	0.29514	2269800	1833300	1.2381	0.45607
medium-differential acetylated proteins	TBH51371.1;AIU09346.1;AFP40610.1;ABK73084.1	TBH51371.1	TBH51371.1 long-chain fatty acid--CoA ligase	282;282;282;282	1	116.539	116.54	116.54	K	VFKPTLVISVPRVFEKVYNTAEQNARNDGKG	VFEK(1)VYNTAEQNAR	VFEK(116.54)VYNTAEQNAR	2	-1.8318	6133100	4980100	1.23152	0.448607
medium-differential acetylated proteins	TBH51393.1;AIU09369.1;AFP40634.1;ABK75389.1	TBH51393.1	TBH51393.1 glycine cleavage system aminomethyltransferase GcvT	262;262;262;262	1	77.6741	87.323	77.674	K	DISPLQARCGWAVGWKKDAFWGRDALLAEKA	CGWAVGWK(1)K	CGWAVGWK(77.67)K(-77.67)	2	1.0514	7492800	6100900	1.22815	0.444804
medium-differential acetylated proteins	AFP41760.1;TBH49171.1;ABK71280.1;AIU10487.1	AFP41760.1	AFP41760.1 Ribosomal-protein-alanine acetyltransferase RimJ	47;55;55;63	1	66.0447	66.045	66.045	K	QHHLEPWEPMTGMDWKVRHAVTSWPSICSGL	LADQHHLEPWEPMTGMDWK(1)VR	LADQHHLEPWEPMTGMDWK(66.04)VR	3	0.42196	4810200	3927100	1.22487	0.441132
medium-differential acetylated proteins	TBH32133.1;AIU07700.1;AFP38929.1;ABK70376.1	TBH32133.1	TBH32133.1 elongation factor Ts	131;131;131;131	1	66.3511	66.351	66.351	K	TVEQAIADLSAKIGEKLELRRAAYFDGTVEA	IGEK(1)LELRR	IGEK(66.35)LELRR	2	1.1747	3654800	2996900	1.21953	0.435172
medium-differential acetylated proteins	AIU11373.1;AFP42650.1;TBH45312.1;ABK71774.1	AIU11373.1	AIU11373.1 polyketide synthase	702;702;677;677	1	126.485	126.48	126.48	K	RSRAVVLAHDHDEAIKGLRALAEGKQHPSVL	AVVLAHDHDEAIK(1)GLR	AVVLAHDHDEAIK(126.48)GLR	3	0.073204	15189000	12495000	1.21561	0.430831
medium-differential acetylated proteins	TBH29410.1;AIU08506.1;AFP39746.1;ABK74189.1	TBH29410.1	TBH29410.1 TetR/AcrR family transcriptional regulator	101;101;101;101	1	93.2576	93.258	93.258	K	DRLAGYAKDMAHMFVKSGYQRGCLAGKFSTE	DMAHMFVK(1)SGYQR	DMAHMFVK(93.26)SGYQR	2	-0.88809	2265100	1868300	1.21239	0.427284
medium-differential acetylated proteins	TBH46394.1;AIU06139.1;AFP37339.1;ABK71693.1	TBH46394.1	TBH46394.1 chaperonin GroEL	275;275;275;275	1	129.851	129.85	129.85	K	LVVNKIRGTFKSVAVKAPGFGDRRKAMLQDM	SVAVK(1)APGFGDRR	SVAVK(129.85)APGFGDRR	2	-0.65873	20117000	16695000	1.20497	0.419183
medium-differential acetylated proteins	TBH45559.1;AIU07570.1;AFP38795.1;ABK71381.1	TBH45559.1	TBH45559.1 3-isopropylmalate dehydratase large subunit	335;335;335;335	1	42.7114	73.76	42.711	K	DPELIVDEGARQAAEKALAYMDLRPGTPMRD	QAAEK(1)ALAYMDLRPGTPMR	QAAEK(42.71)ALAYMDLRPGTPMR	3	-0.77855	9434500	7830000	1.20492	0.419124
medium-differential acetylated proteins	TBH26996.1;AFP38723.1;AFP37482.1;ABK72117.1;ABK71415.1;AIU07501.1;AIU06284.1	TBH26996.1	TBH26996.1 class 1b ribonucleoside-diphosphate reductase subunit beta	182;182;182;182;182;178;178	1	154.555	154.56	154.56	K	FYSGFYLPMYWSSRAKLTNTADMIRLIIRDE	AK(1)LTNTADMIR	AK(154.56)LTNTADMIR	2	-0.4409	18192000	15115000	1.20357	0.417665
medium-differential acetylated proteins	AIU07564.1;TBH45564.1;AFP38789.1;ABK71356.1	AIU07564.1	AIU07564.1 3-isopropylmalate dehydrogenase	322;326;326;326	1	70.4884	138.99	70.488	K	VDKAVSEHLATRGDEKLSTSAVGERIRSLL_	GDEK(1)LSTSAVGER	GDEK(70.49)LSTSAVGER	2	-0.54401	14082000	11714000	1.20215	0.416126
medium-differential acetylated proteins	TBH29099.1;AIU05996.1;AFP37196.1;ABK72222.1;TBH27295.1;AIU11089.1;AFP42366.1;ABK74692.1	TBH29099.1;TBH27295.1	TBH29099.1 ATP-dependent chaperone ClpB	326;326;326;326;334;334;334;334	1	64.2973	86.624	64.297	K	LVGATTLDEYRKYIEKDAALERRFQQVFVGE;TIGATTLDEYRKYIEKDAALERRFQPVQVGE	YIEK(1)DAALER	YIEK(64.3)DAALER	2	1.4552	5463500	4548000	1.2013	0.415203
medium-differential acetylated proteins	TBH46986.1;ABK75979.1;AIU05867.1;AFP37064.1	TBH46986.1	TBH46986.1 acyl-CoA synthetase	537;537;547;547	1	89.1423	126.52	89.142	K	REVIFLDELPRNPTGKILKRELRNIDA____	NPTGK(1)ILK	NPTGK(89.14)ILK(-89.14)	2	-0.14448	19925000	16624000	1.19857	0.412261
medium-differential acetylated proteins	TBH48832.1;AIU10730.1;AFP42004.1;ABK71229.1	TBH48832.1	TBH48832.1 LLM class F420-dependent oxidoreductase	197;197;197;197	1	74.5186	124.3	74.519	K	WIAGGGEKVTLKIAAKYAQYTNFTSEPEAFR	IAAK(1)YAQYTNFTSEPEAFRR	IAAK(74.52)YAQYTNFTSEPEAFRR	3	-0.45484	3377100	2819000	1.19798	0.411626
medium-differential acetylated proteins	TBH34397.1;AIU09998.1;AFP41276.1;ABK70119.1;AAD32591.1	TBH34397.1	TBH34397.1 diaminopimelate decarboxylase	97;97;97;97;97	1	73.6962	93.093	73.696	K	IAAAFGGGQYVHYAAKAFLCSEIARWVDEEG	DIAAAFGGGQYVHYAAK(1)AFLCSEIAR	DIAAAFGGGQYVHYAAK(73.7)AFLCSEIAR	3	0.16871	2810100	2359300	1.19107	0.404245
medium-differential acetylated proteins	TBH21606.1;AIU11153.1;AFP42431.1;ABK69586.1	TBH21606.1	TBH21606.1 type I DNA topoisomerase	261;261;261;261	1	105.539	109.62	105.54	K	RRVATGRDFDSLGQLKRPDEVLVLDEASAGA	DFDSLGQLK(1)RPDEVLVLDEASAGALASGLR	DFDSLGQLK(105.54)RPDEVLVLDEASAGALASGLR	3	-0.95676	3861500	3256600	1.18575	0.398604
medium-differential acetylated proteins	TBH46408.1;AIU06125.1;AFP37326.1;ABK73575.1	TBH46408.1	TBH46408.1 HAD-IIA family hydrolase	47;47;47;47	1	94.6917	148.96	94.692	K	ADNQIARSYLTNTTTKTRVQIAELLTAAGMD	SYLTNTTTK(1)TR	SYLTNTTTK(94.69)TR	2	0.47342	4960800	4201100	1.18083	0.393445
medium-differential acetylated proteins	TBH50589.1;AIU09809.1;AFP41086.1;ABK70103.1	TBH50589.1	TBH50589.1 type I polyketide synthase	1720;1720;1720;1720	1	40.8372	67.459	40.837	K	VKSAPTVAGLATNTLKLPEYSHSTVEVLNSE	SAPTVAGLATNTLK(1)LPEYSHSTVEVLNSER	SAPTVAGLATNTLK(40.84)LPEYSHSTVEVLNSER	4	0.40899	5264900	4459700	1.18055	0.393148
medium-differential acetylated proteins	TBH30032.1;AIU10656.1;AFP41929.1;ABK73808.1	TBH30032.1	TBH30032.1 enoyl-CoA hydratase	156;156;156;156	1	43.4968	125.28	43.497	K	LVGYGRARGMLLAAEKLDAETALQTGMANRI	GMLLAAEK(1)LDAETALQTGMANR	GMLLAAEK(43.5)LDAETALQTGMANR	3	0.84489	8801400	7489800	1.17512	0.387493
medium-differential acetylated proteins	TBH21606.1;AIU11153.1;AFP42431.1;ABK69586.1	TBH21606.1	TBH21606.1 type I DNA topoisomerase	186;186;186;186	1	121.85	134.15	121.85	K	YGYEVSPVLWKKVAPKLSAGRVQSVATRIIV	VAPK(1)LSAGR	VAPK(121.85)LSAGR	2	0.31723	17981000	15307000	1.17469	0.387051
medium-differential acetylated proteins	TBH28376.1;AIU08645.1;AFP39890.1;ABK73360.1	TBH28376.1	TBH28376.1 fructose bisphosphate aldolase	119;119;119;119	0.999987	48.9739	95.823	95.652	K	IDKGLAEEADGVQLMKPMPTLDDLLARGVKN	IDKGLAEEADGVQLMK(1)PMPTLDDLLAR	IDK(-48.97)GLAEEADGVQLMK(48.97)PMPTLDDLLAR	3	-0.52217	6595100	5619000	1.17371	0.38604
medium-differential acetylated proteins	TBH46372.1;AIU06162.1;AFP37362.1;ABK74779.1	TBH46372.1	TBH46372.1 dihydrolipoyl dehydrogenase	376;376;376;376	1	112.107	114.5	112.11	K	TEEQARDEGYDVKVAKFPFTANGKAHGLADP	VAK(1)FPFTANGK	VAK(112.11)FPFTANGK(-112.11)	2	-0.95654	23974000	20555000	1.16633	0.378454
medium-differential acetylated proteins	TBH45365.1;AIU11431.1;ABK72769.1;AFP42711.1	TBH45365.1	TBH45365.1 LLM class F420-dependent oxidoreductase	155;155;155;184	1	77.0717	77.072	77.072	K	LTQETTTFDGKFYQLKDARNEPKGPQQPHPP	FYQLK(1)DAR	FYQLK(77.07)DAR	2	-1.3545	5475700	4756900	1.15111	0.363096
medium-differential acetylated proteins	TBH45502.1;AIU07633.1;AFP38856.1;ABK75949.1	TBH45502.1	TBH45502.1 aspartate aminotransferase family protein	94;94;94;94	1	53.7793	69.922	53.779	K	HQHPKVVAAIAEQAAKLCTVAPQHANAARSE	VVAAIAEQAAK(1)LCTVAPQHANAAR	VVAAIAEQAAK(53.78)LCTVAPQHANAAR	3	-2.1373	3326200	2889900	1.15097	0.362963
medium-differential acetylated proteins	TBH33170.1;AIU09587.1;AFP40857.1;ABK71954.1	TBH33170.1	TBH33170.1 non-ribosomal peptide synthetase	1126;1126;1126;1126	1	48.7942	58.955	48.794	K	PTVMVPDIFATRTVEKLASRLVAREADGSRL	TVEK(1)LASRLVAR	TVEK(48.79)LASRLVAR	2	-3.2203	24100000	21012000	1.14696	0.358985
medium-differential acetylated proteins	TBH49136.1;AIU10446.1;AFP41720.1;ABK72893.1	TBH49136.1	TBH49136.1 ribose-phosphate diphosphokinase	187;187;187;187	1	92.6707	107.37	92.671	K	MVVVSPDSGRVRVAEKWADSLGGVPLAFIHK	VAEK(1)WADSLGGVPLAFIHK	VAEK(92.67)WADSLGGVPLAFIHK(-92.67)	3	-1.537	58115000	50683000	1.14664	0.358662
medium-differential acetylated proteins	AIU08993.1;AFP40244.1;TBH50410.1;ABK73970.1	AIU08993.1	AIU08993.1 cobalt-precorrin-6X reductase	194;194;200;200	1	90.7309	98.942	90.731	K	ELALLRDHRIDALVTKNSGGDMTQPKLDAAA	IDALVTK(1)NSGGDMTQPK	IDALVTK(90.73)NSGGDMTQPK(-90.73)	2	0.46068	9034700	7909700	1.14223	0.354325
medium-differential acetylated proteins	TBH31895.1;AIU06639.1;AFP37835.1;ABJ96334.1;AAM19252.1	TBH31895.1	TBH31895.1 elongation factor G	329;329;329;329;329	1	40.5891	92.151	40.589	K	FSALAFKIAVHPFFGKLTYVRVYSGVVESGS	IAVHPFFGK(1)LTYVR	IAVHPFFGK(40.59)LTYVR	2	0.18222	2204000	1930900	1.14144	0.353548
medium-differential acetylated proteins	TBH48866.1;AIU10688.1;AFP41962.1;ABK72674.1	TBH48866.1	TBH48866.1 citrate synthase	60;60;60;60	1	53.6152	60.993	53.615	K	GYTTYDGGFVNTASTKSAITYIDGDAGILRY	TGYTTYDGGFVNTASTK(1)SAITYIDGDAGILR	TGYTTYDGGFVNTASTK(53.62)SAITYIDGDAGILR	3	0.3772	2415700	2119400	1.1398	0.351951
medium-differential acetylated proteins	TBH45503.1;AIU07632.1;AFP38855.1;ABK72019.1	TBH45503.1	TBH45503.1 CoA-acylating methylmalonate-semialdehyde dehydrogenase	121;121;121;121	1	55.67	55.67	55.67	K	GLEVVEFACGIPHLLKGGFTENASTKVDVYS	GLEVVEFACGIPHLLK(1)GGFTENASTK	GLEVVEFACGIPHLLK(55.67)GGFTENASTK(-55.67)	3	0.61717	2952000	2594700	1.1377	0.349905
medium-differential acetylated proteins	TBH51351.1;AIU09324.1;AFP40588.1;ABK75277.1	TBH51351.1	TBH51351.1 UDP-N-acetylmuramoyl-tripeptide--D-alanyl-D-alanine ligase	376;376;376;376	1	68.7347	68.735	68.735	K	NDAYNANPDSMRAGLKALAWMARQTAGGQPG	AGLK(1)ALAWMAR	AGLK(68.73)ALAWMAR	2	0.16505	2227200	1959000	1.13691	0.34913
medium-differential acetylated proteins	TBH30489.1;AIU07925.1;AFP39158.1;ABK71305.1	TBH30489.1	TBH30489.1 RNA polymerase sigma factor	272;272;272;272	1	132.758	132.76	132.76	K	DLIQEGNLGLIRAVEKFDYTKGYKFSTYATW	AVEK(1)FDYTK	AVEK(132.76)FDYTK(-132.76)	2	-0.59656	17303000	15235000	1.13574	0.347998
medium-differential acetylated proteins	TBH48862.1;AIU10692.1;AFP41966.1;ABK75407.1	TBH48862.1	TBH48862.1 citrate synthase 2	244;244;244;244	1	78.1127	78.113	78.113	K	GDARAVVKGILDRGDKLMGFGHRVYRAEDPR	GDK(1)LMGFGHR	GDK(78.11)LMGFGHR	2	-0.27054	5332000	4696100	1.13541	0.347678
medium-differential acetylated proteins	TBH30288.1;AIU11452.1;AFP42731.1;ABK73195.1	TBH30288.1	TBH30288.1 peptide-methionine (S)-S-oxide reductase	104;104;104;104	1	180.737	180.74	180.74	K	GSSYRSAIFYLDEEQKRIALETIADVDASGL	SAIFYLDEEQK(1)R	SAIFYLDEEQK(180.74)R	2	-0.10149	16679000	14720000	1.13308	0.34543
medium-differential acetylated proteins	TBH51819.1;CAA63918.1;AIU05292.1;AFP36493.1;ABK69994.1	TBH51819.1	TBH51819.1 DNA gyrase subunit A	637;637;637;637;637	1	99.6529	101.65	99.653	K	PYLVLATRNGLVKKSKLSDFDSNRSGGIVAI	SK(1)LSDFDSNR	SK(99.65)LSDFDSNR	2	-0.45328	4901200	4334600	1.13072	0.34315
medium-differential acetylated proteins	TBH39569.1;AIU05650.1;AFP36847.1;ABK70351.1	TBH39569.1	TBH39569.1 acetyl-CoA C-acetyltransferase	239;239;239;239	1	103.546	103.55	103.55	K	GVYRDNNLRADSSVEKLAKLKPVFGVKAGDA	ADSSVEK(1)LAK	ADSSVEK(103.55)LAK(-103.55)	2	0.24352	22645000	20084000	1.12751	0.340083
medium-differential acetylated proteins	TBH33628.1;AIU09964.1;AFP41241.1;ABK71664.1	TBH33628.1	TBH33628.1 acetyl-CoA C-acetyltransferase	16;16;16;35	1	206.488	206.49	206.49	K	MTTSVIVAGARTPVGKLMGSLKDFSGTDLGA	TPVGK(1)LMGSLK	TPVGK(206.49)LMGSLK(-206.49)	2	-1.0135	41293000	36711000	1.12481	0.337509
medium-differential acetylated proteins	TBH34317.1;AIU10087.1;AFP41366.1;ABK74238.1	TBH34317.1	TBH34317.1 multifunctional oxoglutarate decarboxylase/oxoglutarate dehydrogenase thiamine pyrophosphate-binding subunit/dihydrolipoyllysine-residue succinyltransferase subunit	473;473;473;473	0.99992	40.9625	126.25	126.25	K	EQQRWIQERVETKHDKPTVAEQKYILSKLNA	VETKHDK(1)PTVAEQK	VETK(-40.96)HDK(40.96)PTVAEQK(-126.25)	3	-0.2434	111090000	98897000	1.12329	0.336063
medium-differential acetylated proteins	TBH31896.1;AIU06640.1;AFP37836.1;ABK73271.1	TBH31896.1	TBH31896.1 elongation factor Tu	210;210;210;210	1	114.742	115.82	114.74	K	EAVDASIPDPVRETDKPFLMPVEDVFTITGR	ETDK(1)PFLMPVEDVFTITGR	ETDK(114.74)PFLMPVEDVFTITGR	2	-0.74537	2806500	2502600	1.12143	0.334307
medium-differential acetylated proteins	TBH34184.1;ABK70997.1;AIU07173.1;AFP38383.1	TBH34184.1	TBH34184.1 AarF/ABC1/UbiB kinase family protein	167;167;172;172	1	58.1193	58.119	58.119	K	KIQYPGADEALRADLKTIQRLVGVFKQLAPG	ADLK(1)TIQR	ADLK(58.12)TIQR	2	-1.2327	3614800	3226500	1.12035	0.333281
medium-differential acetylated proteins	TBH32403.1;AIU11234.1;AFP42512.1;ABK73839.1	TBH32403.1	TBH32403.1 NDMA-dependent methanol dehydrogenase	384;384;384;384	0.999266	31.3374	59.542	59.542	K	TGKYAGKGEVIKGDDKTIRAISEHIQDDWCT	GEVIK(0.001)GDDK(0.999)TIR	GEVIK(-31.34)GDDK(31.34)TIR	2	1.3542	4112500	3675500	1.1189	0.331914
medium-differential acetylated proteins	TBH50747.1;AIU09633.1;AFP40904.1;ABK73775.1	TBH50747.1	TBH50747.1 GNAT family N-acetyltransferase	32;32;32;32	1	73.6236	79.633	73.624	K	LAAVLGRAFADDPVTKWVIPDAARRARALPR	AFADDPVTK(1)WVIPDAAR	AFADDPVTK(73.62)WVIPDAAR	2	0.26783	2039100	1834900	1.11129	0.324809
medium-differential acetylated proteins	TBH50589.1;AIU09809.1;AFP41086.1;ABK70103.1	TBH50589.1	TBH50589.1 type I polyketide synthase	3054;3054;3054;3054	1	48.7942	65.107	48.794	K	RRLVSAIAGGRPMYEKPADRRFDHDVPEKRQ	PMYEK(1)PADR	PMYEK(48.79)PADR	2	-1.9633	10468000	9463500	1.10614	0.320064
medium-differential acetylated proteins	TBH26851.1;AIU05344.1;AFP36545.1;ABK71362.1	TBH26851.1	TBH26851.1 type VII secretion protein EccCb	448;448;448;448	1	86.8662	86.866	86.866	K	SATLEEAIKALAVNLKKRLPPPDLTTAQLRA	ALAVNLK(1)K	ALAVNLK(86.87)K(-86.87)	2	0.64372	2390500	2167000	1.10314	0.317311
medium-differential acetylated proteins	TBH45058.1;AIU10305.1;AFP41578.1;ABK69698.1	TBH45058.1	TBH45058.1 acetyl-CoA C-acetyltransferase	227;227;227;227	1	71.8787	83.087	71.879	K	REITPVTLPDGTVVSKDDGPRAGTTYEKISQ	EITPVTLPDGTVVSK(1)DDGPR	EITPVTLPDGTVVSK(71.88)DDGPR	2	0.45522	3154500	2861700	1.10232	0.316561
medium-differential acetylated proteins	AFP39430.1;TBH51651.1;AIU08197.1;ABK73249.1	AFP39430.1	AFP39430.1 Beta-lactamase	364;389;389;389	1	176.792	176.79	176.79	K	IAGNTSLAKLQSAQPKFVRRTYQALDL____	LQSAQPK(1)FVR	LQSAQPK(176.79)FVR	2	-0.056164	15186000	13838000	1.09741	0.312111
medium-differential acetylated proteins	AIU09691.1;AFP40967.1;ABK74879.1	AIU09691.1	AIU09691.1 valyl-tRNA synthetase	593;593;593	1	102.524	105.98	102.52	K	SIGEDHARASRNFATKLFNATRFALMNGAAP	NFATK(1)LFNATR	NFATK(102.52)LFNATR	2	0.6929	4371700	3985900	1.09679	0.311549
medium-differential acetylated proteins	TBH34055.1;AIU07296.1;AFP38511.1;ABK75341.1	TBH34055.1	TBH34055.1 peptide chain release factor 2	292;292;292;292	1	46.3338	48.423	46.334	K	SQLQNKVSAMRVLQAKLLERKRLEERAELDA	VLQAK(1)LLER	VLQAK(46.33)LLER	2	-1.2736	3922000	3582500	1.09477	0.309726
medium-differential acetylated proteins	TBH30507.1;AIU07906.1;AFP39139.1;ABK73623.1	TBH30507.1	TBH30507.1 molybdopterin guanine dinucleotide-containing S/N-oxide reductase	130;130;130;130	1	70.4116	70.412	70.412	K	AGRFHHAQSQVHRFLKMLGGYTFSRHSYSLG	FLK(1)MLGGYTFSR	FLK(70.41)MLGGYTFSR	2	1.3946	4800100	4407800	1.089	0.304573
medium-differential acetylated proteins	TBH45977.1;AIU06458.1;AFP37653.1;ABK71642.1	TBH45977.1	TBH45977.1 acyl-CoA desaturase	205;205;205;205	1	60.3582	60.358	60.358	K	DTQDGKDAARTAFRRKIGRQVAKDYVLLPAL	K(1)IGRQVAK	K(60.36)IGRQVAK(-60.36)	2	-0.035139	5794400	5340600	1.08497	0.301005
medium-differential acetylated proteins	ABK74111.1;TBH51513.1;AFP40681.1;AIU09414.1	ABK74111.1	ABK74111.1 malonyl CoA-acyl carrier protein transacylase	267;282;282;287	1	71.5397	81.949	71.54	K	GIVEFPPAGTLVGIAKRELKGTPTRAIKSPE	FQNAESAGIVEFPPAGTLVGIAK(1)R	FQNAESAGIVEFPPAGTLVGIAK(71.54)R	3	-0.98016	6603900	6092100	1.08401	0.300158
medium-differential acetylated proteins	TBH47628.1;AIU08788.1;AFP40031.1;ABK71890.1	TBH47628.1	TBH47628.1 ABC transporter ATP-binding protein/permease	325;325;325;325	1	43.3077	52.79	43.308	K	RTGLRRLFAPVVSNYKRYINRMAKFYGWNLS	LFAPVVSNYK(1)R	LFAPVVSNYK(43.31)R	2	-1.1399	2581800	2395400	1.07782	0.294738
medium-differential acetylated proteins	TBH48856.1;AIU10700.1;AFP41974.1;ABK69629.1	TBH48856.1	TBH48856.1 phosphoserine transaminase	105;105;105;105	1	106.13	138.77	106.13	K	IEKRSLHLTYGEFSSKFASCVTKNPFIDEPI	SLHLTYGEFSSK(1)FASCVTK	SLHLTYGEFSSK(106.13)FASCVTK(-106.13)	2	-0.51408	32434000	30220000	1.07326	0.290797
medium-differential acetylated proteins	AFP37801.1;TBH31864.1;CAE53837.1;AIU06606.1;ABK70312.1	AFP37801.1	AFP37801.1 DNA-directed RNA polymerase subunit beta	188;194;194;194;194	1	55.0637	72.928	55.064	K	DETIDKSTEKTLHSVKVIPGRGAWLEFDVDK	TLHSVK(1)VIPGR	TLHSVK(55.06)VIPGR	2	-0.24424	1819600	1698300	1.07142	0.289216
medium-differential acetylated proteins	TBH33277.1;AIU05800.1;AFP36996.1;ABK70564.1	TBH33277.1	TBH33277.1 SDR family NAD(P)-dependent oxidoreductase	158;158;158;158	1	156.755	173.73	156.75	K	PHKAVPKGYGPIAASKRAGETALYAMRPEFD	GYGPIAASK(1)R	GYGPIAASK(156.75)R	2	0.017967	55655000	51977000	1.07076	0.288647
medium-differential acetylated proteins	TBH44740.1;AIU06660.1;AFP37861.1;ABK73068.1	TBH44740.1	TBH44740.1 mycofactocin radical SAM maturase	381;381;381;381	1	117.16	131.04	117.16	K	SRGTKQGPVALKLLTKPPARFCNESPV____	LLTK(1)PPAR	LLTK(117.16)PPAR	2	-0.14623	35044000	32747000	1.07014	0.288117
medium-differential acetylated proteins	TBH33214.1;AIU05728.1;AFP36924.1;ABK76234.1	TBH33214.1	TBH33214.1 DNA gyrase subunit A	205;205;205;205	1	58.6986	58.699	58.699	K	AHNPREVMAACRALLKTPNMTDDRLCKLIPG	ALLK(1)TPNMTDDR	ALLK(58.7)TPNMTDDR	2	0.064405	3352100	3134600	1.06939	0.28747
medium-differential acetylated proteins	TBH33993.1;ABK74308.1;AIU07403.1;AFP38624.1	TBH33993.1	TBH33993.1 3-oxoacyl-ACP reductase FabG	201;201;203;203	1	160.183	184.36	160.18	K	RSAMTEAMPQRIWDEKLAEIPMGRAGEPDEV	IWDEK(1)LAEIPMGR	IWDEK(160.18)LAEIPMGR	2	0.368	17279000	16212000	1.06582	0.284427
medium-differential acetylated proteins	AIU07497.1;AIU06279.1;AFP38719.1;AFP37478.1;ABK71584.1;ABK69691.1;TBH27000.1	AIU07497.1	AIU07497.1 geranylgeranyl reductase	35;35;35;35;35;35;35	1	203.348	203.35	203.35	K	AWQAAQTGAKVVVLDKAEFPRDKPCGDGLTA	VVVLDK(1)AEFPR	VVVLDK(203.35)AEFPR	2	-0.43046	87343000	82047000	1.06455	0.283352
medium-differential acetylated proteins	AFP39229.1;TBH28723.1;AIU07997.1;ABK74522.1	AFP39229.1	AFP39229.1 putative RNA binding protein, contains S1 domain (putative transcriptional accessory protein, RNA binding)	108;104;104;104	1	62.2014	62.201	62.201	K	KLTDELRAALVAADTKARVEDIYLPYKPKRR	AALVAADTK(1)AR	AALVAADTK(62.2)AR	2	0.1668	4427100	4224400	1.04798	0.269559
medium-differential acetylated proteins	TBH45561.1;AIU07568.1;AFP38793.1;ABK74186.1	TBH45561.1	TBH45561.1 glutamate--tRNA ligase	442;442;442;442	1	153.119	153.12	153.12	K	IEAALKTALLEGLELKPRKAFGPIRVAVTGA	TALLEGLELK(1)PR	TALLEGLELK(153.12)PR	2	-1.8966	17392000	16637000	1.04538	0.267435
medium-differential acetylated proteins	AFP40471.1;TBH26911.1;AIU09213.1;ABK76046.1	AFP40471.1	AFP40471.1 2,3-dihydroxybenzoate-AMP ligase	533;544;544;544	1	137.749	292.08	137.75	K	EKVVHLDELPMTPSGKIQKFKLREQYS____	VVHLDELPMTPSGK(1)IQK	VVHLDELPMTPSGK(137.75)IQK(-137.75)	3	-0.61957	40240000	38874000	1.03514	0.259187
medium-differential acetylated proteins	TBH48856.1;AIU10700.1;AFP41974.1;ABK69629.1	TBH48856.1	TBH48856.1 phosphoserine transaminase	112;112;112;112	1	86.8139	86.814	86.814	K	LTYGEFSSKFASCVTKNPFIDEPIVVKTDPG	FASCVTK(1)NPFIDEPIVVK	FASCVTK(86.81)NPFIDEPIVVK(-86.81)	2	0.4164	4086800	3949300	1.03482	0.25893
medium-differential acetylated proteins	TBH34345.1;AIU10057.1;AFP41334.1;ABK70064.1	TBH34345.1	TBH34345.1 adenylate/guanylate cyclase domain-containing protein	365;365;365;365	1	71.8524	71.852	71.852	K	SFAGARRLKGIKGDVKMFRARMRDQ______	GDVK(1)MFR	GDVK(71.85)MFR	2	-0.19312	30046000	29072000	1.0335	0.257886
medium-differential acetylated proteins	TBH48777.1;AIU10798.1;AFP42071.1;ABK74971.1	TBH48777.1	TBH48777.1 sulfurtransferase	138;138;138;138	1	121.258	121.26	121.26	K	LSAEKVERPQTSYTAKEPDNSIRAFRDEVIA	VERPQTSYTAK(1)EPDNSIR	VERPQTSYTAK(121.26)EPDNSIR	3	-0.2041	15434000	14951000	1.03231	0.256936
medium-differential acetylated proteins	TBH46416.1;AIU06117.1;AFP37318.1;ABK72767.1	TBH46416.1	TBH46416.1 TetR family transcriptional regulator	323;323;323;323	1	80.6901	83.314	80.69	K	TDEKRFPKASATTADKLQESVDRLAAIVEG_	ASATTADK(1)LQESVDR	ASATTADK(80.69)LQESVDR	2	0.85857	1872400	1830700	1.02278	0.249469
medium-differential acetylated proteins	TBH27095.1;AIU05409.1;AFP36606.1;ABK72056.1	TBH27095.1	TBH27095.1 acyl-CoA thioesterase	79;79;79;79	1	134.478	134.48	134.48	K	LGVVAESGCRYFTELKFPGRLVVGLAVSRLG	YFTELK(1)FPGR	YFTELK(134.48)FPGR	2	0.037374	12414000	12147000	1.02198	0.248851
medium-differential acetylated proteins	TBH45364.1;AIU11430.1;AFP42710.1;ABK75878.1	TBH45364.1	TBH45364.1 NAD-dependent succinate-semialdehyde dehydrogenase	42;42;42;44	1	77.6625	77.662	77.662	K	QAAIEAAHKTGRTWAKSTTVAERAALIRKVA	TWAK(1)STTVAER	TWAK(77.66)STTVAER	2	-0.30741	4377200	4305500	1.01665	0.244749
medium-differential acetylated proteins	TBH51746.1;AIU08296.1;AFP39526.1;ABK73859.1;ABJ96316.1	TBH51746.1	TBH51746.1 aconitate hydratase	282;282;282;282;282	1	93.2576	149.96	93.258	K	VLTVTDMLRRHGVVGKFVEFYGKGVAEVPLA	HGVVGK(1)FVEFYGK	HGVVGK(93.26)FVEFYGK(-93.26)	2	-3.2256	23010000	22648000	1.01598	0.244237
medium-differential acetylated proteins	TBH48829.1;AIU10734.1;AFP42008.1;ABK75990.1	TBH48829.1	TBH48829.1 3-hydroxyacyl-CoA dehydrogenase	374;374;374;374	1	45.6801	60.436	45.68	K	EAAERGKGYSEKIEAKALERGRTTKEKSDAL	IEAK(1)ALER	IEAK(45.68)ALER	2	-1.5246	11235000	11086000	1.01344	0.242299
medium-differential acetylated proteins	TBH21606.1;AIU11153.1;AFP42431.1;ABK69586.1	TBH21606.1	TBH21606.1 type I DNA topoisomerase	811;811;811;811	1	84.0636	121.68	84.064	K	NEEITAQNGRYGPYLKRGTDSRSLATEDQIF	YGPYLK(1)R	YGPYLK(84.06)R	2	0.57115	17192000	17546000	0.979824	0.21769
medium-differential acetylated proteins	TBH45031.1;AIU10278.1;AFP41550.1;ABK74349.1	TBH45031.1	TBH45031.1 response regulator transcription factor	206;206;206;206	1	89.5479	89.548	89.548	K	KLGMERRTQAAVFASKLDRRN__________	TQAAVFASK(1)LDR	TQAAVFASK(89.55)LDR	2	-0.11045	3376700	3485800	0.968702	0.209957
medium-differential acetylated proteins	TBH51398.1;AIU09374.1;AFP40639.1;ABK73238.1	TBH51398.1	TBH51398.1 2-oxoglutarate dehydrogenase, E2 component, dihydrolipoamide succinyltransferase	571;571;571;571	1	124.374	159.19	124.37	K	RLIDGADAGRFLTTIKRRLEEGAFEADLGL_	FLTTIK(1)R	FLTTIK(124.37)R	2	-0.71546	33869000	34996000	0.967796	0.209337
medium-differential acetylated proteins	TBH44660.1;AIU06746.1;AFP37948.1;ABK71239.1	TBH44660.1	TBH44660.1 dTDP-4-dehydrorhamnose 3,5-epimerase	72;72;72;72	1	115.978	115.98	115.98	K	VLRGVHFAQVPPSQAKYVTCVRGAVFDVVVD	GVHFAQVPPSQAK(1)YVTCVR	GVHFAQVPPSQAK(115.98)YVTCVR	3	-0.18389	16926000	17592000	0.962142	0.205491
medium-differential acetylated proteins	TBH51691.1;AIU08240.1;AFP39470.1;ABK69982.1	TBH51691.1	TBH51691.1 type I glyceraldehyde-3-phosphate dehydrogenase	233;233;233;233	1	127.565	127.56	127.56	K	GAAKAIGLVLPELKGKLDGYALRVPIPTGSV	GK(1)LDGYALR	GK(127.56)LDGYALR	2	0.4962	32921000	34224000	0.961927	0.205346
medium-differential acetylated proteins	TBH45547.1;AIU07584.1;AFP38808.1;ABK70983.1	TBH45547.1	TBH45547.1 50S ribosomal protein L28	57;57;57;57	1	88.6806	88.681	88.681	K	PGGNKQRINACTSCIKAGKVSRA________	INACTSCIK(1)AGK	INACTSCIK(88.68)AGK(-88.68)	2	0.11604	6735900	7005000	0.961585	0.205115
medium-differential acetylated proteins	TBH48746.1;AIU10831.1;AFP42102.1;ABK71981.1	TBH48746.1	TBH48746.1 hypothetical protein EYS45_07410	99;225;225;225	1	60.0191	60.019	60.019	K	AANAAERRDFMTAQAKRMILVAAPLLSFGAS	RDFMTAQAK(1)R	RDFMTAQAK(60.02)R	2	-0.57714	125590000	130710000	0.960829	0.204606
medium-differential acetylated proteins	TBH49148.1;AIU10433.1;AFP41708.1;ABK72775.1	TBH49148.1	TBH49148.1 Ppx/GppA family phosphatase	260;260;260;260	1	84.5074	84.507	84.507	K	FDGLLRVCDELIGMTKEQRLALGPMHHGRAD	VCDELIGMTK(1)EQR	VCDELIGMTK(84.51)EQR	2	-1.6747	1891200	1971600	0.959221	0.203525
medium-differential acetylated proteins	TBH21606.1;AIU11153.1;AFP42431.1;ABK69586.1	TBH21606.1	TBH21606.1 type I DNA topoisomerase	294;294;294;294	1	126.101	126.1	126.1	K	SGLRGAQLAVTSVEQKPYTRRPYAPFMTSTL	GAQLAVTSVEQK(1)PYTR	GAQLAVTSVEQK(126.1)PYTR	2	-0.038135	3235400	3385100	0.955777	0.201224
medium-differential acetylated proteins	TBH33656.1;AIU09936.1;AFP41214.1;ABK74352.1;AAC44140.1	TBH33656.1	TBH33656.1 alkyl hydroperoxide reductase AhpD	15;15;15;15;15	1	107.788	116.52	107.79	K	_MSIDNIKSALPEYAKDLKLNLGSIANTTEL	SALPEYAK(1)DLK	SALPEYAK(107.79)DLK(-107.79)	2	0.30135	78831000	82790000	0.95218	0.198841
medium-differential acetylated proteins	TBH32311.1;AIU07035.1;AFP38241.1;ABK74100.1	TBH32311.1	TBH32311.1 acyl-CoA carboxylase subunit beta	43;43;43;43	1	84.5725	84.573	84.573	K	RTEETLHPVGEAAVDKVHAKGKLTARERILA	RTEETLHPVGEAAVDK(1)VHAK	RTEETLHPVGEAAVDK(84.57)VHAK(-84.57)	4	-0.20813	9820400	10380000	0.946089	0.194853
medium-differential acetylated proteins	TBH48829.1;AIU10734.1;AFP42008.1;ABK75990.1	TBH48829.1	TBH48829.1 3-hydroxyacyl-CoA dehydrogenase	385;385;385;385	1	106.926	106.93	106.93	K	KIEAKALERGRTTKEKSDALLARITPTADAA	EK(1)SDALLAR	EK(106.93)SDALLAR	2	1.4721	28867000	30549000	0.944941	0.194109
medium-differential acetylated proteins	TBH34317.1;AIU10087.1;AFP41366.1;ABK74238.1	TBH34317.1	TBH34317.1 multifunctional oxoglutarate decarboxylase/oxoglutarate dehydrogenase thiamine pyrophosphate-binding subunit/dihydrolipoyllysine-residue succinyltransferase subunit	217;217;217;217	1	73.2601	75.243	73.26	K	LQGKDGNRSLVVAAIKRCETMRFGQFIAAYE	SLVVAAIK(1)R	SLVVAAIK(73.26)R	2	-0.37754	8471500	8969200	0.94451	0.19383
medium-differential acetylated proteins	TBH50589.1;AIU09809.1;AFP41086.1;ABK70103.1	TBH50589.1	TBH50589.1 type I polyketide synthase	2276;2276;2276;2276	1	115.781	115.78	115.78	K	KVLLWAVQRLISGLSKIGAERDIASRLHVVL	LISGLSK(1)IGAER	LISGLSK(115.78)IGAER	2	1.0872	11599000	12424000	0.933596	0.186859
medium-differential acetylated proteins	TBH33278.1;AIU05801.1;AFP36997.1;ABK69704.1	TBH33278.1	TBH33278.1 acyl-CoA dehydrogenase	256;256;256;256	1	80.5449	143.98	80.545	K	ARVKSGASAGGHAAMKTFERTRPTVGAMAVG	SGASAGGHAAMK(1)TFER	SGASAGGHAAMK(80.54)TFER	3	-0.67899	44992000	48289000	0.931724	0.185682
medium-differential acetylated proteins	TBH49037.1;AIU10553.1;AFP41823.1;ABK73537.1	TBH49037.1	TBH49037.1 DNA helicase PcrA	146;146;146;146	1	170.321	170.32	170.32	K	RRLLMMIGKDLGLDTKRYSPRLLANGISNLK	DLGLDTK(1)R	DLGLDTK(170.32)R	2	0.55311	16228000	17656000	0.919121	0.177902
medium-differential acetylated proteins	TBH51393.1;AIU09369.1;AFP40634.1;ABK75389.1	TBH51393.1	TBH51393.1 glycine cleavage system aminomethyltransferase GcvT	276;276;276;276	1	141.954	141.95	141.95	K	WKKDAFWGRDALLAEKADGPKRVLRGLKALG	DALLAEK(1)ADGPK	DALLAEK(141.95)ADGPK(-141.95)	2	-1.482	6088200	6704800	0.908036	0.171262
medium-differential acetylated proteins	TBH26909.1;AIU09215.1;AFP40473.1;ABK72489.1	TBH26909.1	TBH26909.1 naphthoate synthase	27;27;27;27	1	232.594	232.59	232.59	K	GPVLTITINRPEAGNKFRHQTCLELFDALQK	SYEDILTEVDGPVLTITINRPEAGNK(1)FR	SYEDILTEVDGPVLTITINRPEAGNK(232.59)FR	3	-0.096381	22294000	24594000	0.906481	0.170346
medium-differential acetylated proteins	TBH32228.1;AIU07699.1;AFP38928.1;ABK72098.1	TBH32228.1	TBH32228.1 30S ribosomal protein S2	109;109;109;123	1	143.974	159.94	143.97	K	QRWLGGMLTNFSTVHKRLQRLKELEAMEQTG	WLGGMLTNFSTVHK(1)R	WLGGMLTNFSTVHK(143.97)R	2	-0.79654	5258600	5884400	0.893651	0.162924
medium-differential acetylated proteins	TBH44728.1;AIU06673.1;AFP37874.1;ABK72271.1	TBH44728.1	TBH44728.1 50S ribosomal protein L4	8;8;8;8	1	103.563	106.93	103.56	K	________MTLKVDVKTPAGKTDGSVELPAE	VDVK(1)TPAGK	VDVK(103.56)TPAGK(-103.56)	2	0.54271	4631600	5280800	0.877064	0.153694
medium-differential acetylated proteins	AIU11174.1;AFP42452.1;TBH32456.1;ABK69538.1	AIU11174.1	AIU11174.1 acetyl-CoA synthetase	365;365;654;654	1	90.3161	153.19	90.316	K	VTIYYTAPTLIRTFMKLGHQIPASHDLSSLR	TFMK(1)LGHQIPASHDLSSLR	TFMK(90.32)LGHQIPASHDLSSLR	4	-0.79575	59932000	68621000	0.873377	0.151697
medium-differential acetylated proteins	TBH33627.1;AIU09965.1;AFP41242.1;ABK73156.1	TBH33627.1	TBH33627.1 methylmalonyl-CoA epimerase	126;126;126;126	1	158.117	158.12	158.12	K	DRLRADGVRLLYDAPKRGTANSRINFIHPKD	LLYDAPK(1)R	LLYDAPK(158.12)R	2	1.086	19960000	23170000	0.861459	0.145378
medium-differential acetylated proteins	TBH34151.1;AIU07208.1;AFP38418.1;ABK73670.1	TBH34151.1	TBH34151.1 isovaleryl-CoA dehydrogenase	374;374;374;374	1	79.474	79.474	79.474	K	IVGEGTNEIQRNVIAKQLVARGGLDI_____	NVIAK(1)QLVAR	NVIAK(79.47)QLVAR	2	3.2245	8382100	9828600	0.852827	0.140929
medium-differential acetylated proteins	AIU06121.1;AFP37322.1;TBH46412.1;ABK70814.1	AIU06121.1	AIU06121.1 molybdopterin molybdenumtransferase	340;340;343;343	1	176.801	176.8	176.8	K	KLTATLTEPLTSPAGKRQFRRGVLTGDTVTS	LTATLTEPLTSPAGK(1)R	LTATLTEPLTSPAGK(176.8)R	2	0.065224	5329800	6296800	0.84643	0.1377
medium-differential acetylated proteins	AIU06882.1;TBH33813.1;AFP38085.1;ABK71400.1	AIU06882.1	AIU06882.1 homoserine acetyltransferase	267;279;279;279	1	64.5504	278.93	64.55	K	GGRYAVQSYLEYQGGKLARRFDPGTYVVLSD	YAVQSYLEYQGGK(1)LAR	YAVQSYLEYQGGK(64.55)LAR	2	-2.2887	1416100000	1686100000	0.839867	0.134446
medium-differential acetylated proteins	TBH48829.1;AIU10734.1;AFP42008.1;ABK75990.1	TBH48829.1	TBH48829.1 3-hydroxyacyl-CoA dehydrogenase	322;322;322;322	1	71.86	71.86	71.86	K	MQTINGGGSRPDGIAKQEIKKVGVLGAGMMG	NMIQAFFLDMQTINGGGSRPDGIAK(1)QEIK	NMIQAFFLDMQTINGGGSRPDGIAK(71.86)QEIK(-71.86)	3	-0.76225	4777700	5715400	0.835934	0.132526
medium-differential acetylated proteins	TBH46363.1;AIU06170.1;AFP37370.1;ABK71785.1	TBH46363.1	TBH46363.1 3-hydroxybutyryl-CoA dehydrogenase	277;277;277;277	1	80.4381	85.666	80.438	K	APPLLLRMVEAGQLGKKTGKGFYTY______	MVEAGQLGK(1)K	MVEAGQLGK(80.44)K(-80.44)	2	-0.90007	18925000	22926000	0.825482	0.127524
medium-differential acetylated proteins	TBH31896.1;AIU06640.1;AFP37836.1;ABK73271.1	TBH31896.1	TBH31896.1 elongation factor Tu	39;39;39;39	1	132.323	132.32	132.32	K	GKTTLTAAITKVLHDKFPDLNESRAFDQIDN	VLHDK(1)FPDLNESR	VLHDK(132.32)FPDLNESR	2	-2.2899	21098000	25609000	0.823851	0.126756
medium-differential acetylated proteins	TBH30544.1;AIU07919.1;AFP39152.1;ABK74955.1;AAA85644.1;TBH30489.1;AIU07925.1;AFP39158.1;ABK71305.1	TBH30544.1;TBH30489.1	TBH30544.1 sigma-70 family RNA polymerase sigma factor	99;99;99;99;99;246;246;246;246	1	134.851	143	134.85	K	NHLLEANLRLVVSLAKRYTGRGMAFLDLIQE;RHLLEANLRLVVSLAKRYTGRGMPLLDLIQE	LVVSLAK(1)R	LVVSLAK(134.85)R	2	0.33121	70899000	86794000	0.816865	0.123512
medium-differential acetylated proteins	ABK71908.1;TBH47639.1;AIU08774.1;AFP40018.1	ABK71908.1	ABK71908.1 malate synthase G	439;450;450;450	1	78.3345	78.334	78.334	K	MDEERRTSVNLKACIKAAADRVVFINTGFLD	ACIK(1)AAADR	ACIK(78.33)AAADR	2	-2.4858	2686500	3337000	0.805064	0.118178
medium-differential acetylated proteins	TBH48866.1;AIU10688.1;AFP41962.1;ABK72674.1	TBH48866.1	TBH48866.1 citrate synthase	307;307;307;307	1	58.2822	140.07	58.282	K	VSDFVRKVKNREDGVKLMGFGHRVYKNYDPR	NREDGVK(1)LMGFGHR	NREDGVK(58.28)LMGFGHR	4	-0.13649	73406000	92583000	0.792867	0.112856
medium-differential acetylated proteins	TBH26996.1;AFP38723.1;AFP37482.1;ABK72117.1;ABK71415.1;AIU07501.1;AIU06284.1	TBH26996.1	TBH26996.1 class 1b ribonucleoside-diphosphate reductase subunit beta	23;23;23;23;23;19;19	1	117.52	163.99	117.52	K	IDRVSAINWNRLQDEKDAEVWHRLTGNFWLP	LQDEK(1)DAEVWHR	LQDEK(117.52)DAEVWHR	2	-0.65213	5977900	7794100	0.766978	0.102188
medium-differential acetylated proteins	TBH30489.1;AIU07925.1;AFP39158.1;ABK71305.1	TBH30489.1	TBH30489.1 RNA polymerase sigma factor	316;316;316;316	1	72.8912	89.46	72.891	K	ARTIRIPVHMVEVINKLGRIQRELLQDLGRE	IPVHMVEVINK(1)LGR	IPVHMVEVINK(72.89)LGR	3	-0.79627	6153700	8113800	0.758424	0.0988448
medium-differential acetylated proteins	AIU06037.1;AFP37237.1;TBH29137.1;ABK76194.1	AIU06037.1	AIU06037.1 GNAT family acetyltransferase	88;88;95;95	1	51.2675	90.15	51.268	K	TGGAFQRFDDDTAELKRIWTHSAYRKRGLAK	FDDDTAELK(1)R	FDDDTAELK(51.27)R	2	-1.0795	2080100	2839200	0.732636	0.0892924
medium-differential acetylated proteins	TBH51633.1;AIU08178.1;AFP39410.1;ABK75706.1	TBH51633.1	TBH51633.1 replication-associated recombination protein A	388;388;388;388	1	102.378	111.06	102.38	K	LVPPHLRDGHYSGAAKLGHAVGYRYSHDHPD	DGHYSGAAK(1)LGHAVGYR	DGHYSGAAK(102.38)LGHAVGYR	3	0.76306	14107000	20166000	0.699544	0.078139
medium-differential acetylated proteins	AFP39229.1;TBH28723.1;AIU07997.1;ABK74522.1	AFP39229.1	AFP39229.1 putative RNA binding protein, contains S1 domain (putative transcriptional accessory protein, RNA binding)	216;212;212;212	1	107.317	117.93	107.32	K	TAPFSEEAAKSPAAQKFRDYFEFSEPLEQMP	SPAAQK(1)FR	SPAAQK(107.32)FR	2	-1.2264	16206000	23319000	0.69497	0.0766907
medium-differential acetylated proteins	AIU11436.1;AFP42715.1;TBH45368.1;ABK70243.1	AIU11436.1	AIU11436.1 glutamate synthase	724;742;744;744	1	53.8781	53.878	53.878	K	QAKANYVKAAGKGVLKVMSKMGISTLASYTG	GVLK(1)VMSK	GVLK(53.88)VMSK(-53.88)	2	0.18148	7183300	10847000	0.662238	0.0669539
medium-differential acetylated proteins	TBH31895.1;AIU06639.1;AFP37835.1;ABJ96334.1;AAM19252.1	TBH31895.1	TBH31895.1 elongation factor G	359;359;359;359;359	1	73.1566	76.713	73.157	K	SQVVNSTKGKKERLGKLFQMHANKENPVERA	LGK(1)LFQMHANK	LGK(73.16)LFQMHANK(-73.16)	2	-1.1341	3175000	5096200	0.623013	0.05665
medium-differential acetylated proteins	TBH27093.1;AIU05412.1;ABK72555.1;AFP36609.1	TBH27093.1	TBH27093.1 long-chain-fatty-acid--CoA ligase	514;514;514;523	1	80.2291	83.753	80.229	K	KALEVVDALPRNPSGKVLKTELRERFGRATS	NPSGK(1)VLK	NPSGK(80.23)VLK(-80.23)	2	0.59522	181700000	296650000	0.612506	0.0541258
medium-differential acetylated proteins	TBH45503.1;AIU07632.1;AFP38855.1;ABK72019.1	TBH45503.1	TBH45503.1 CoA-acylating methylmalonate-semialdehyde dehydrogenase	243;243;243;243	1	150.267	150.27	150.27	K	TPIAKYVYATGTAAGKRVQALGGAKNHAVVL	YVYATGTAAGK(1)R	YVYATGTAAGK(150.27)R	2	2.9619	7443700	13223000	0.562936	0.0434489
medium-differential acetylated proteins	TBH33628.1;AIU09964.1;AFP41241.1;ABK71664.1	TBH33628.1	TBH33628.1 acetyl-CoA C-acetyltransferase	133;133;133;152	1	88.9866	89.654	88.987	K	MSQAPHLLPKSREGYKYGDATLVDHLAYDGL	SREGYK(1)YGDATLVDHLAYDGLHDVFTDQPMGALTEQR	SREGYK(88.99)YGDATLVDHLAYDGLHDVFTDQPMGALTEQR	4	-0.81081	13106000	23492000	0.557892	0.0424699
medium-differential acetylated proteins	TBH46364.1;AIU06169.1;AFP37369.1;ABK73692.1	TBH46364.1	TBH46364.1 isocitrate lyase	189;189;189;189	1	156.918	156.92	156.92	K	AGVAGSHWEDQLASEKKCGHLGGKVLIPTQQ	AMIAAGVAGSHWEDQLASEK(1)K	AMIAAGVAGSHWEDQLASEK(156.92)K(-156.92)	3	1.5889	26467000	49074000	0.539328	0.0390257
medium-differential acetylated proteins	TBH50589.1;AIU09809.1;AFP41086.1;ABK70103.1	TBH50589.1	TBH50589.1 type I polyketide synthase	1864;1864;1864;1864	1	87.7543	99.375	87.754	K	GAAEADLGALKGQVTKLARTYKPFGPVLSDA	GQVTK(1)LAR	GQVTK(87.75)LAR	2	0.0084754	10258000	21490000	0.477338	0.0291914
medium-differential acetylated proteins	TBH30042.1;AIU10666.1;AFP41939.1;ABK70171.1	TBH30042.1	TBH30042.1 AMP-binding protein	519;519;519;519	1	135.098	135.1	135.1	K	RYVHVVDEFPMTVTGKIRKVQMREETVALLG	YVHVVDEFPMTVTGK(1)IR	YVHVVDEFPMTVTGK(135.1)IR	2	0.69328	75274000	169290000	0.444645	0.0249236
medium-differential acetylated proteins	TBH21986.1;AIU07829.1;AFP39059.1;ABK73765.1	TBH21986.1	TBH21986.1 30S ribosomal protein S15	44;44;44;44	1	55.2612	73.499	55.261	K	VALLTKRIQDLTEHLKVHKHDHHSRRGLLLL	IQDLTEHLK(1)VHK	IQDLTEHLK(55.26)VHK(-55.26)	4	-0.28095	1773000	4255300	0.416657	0.0217103
medium-differential acetylated proteins	TBH30043.1;AIU10667.1;AFP41940.1;ABK72632.1	TBH30043.1	TBH30043.1 AMP-dependent synthetase	531;531;531;531	1	60.3896	155.73	60.39	K	VRRVEFFDLPKTISGKIRRVELRKREDEAHQ	TISGK(1)IR	TISGK(60.39)IR	2	1.5227	171930000	698330000	0.246202	0.00886933
