# Supplementary material for: Lysine acetylome profiling reveals a dual regulatory role in carbon flux redirection and RNA degradation inhibition in Mycobacterium smegmatis
Source: Front Microbiol. 2026 May 29;17:1823773. doi: 10.3389/fmicb.2026.1823773 (PMC13260432; doi:10.3389/fmicb.2026.1823773)
Supplement: Supplementary file 2 [file Table_2.xlsx]

## Sheet: Motif enrichment
Motif enrichment
Category	Motif	Motif_Score	Foreground_matches|Foreground_size	Background_matches|Background_size	Fold_enrichment	unadjusted_P_value
Sauton-specific acetylated proteins	xxxxxxxxxxxxxTx_K_Rxxxxxxxxxxxxxx	8.31	8|398	22|7432	6.8	9.0e-005
Sauton-specific acetylated proteins	xxxxxxxxxxxxxPx_K_Rxxxxxxxxxxxxxx	6.67	7|390	18|7410	7.4	1.6e-004
Sauton-specific acetylated proteins	xxxxxxxxxxxxxxQ_K_xxxxxxxxxxxxxxx	3.53	23|383	196|7392	2.3	4.6e-004
Sauton-specific acetylated proteins	xxxxxxxxxxxxxxE_K_xxxxxSxxxxxxxxx	6.45	8|360	25|7196	6.4	1.2e-004
Sauton-specific acetylated proteins	xxxxxxxxxxxxVxA_K_xxxRxxxxxxxxxxx	7.93	6|352	8|7171	15.3	2.2e-005
Sauton-specific acetylated proteins	xxxxxxExxxxxPxx_K_xxxxxxxxxxxxxxx	5.25	7|346	25|7163	5.8	5.1e-004
Sauton-specific acetylated proteins	xxxxxxxxxxxxxxx_K_Mxxxxxxxxxxxxxx	2.88	14|339	114|7138	2.6	1.9e-003
Sauton-specific acetylated proteins	xxxHxxxxxxxxxxx_K_Lxxxxxxxxxxxxxx	5.96	6|325	16|7024	8.1	2.9e-004
Sauton-specific acetylated proteins	xxxxxxxxxxxxxxE_K_xxxxxxxxxxxxxxx	2.53	39|319	539|7008	1.6	3.7e-003
Sauton-specific acetylated proteins	xxxxxxxxxxxxxxx_K_FxxxxxxxxxxxxxV	6.07	7|280	19|6469	8.5	6.5e-005
Sauton-specific acetylated proteins	xxxxxxxxxPxxTxx_K_xxxxxxxxxxxxxxx	4.54	5|273	17|6450	6.9	1.6e-003
Sauton-specific acetylated proteins	xxNxxxxxxxxxxxx_K_Lxxxxxxxxxxxxxx	4.66	6|268	27|6433	5.3	1.7e-003
Sauton-specific acetylated proteins	xxxxxxxxxxxxxxx_K_xxKxxxxxxxxxPxx	4.66	5|262	16|6406	7.6	1.1e-003
Sauton-specific acetylated proteins	xxxxxGxxxxxxxxx_K_xxRxxxxxxxxxxxx	4.52	8|257	45|6390	4.4	8.8e-004
Sauton-specific acetylated proteins	xxxxxxxxxxxxxxx_K_Yxxxxxxxxxxxxxx	2.45	13|249	138|6345	2.4	4.5e-003
Sauton-specific acetylated proteins	xxxxxxxxxxxxxxV_K_Rxxxxxxxxxxxxxx	4.63	8|236	42|6207	5	4.1e-004
Sauton-specific acetylated proteins	xxxxxxxxxxxxxxx_K_Lxxxxxxxxxxxxxx	2.14	35|228	617|6165	1.5	8.5e-003
Sauton-specific acetylated proteins	xxxxxxxxxxxxxxx_K_xPxxxxxxxxxxxxx	2.37	17|193	238|5548	2.1	5.1e-003
Sauton-specific acetylated proteins	xxxxxxxxxxxxxxx_K_Fxxxxxxxxxxxxxx	2.32	12|176	151|5310	2.4	5.8e-003
Sauton-specific acetylated proteins	xxxxxxxxxVxxxxA_K_xxxxxxxxxxxxxxx	4.93	8|164	53|5159	4.7	5.0e-004
Sauton-specific acetylated proteins	xxxxxxxxxxxxxxL_K_xxRxxxxxxxxxxxx	4.74	6|156	29|5106	6.8	4.9e-004
Sauton-specific acetylated proteins	xxxxxxxxxxxxxDx_K_xxKxxxxxxxxxxxx	5.05	5|150	14|5077	12.1	1.5e-004
Sauton-specific acetylated proteins	xxxxxxxxxIxxxxx_K_xxxxxxxxxxxxxxx	2.08	14|145	237|5063	2.1	9.6e-003
7H9-specific acetylated proteins	xxxxxxxxxxxxxxA_K_Fxxxxxxxxxxxxxx	6.74	7|141	29|7432	12.7	3.6e-006
7H9-specific acetylated proteins	xxxxxxxxxxxxxxE_K_xxxxxxxxxxxxxxx	3.56	23|134	576|7403	2.2	3.2e-004
7H9-specific acetylated proteins	xxxxxxxxxxxxxxx_K_xxxxxRxxxxVxxxx	5.38	5|111	31|6827	9.9	2.4e-004
7H9-specific acetylated proteins	xxxxxxxxxxxADxx_K_xxxxxxxxxxxxxxx	5.42	8|106	75|6796	6.8	3.6e-005
medium-differential acetylated proteins	xxxxxxxxxxxxxxx_K_xxxxxKxxxxxxxxx	3.17	8|49	297|7432	4.1	7.3e-004
medium-differential acetylated proteins	xxxxxxxExxxxxxx_K_xxxxxxxxxxxxxxx	2.71	9|41	505|7135	3.1	2.0e-003
