# Supplementary material for: Lysine acetylome profiling reveals a dual regulatory role in carbon flux redirection and RNA degradation inhibition in Mycobacterium smegmatis
Source: Front Microbiol. 2026 May 29;17:1823773. doi: 10.3389/fmicb.2026.1823773 (PMC13260432; doi:10.3389/fmicb.2026.1823773)
Supplement: Supplementary file 3 [file Table_3.xlsx]

## Sheet: GO enrichment
GO enrichment
Category	GO	name	namespace	all_number_of_accs	all_GO2acc	diff_number_of_accs	diff_GO2acc	p_value	url
Sauton-specific acetylated proteins	GO:0045182	translation regulator activity	molecular_function	8|333	AFP39033.1(GO:0003743);TBH50502.1(GO:0003746);TBH34380.1(GO:0003746);AFP39229.1(GO:0003746);TBH51646.1(GO:0003746);TBH31896.1(GO:0003746);TBH31895.1(GO:0003746);TBH34055.1(GO:0016149)	5|181	TBH31895.1(GO:0003746);TBH34055.1(GO:0016149);TBH34380.1(GO:0003746);TBH31896.1(GO:0003746);AFP39229.1(GO:0003746)	0.25499863499654896	https://www.ebi.ac.uk/QuickGO/term/GO:0045182
Sauton-specific acetylated proteins	GO:0140110	transcription regulator activity	molecular_function	2|333	AFP39229.1(GO:0001073);TBH33823.1(GO:0000981)	2|181	AFP39229.1(GO:0001073);TBH33823.1(GO:0000981)	0.29469228264394975	https://www.ebi.ac.uk/QuickGO/term/GO:0140110
Sauton-specific acetylated proteins	GO:0005198	structural molecule activity	molecular_function	24|333	TBH31844.1(GO:0003735);TBH31894.1(GO:0003735);TBH31893.1(GO:0003735);TBH44696.1(GO:0003735);TBH32228.1(GO:0003735);TBH44697.1(GO:0003735);TBH44651.1(GO:0003735);TBH31843.1(GO:0003735);TBH45517.1(GO:0003735);TBH45512.1(GO:0003735);TBH44694.1(GO:0003735);TBH44621.1(GO:0003735);TBH44725.1(GO:0003735);TBH44647.1(GO:0003735);TBH44698.1(GO:0003735);TBH44700.1(GO:0003735);TBH44702.1(GO:0003735);TBH44729…	12|181	TBH44694.1(GO:0003735);TBH31844.1(GO:0003735);TBH44700.1(GO:0003735);TBH50694.1(GO:0003735);TBH51388.1(GO:0005198);TBH44696.1(GO:0003735);TBH44697.1(GO:0003735);TBH44702.1(GO:0003735);TBH31843.1(GO:0003735);TBH45517.1(GO:0003735);TBH44622.1(GO:0003735);TBH44698.1(GO:0003735)	0.15171416819412756	https://www.ebi.ac.uk/QuickGO/term/GO:0005198
Sauton-specific acetylated proteins	GO:0044183	protein folding chaperone	molecular_function	1|333	TBH46968.1(GO:0044183)	1|181	TBH46968.1(GO:0044183)	0.5435435435432622	https://www.ebi.ac.uk/QuickGO/term/GO:0044183
Sauton-specific acetylated proteins	GO:0016209	antioxidant activity	molecular_function	8|333	TBH45343.1(GO:0004784);TBH51510.1(GO:0004096);TBH49129.1(GO:0004096);TBH33655.1(GO:0051920;GO:0008379);TBH50592.1(GO:0016209;GO:0008379);TBH45313.1(GO:0004096);TBH45306.1(GO:0004096);TBH30773.1(GO:0004784)	3|181	TBH45306.1(GO:0004096);TBH50592.1(GO:0016209;GO:0008379);TBH45313.1(GO:0004096)	0.17848123846071032	https://www.ebi.ac.uk/QuickGO/term/GO:0016209
Sauton-specific acetylated proteins	GO:0005215	transporter activity	molecular_function	9|333	TBH21645.1(GO:0046961;GO:0046933);TBH51729.1(GO:0042626);TBH50465.1(GO:0042626;GO:0015421);TBH21648.1(GO:0046933);TBH47628.1(GO:0042626);TBH21647.1(GO:0046933);TBH46372.1(GO:0022857);TBH39820.1(GO:0005324);TBH48746.1(GO:0015385)	4|181	TBH46372.1(GO:0022857);TBH21647.1(GO:0046933);TBH51729.1(GO:0042626);TBH21645.1(GO:0046961;GO:0046933)	0.21994380308773775	https://www.ebi.ac.uk/QuickGO/term/GO:0005215
Sauton-specific acetylated proteins	GO:0098772	molecular function regulator	molecular_function	1|333	TBH32448.1(GO:0008603)	1|181	TBH32448.1(GO:0008603)	0.5435435435432622	https://www.ebi.ac.uk/QuickGO/term/GO:0098772
Sauton-specific acetylated proteins	GO:0005488	binding	molecular_function	182|333	TBH51303.1(GO:0050660);TBH31844.1(GO:0003723);AIU06121.1(GO:0046872;GO:0005524);TBH45012.1(GO:0043023;GO:0043022;GO:0005524;GO:0005525);AIU08357.1(GO:0051287;GO:0008270;GO:0005524);TBH50441.1(GO:0005524;GO:0003677);AIU11609.1(GO:0008270);AIU08260.1(GO:0008270);AIU11275.1(GO:0003689;GO:0005524;GO:0003677);AFP41475.1(GO:0008270);TBH31865.1(GO:0003677);TBH51759.1(GO:0031419;GO:0046872);TBH33628.1(GO…	103|181	TBH31844.1(GO:0003723);TBH44835.1(GO:0005524);TBH50441.1(GO:0005524;GO:0003677);TBH48840.1(GO:0005524;GO:0003677);AIU08260.1(GO:0008270);AIU11275.1(GO:0003689;GO:0005524;GO:0003677);TBH31865.1(GO:0003677);TBH51759.1(GO:0031419;GO:0046872);TBH33834.1(GO:0008270);TBH44702.1(GO:0070180);TBH48895.1(GO:0003676);TBH28227.1(GO:0050660);CAB55600.1(GO:0031177);TBH50386.1(GO:0005524);AIU09779.1(GO:0003676)…	0.05874056628925512	https://www.ebi.ac.uk/QuickGO/term/GO:0005488
Sauton-specific acetylated proteins	GO:0003824	catalytic activity	molecular_function	279|333	TBH32309.1(GO:0004792);TBH51303.1(GO:0009055);AIU06121.1(GO:0061599;GO:0061598);AIU08357.1(GO:0004399;GO:0004672;GO:0004635;GO:0004636);TBH46482.1(GO:0008972;GO:0050334);TBH51703.1(GO:0008964);TBH26835.1(GO:0016829;GO:0008747);AIU08260.1(GO:0003960;GO:0016491);AIU11275.1(GO:0003689);TBH51436.1(GO:0016874);TBH29153.1(GO:0004417;GO:0004789);TBH31865.1(GO:0001056;GO:0003899);TBH51759.1(GO:0004494);T…	152|181	TBH32309.1(GO:0004792);TBH49031.1(GO:0004347);TBH50441.1(GO:0003887);TBH48840.1(GO:0003678);AIU08260.1(GO:0003960;GO:0016491);AIU11275.1(GO:0003689);TBH31865.1(GO:0001056;GO:0003899);TBH51759.1(GO:0004494);TBH45885.1(GO:0004177);TBH34313.1(GO:0016491);TBH45365.1(GO:0004497;GO:0016705);TBH49054.1(GO:0003937;GO:0004643);TBH45279.1(GO:0003824);TBH33834.1(GO:0019239;GO:0000034);TBH39723.1(GO:0030729)…	0.11775501090456349	https://www.ebi.ac.uk/QuickGO/term/GO:0003824
Sauton-specific acetylated proteins	GO:0032991	protein-containing complex	cellular_component	52|333	TBH21645.1(GO:0045261;GO:0005753;GO:0005754);TBH31844.1(GO:0015934);TBH44599.1(GO:0071014);TBH44835.1(GO:0055052);TBH44740.1(GO:0019008);TBH44651.1(GO:0005763);TBH27125.1(GO:1990221);TBH44696.1(GO:0005763);TBH31865.1(GO:0005665;GO:0005666);TBH32448.1(GO:0005952);TBH21647.1(GO:0045261);AIU11275.1(GO:0005663;GO:0031389;GO:0031391;GO:0031390);TBH44697.1(GO:0005762);TBH45558.1(GO:0009316);TBH31893.1(…	33|181	TBH21645.1(GO:0045261;GO:0005753;GO:0005754);TBH31844.1(GO:0015934);TBH44599.1(GO:0071014);TBH44835.1(GO:0055052);TBH44740.1(GO:0019008);TBH44696.1(GO:0005763);TBH31843.1(GO:0015934;GO:0005762);TBH32448.1(GO:0005952);TBH21647.1(GO:0045261);AIU11275.1(GO:0005663;GO:0031389;GO:0031391;GO:0031390);TBH44697.1(GO:0005762);TBH45558.1(GO:0009316);TBH31865.1(GO:0005665;GO:0005666);TBH44694.1(GO:0015934;G…	0.04367535788029912	https://www.ebi.ac.uk/QuickGO/term/GO:0032991
Sauton-specific acetylated proteins	GO:0110165	cellular anatomical entity	cellular_component	144|333	TBH49031.1(GO:0005739);AIU06121.1(GO:0005829;GO:0005737);TBH51444.1(GO:0005829);TBH44696.1(GO:0005840);AIU11275.1(GO:0005829;GO:0005634);TBH31865.1(GO:0000790);TBH33628.1(GO:0005737;GO:0005777;GO:0005739);TBH44621.1(GO:0005840);TBH33834.1(GO:0005737;GO:0005634);TBH51503.1(GO:0016021);TBH34283.1(GO:0016021);TBH46362.1(GO:0016021);TBH45340.1(GO:0016021);TBH32212.1(GO:0005737);TBH39820.1(GO:0005811;…	78|181	TBH33812.1(GO:0005634;GO:0005829);TBH49031.1(GO:0005739);TBH45055.1(GO:0005737);TBH44599.1(GO:0005737;GO:0005829;GO:0031966;GO:0005739;GO:0005758;GO:0042645);TBH51547.1(GO:0005737);TBH32319.1(GO:0005739);TBH46968.1(GO:0005737;GO:0005739);TBH48866.1(GO:0005759;GO:0005737);TBH44696.1(GO:0005840);TBH27295.1(GO:0005759);TBH32448.1(GO:0005789;GO:0016021);AIU09691.1(GO:0005737);AIU11275.1(GO:0005829;GO…	0.08822253429148731	https://www.ebi.ac.uk/QuickGO/term/GO:0110165
Sauton-specific acetylated proteins	GO:0065007	biological regulation	biological_process	21|333	TBH51303.1(GO:0045454);TBH44599.1(GO:0050821);TBH50502.1(GO:0042327;GO:0006448;GO:0071264);TBH50592.1(GO:0045454);TBH44622.1(GO:0017148);TBH33655.1(GO:0045454);TBH33834.1(GO:0010389);TBH48746.1(GO:0030004);TBH27125.1(GO:0006879);TBH32245.1(GO:0045454);TBH33214.1(GO:0044774);AFP39229.1(GO:0001178;GO:0060303;GO:0051569;GO:0000433;GO:0032968;GO:0000414;GO:0000122;GO:0043618;GO:1900111;GO:1900114;GO:…	12|181	TBH44599.1(GO:0050821);TBH50592.1(GO:0045454);TBH44622.1(GO:0017148);TBH33834.1(GO:0010389);TBH32245.1(GO:0045454);TBH33214.1(GO:0044774);AFP39229.1(GO:0001178;GO:0060303;GO:0051569;GO:0000433;GO:0032968;GO:0000414;GO:0000122;GO:0043618;GO:1900111;GO:1900114;GO:0031454;GO:0071931;GO:0031440;GO:1900050;GO:0071441);AIU06195.1(GO:0031930;GO:1900008;GO:0045944;GO:0001079);TBH27295.1(GO:0050821);TBH46…	0.17324930271081368	https://www.ebi.ac.uk/QuickGO/term/GO:0065007
Sauton-specific acetylated proteins	GO:0008152	metabolic process	biological_process	207|333	TBH49031.1(GO:0006096;GO:0006094);TBH32309.1(GO:0002143);TBH31844.1(GO:0006412);AIU06121.1(GO:0006777;GO:0018315;GO:0032324);AIU08357.1(GO:0000105);TBH50441.1(GO:0006261);TBH51703.1(GO:0006099;GO:0015977);TBH48840.1(GO:0006289;GO:0006367);TBH44696.1(GO:0006412);AIU11275.1(GO:0006272;GO:0070914;GO:0006271;GO:0006260);TBH29153.1(GO:0009228);TBH31865.1(GO:0006366;GO:0006351;GO:0042797);TBH33628.1(GO…	115|181	TBH49031.1(GO:0006096;GO:0006094);TBH32309.1(GO:0002143);TBH31844.1(GO:0006412);TBH50441.1(GO:0006261);TBH48840.1(GO:0006289;GO:0006367);TBH44696.1(GO:0006412);AIU11275.1(GO:0006272;GO:0070914;GO:0006271;GO:0006260);TBH31865.1(GO:0006366;GO:0006351;GO:0042797);TBH44694.1(GO:0006412);TBH49054.1(GO:0006189;GO:0006164);TBH33834.1(GO:0009117;GO:0043103;GO:0009168;GO:0006146);TBH39723.1(GO:0006629);AI…	0.07698785164856359	https://www.ebi.ac.uk/QuickGO/term/GO:0008152
Sauton-specific acetylated proteins	GO:0022414	reproductive process	biological_process	3|333	TBH33214.1(GO:0000712);TBH21606.1(GO:0007131);TBH51820.1(GO:0000712)	2|181	TBH33214.1(GO:0000712);TBH51820.1(GO:0000712)	0.4059809090200801	https://www.ebi.ac.uk/QuickGO/term/GO:0022414
Sauton-specific acetylated proteins	GO:0009987	cellular process	biological_process	195|333	TBH49031.1(GO:0006096);TBH51303.1(GO:0045454);TBH31844.1(GO:0006412);AIU06121.1(GO:0006777;GO:0018315;GO:0032324);AIU08357.1(GO:0000105);TBH50441.1(GO:0006261);TBH48840.1(GO:0006289;GO:0006367);TBH44696.1(GO:0006412);AIU11275.1(GO:0006272;GO:0070914;GO:0006271;GO:0006260;GO:0007062);TBH29153.1(GO:0009228);TBH31865.1(GO:0006366;GO:0006351;GO:0042797);TBH33628.1(GO:0006635;GO:0006696);TBH44694.1(GO…	108|181	TBH49031.1(GO:0006096);TBH32309.1(GO:0002143);TBH31844.1(GO:0006412);TBH50441.1(GO:0006261);TBH48840.1(GO:0006289;GO:0006367);TBH44696.1(GO:0006412);AIU11275.1(GO:0006272;GO:0070914;GO:0006271;GO:0006260;GO:0007062);TBH31865.1(GO:0006366;GO:0006351;GO:0042797);TBH44694.1(GO:0006412);TBH49054.1(GO:0006189;GO:0006164);TBH33834.1(GO:0009117;GO:0043103;GO:0009168;GO:0006146);AIU10489.1(GO:0045226);TB…	0.08036983991479693	https://www.ebi.ac.uk/QuickGO/term/GO:0009987
Sauton-specific acetylated proteins	GO:0044419	interspecies interaction between organisms	biological_process	2|333	TBH46342.1(GO:0051701);TBH49145.1(GO:0044416;GO:0044409)	1|181	TBH46342.1(GO:0051701)	0.4977025217986142	https://www.ebi.ac.uk/QuickGO/term/GO:0044419
Sauton-specific acetylated proteins	GO:0040007	growth	biological_process	2|333	TBH49145.1(GO:0030447;GO:0036180);TBH46372.1(GO:0030447;GO:0036180;GO:0044182)	1|181	TBH46372.1(GO:0030447;GO:0036180;GO:0044182)	0.4977025217986142	https://www.ebi.ac.uk/QuickGO/term/GO:0040007
Sauton-specific acetylated proteins	GO:0051179	localization	biological_process	13|333	TBH27134.1(GO:0046907);TBH21645.1(GO:0015986;GO:0042776);AIU05391.1(GO:1902600);TBH44599.1(GO:0045041);TBH50502.1(GO:0000056);TBH50465.1(GO:0090374);TBH39820.1(GO:0044539);TBH21648.1(GO:0015986);AFP39229.1(GO:0044382;GO:0016973);TBH21647.1(GO:0015986);AIU06195.1(GO:0006606);TBH44758.1(GO:0045041);TBH46394.1(GO:0045041)	6|181	TBH21645.1(GO:0015986;GO:0042776);TBH44599.1(GO:0045041);AFP39229.1(GO:0044382;GO:0016973);TBH21647.1(GO:0015986);AIU06195.1(GO:0006606);TBH46394.1(GO:0045041)	0.18514251404767187	https://www.ebi.ac.uk/QuickGO/term/GO:0051179
Sauton-specific acetylated proteins	GO:0098754	detoxification	biological_process	2|333	TBH33812.1(GO:1990748);TBH51444.1(GO:0046294)	1|181	TBH33812.1(GO:1990748)	0.4977025217986142	https://www.ebi.ac.uk/QuickGO/term/GO:0098754
Sauton-specific acetylated proteins	GO:0019740	nitrogen utilization	biological_process	1|333	TBH44870.1(GO:0019676)	1|181	TBH44870.1(GO:0019676)	0.5435435435432622	https://www.ebi.ac.uk/QuickGO/term/GO:0019740
Sauton-specific acetylated proteins	GO:0050896	response to stimulus	biological_process	25|333	TBH46968.1(GO:0006986;GO:0034605;GO:0034620);TBH50502.1(GO:0071232;GO:0071264);TBH48840.1(GO:0006289);AIU11275.1(GO:0070914);TBH44868.1(GO:0032869);TBH45343.1(GO:0001320);TBH45027.1(GO:0006302);TBH49028.1(GO:0006284;GO:0006289);TBH49145.1(GO:0036180;GO:0044416);TBH45306.1(GO:0006979);TBH50691.1(GO:0006281;GO:0006974);TBH33655.1(GO:0006979);AFP39229.1(GO:0000433;GO:0043618);TBH30773.1(GO:0001320);…	14|181	TBH46968.1(GO:0006986;GO:0034605;GO:0034620);TBH45027.1(GO:0006302);TBH50592.1(GO:0034599);AFP39229.1(GO:0000433;GO:0043618);TBH45277.1(GO:0010045);TBH49028.1(GO:0006284;GO:0006289);TBH48840.1(GO:0006289);TBH27295.1(GO:0034605);AIU11275.1(GO:0070914);AIU06195.1(GO:0001079);TBH45581.1(GO:0006281;GO:0070914);TBH46372.1(GO:0036180);TBH33205.1(GO:0006979);TBH45306.1(GO:0006979)	0.1629650226419396	https://www.ebi.ac.uk/QuickGO/term/GO:0050896
7H9-specific acetylated proteins	GO:0045182	translation regulator activity	molecular_function	8|333	AFP39033.1(GO:0003743);TBH50502.1(GO:0003746);TBH34380.1(GO:0003746);AFP39229.1(GO:0003746);TBH51646.1(GO:0003746);TBH31896.1(GO:0003746);TBH31895.1(GO:0003746);TBH34055.1(GO:0016149)	3|84	TBH31895.1(GO:0003746);TBH50502.1(GO:0003746);AFP39033.1(GO:0003743)	0.21186005721052978	https://www.ebi.ac.uk/QuickGO/term/GO:0045182
7H9-specific acetylated proteins	GO:0005198	structural molecule activity	molecular_function	24|333	TBH31844.1(GO:0003735);TBH31894.1(GO:0003735);TBH31893.1(GO:0003735);TBH44696.1(GO:0003735);TBH32228.1(GO:0003735);TBH44697.1(GO:0003735);TBH44651.1(GO:0003735);TBH31843.1(GO:0003735);TBH45517.1(GO:0003735);TBH45512.1(GO:0003735);TBH44694.1(GO:0003735);TBH44621.1(GO:0003735);TBH44725.1(GO:0003735);TBH44647.1(GO:0003735);TBH44698.1(GO:0003735);TBH44700.1(GO:0003735);TBH44702.1(GO:0003735);TBH44729…	8|84	TBH31844.1(GO:0003735);TBH44621.1(GO:0003735);TBH44729.1(GO:0003735);TBH44725.1(GO:0003735);TBH44696.1(GO:0003735);TBH44647.1(GO:0003735);TBH44651.1(GO:0003735);TBH44649.1(GO:0003735)	0.11668245898933904	https://www.ebi.ac.uk/QuickGO/term/GO:0005198
7H9-specific acetylated proteins	GO:0140104	molecular carrier activity	molecular_function	1|333	TBH51433.1(GO:0000036)	1|84	TBH51433.1(GO:0000036)	0.25225225225211234	https://www.ebi.ac.uk/QuickGO/term/GO:0140104
7H9-specific acetylated proteins	GO:0016209	antioxidant activity	molecular_function	8|333	TBH45343.1(GO:0004784);TBH51510.1(GO:0004096);TBH49129.1(GO:0004096);TBH33655.1(GO:0051920;GO:0008379);TBH50592.1(GO:0016209;GO:0008379);TBH45313.1(GO:0004096);TBH45306.1(GO:0004096);TBH30773.1(GO:0004784)	2|84	TBH45343.1(GO:0004784);TBH33655.1(GO:0051920;GO:0008379)	0.3152064265816526	https://www.ebi.ac.uk/QuickGO/term/GO:0016209
7H9-specific acetylated proteins	GO:0005215	transporter activity	molecular_function	9|333	TBH21645.1(GO:0046961;GO:0046933);TBH51729.1(GO:0042626);TBH50465.1(GO:0042626;GO:0015421);TBH21648.1(GO:0046933);TBH47628.1(GO:0042626);TBH21647.1(GO:0046933);TBH46372.1(GO:0022857);TBH39820.1(GO:0005324);TBH48746.1(GO:0015385)	4|84	TBH21648.1(GO:0046933);TBH46372.1(GO:0022857);TBH50465.1(GO:0042626;GO:0015421);TBH21645.1(GO:0046961;GO:0046933)	0.11880460131266538	https://www.ebi.ac.uk/QuickGO/term/GO:0005215
7H9-specific acetylated proteins	GO:0140299	small molecule sensor activity	molecular_function	2|333	TBH44854.1(GO:0000155);TBH44656.1(GO:0000155)	1|84	TBH44854.1(GO:0000155)	0.37837837837823146	https://www.ebi.ac.uk/QuickGO/term/GO:0140299
7H9-specific acetylated proteins	GO:0005488	binding	molecular_function	182|333	TBH51303.1(GO:0050660);TBH31844.1(GO:0003723);AIU06121.1(GO:0046872;GO:0005524);TBH45012.1(GO:0043023;GO:0043022;GO:0005524;GO:0005525);AIU08357.1(GO:0051287;GO:0008270;GO:0005524);TBH50441.1(GO:0005524;GO:0003677);AIU11609.1(GO:0008270);AIU08260.1(GO:0008270);AIU11275.1(GO:0003689;GO:0005524;GO:0003677);AFP41475.1(GO:0008270);TBH31865.1(GO:0003677);TBH51759.1(GO:0031419;GO:0046872);TBH33628.1(GO…	52|84	TBH50446.1(GO:0003676);TBH51303.1(GO:0050660);AFP39033.1(GO:0003743;GO:0005525);TBH44599.1(GO:0051087;GO:0051082;GO:0003688;GO:0003697;GO:0005524);TBH50502.1(GO:0003746;GO:0043022;GO:0031369;GO:0005524);AIU08357.1(GO:0051287;GO:0008270;GO:0005524);CAB55600.1(GO:0031177);TBH44696.1(GO:0003723);TBH26891.1(GO:0005524);TBH31844.1(GO:0003723);TBH51643.1(GO:0046872;GO:0005524);TBH44651.1(GO:0019843;GO:…	0.030946261511780492	https://www.ebi.ac.uk/QuickGO/term/GO:0005488
7H9-specific acetylated proteins	GO:0003824	catalytic activity	molecular_function	279|333	TBH32309.1(GO:0004792);TBH51303.1(GO:0009055);AIU06121.1(GO:0061599;GO:0061598);AIU08357.1(GO:0004399;GO:0004672;GO:0004635;GO:0004636);TBH46482.1(GO:0008972;GO:0050334);TBH51703.1(GO:0008964);TBH26835.1(GO:0016829;GO:0008747);AIU08260.1(GO:0003960;GO:0016491);AIU11275.1(GO:0003689);TBH51436.1(GO:0016874);TBH29153.1(GO:0004417;GO:0004789);TBH31865.1(GO:0001056;GO:0003899);TBH51759.1(GO:0004494);T…	72|84	TBH49031.1(GO:0004347);TBH21645.1(GO:0046933;GO:0016887);AFP39033.1(GO:0003924);TBH44599.1(GO:0016887);TBH50502.1(GO:0016887);AIU08357.1(GO:0004399;GO:0004672;GO:0004635;GO:0004636);TBH47656.1(GO:0004497;GO:0016705);TBH48862.1(GO:0046912;GO:0004108);TBH44633.1(GO:0008886;GO:0004030;GO:0004029;GO:0043878;GO:0016620);TBH51703.1(GO:0008964);TBH48866.1(GO:0004108);TBH26891.1(GO:0004748);TBH33925.1(GO…	0.12004100422915427	https://www.ebi.ac.uk/QuickGO/term/GO:0003824
7H9-specific acetylated proteins	GO:0032991	protein-containing complex	cellular_component	52|333	TBH21645.1(GO:0045261;GO:0005753;GO:0005754);TBH31844.1(GO:0015934);TBH44599.1(GO:0071014);TBH44835.1(GO:0055052);TBH44740.1(GO:0019008);TBH44651.1(GO:0005763);TBH27125.1(GO:1990221);TBH44696.1(GO:0005763);TBH31865.1(GO:0005665;GO:0005666);TBH32448.1(GO:0005952);TBH21647.1(GO:0045261);AIU11275.1(GO:0005663;GO:0031389;GO:0031391;GO:0031390);TBH44697.1(GO:0005762);TBH45558.1(GO:0009316);TBH31893.1(…	18|84	TBH21645.1(GO:0045261;GO:0005753;GO:0005754);TBH50589.1(GO:0005835);TBH31844.1(GO:0015934);TBH44599.1(GO:0071014);TBH49045.1(GO:0042709);TBH51445.1(GO:0090730);TBH44621.1(GO:0005763);TBH45559.1(GO:0009316);TBH44729.1(GO:0005762);TBH44725.1(GO:0005763;GO:0015935);TBH44696.1(GO:0005763);TBH44649.1(GO:0015935);TBH21606.1(GO:0031422);TBH44651.1(GO:0005763);TBH49145.1(GO:0000015);TBH46372.1(GO:0009353…	0.033027562223794174	https://www.ebi.ac.uk/QuickGO/term/GO:0032991
7H9-specific acetylated proteins	GO:0110165	cellular anatomical entity	cellular_component	144|333	TBH49031.1(GO:0005739);AIU06121.1(GO:0005829;GO:0005737);TBH51444.1(GO:0005829);TBH44696.1(GO:0005840);AIU11275.1(GO:0005829;GO:0005634);TBH31865.1(GO:0000790);TBH33628.1(GO:0005737;GO:0005777;GO:0005739);TBH44621.1(GO:0005840);TBH33834.1(GO:0005737;GO:0005634);TBH51503.1(GO:0016021);TBH34283.1(GO:0016021);TBH46362.1(GO:0016021);TBH45340.1(GO:0016021);TBH32212.1(GO:0005737);TBH39820.1(GO:0005811;…	40|84	TBH49031.1(GO:0005739);TBH44599.1(GO:0005737;GO:0005829;GO:0031966;GO:0005739;GO:0005758;GO:0042645);TBH50502.1(GO:0005634;GO:0022626);TBH51547.1(GO:0005737);TBH51392.1(GO:0005759);TBH48866.1(GO:0005759;GO:0005737);TBH44696.1(GO:0005840);TBH45058.1(GO:0005777);TBH51643.1(GO:0005737;GO:0016021);TBH44651.1(GO:0005840;GO:0005739);TBH45343.1(GO:0005759);TBH33655.1(GO:0005829);TBH44621.1(GO:0005840);T…	0.06523345680445664	https://www.ebi.ac.uk/QuickGO/term/GO:0110165
7H9-specific acetylated proteins	GO:0065007	biological regulation	biological_process	21|333	TBH51303.1(GO:0045454);TBH44599.1(GO:0050821);TBH50502.1(GO:0042327;GO:0006448;GO:0071264);TBH50592.1(GO:0045454);TBH44622.1(GO:0017148);TBH33655.1(GO:0045454);TBH33834.1(GO:0010389);TBH48746.1(GO:0030004);TBH27125.1(GO:0006879);TBH32245.1(GO:0045454);TBH33214.1(GO:0044774);AFP39229.1(GO:0001178;GO:0060303;GO:0051569;GO:0000433;GO:0032968;GO:0000414;GO:0000122;GO:0043618;GO:1900111;GO:1900114;GO:…	10|84	TBH51303.1(GO:0045454);TBH44599.1(GO:0050821);TBH50502.1(GO:0042327;GO:0006448;GO:0071264);TBH33655.1(GO:0045454);TBH21606.1(GO:0000018;GO:0007004);TBH51346.1(GO:0008360);TBH49145.1(GO:0044416;GO:0042730);TBH46372.1(GO:0045454);TBH46394.1(GO:0050821);TBH51820.1(GO:0097046;GO:0000019;GO:0044774)	0.01310677027536571	https://www.ebi.ac.uk/QuickGO/term/GO:0065007
7H9-specific acetylated proteins	GO:0008152	metabolic process	biological_process	207|333	TBH49031.1(GO:0006096;GO:0006094);TBH32309.1(GO:0002143);TBH31844.1(GO:0006412);AIU06121.1(GO:0006777;GO:0018315;GO:0032324);AIU08357.1(GO:0000105);TBH50441.1(GO:0006261);TBH51703.1(GO:0006099;GO:0015977);TBH48840.1(GO:0006289;GO:0006367);TBH44696.1(GO:0006412);AIU11275.1(GO:0006272;GO:0070914;GO:0006271;GO:0006260);TBH29153.1(GO:0009228);TBH31865.1(GO:0006366;GO:0006351;GO:0042797);TBH33628.1(GO…	60|84	TBH49031.1(GO:0006096;GO:0006094);TBH21645.1(GO:0015986;GO:0042776);TBH45559.1(GO:0009098);TBH44599.1(GO:0051604);TBH27226.1(GO:0009082);TBH51547.1(GO:0006435);TBH44621.1(GO:0006412);TBH47656.1(GO:0006212);TBH51392.1(GO:0009098;GO:0009099;GO:0009097;GO:0009082);TBH51703.1(GO:0006099;GO:0015977);TBH48866.1(GO:0006099;GO:0005975);TBH31844.1(GO:0006412);TBH26891.1(GO:0006260);TBH45058.1(GO:0010124;G…	0.013300946792216549	https://www.ebi.ac.uk/QuickGO/term/GO:0008152
7H9-specific acetylated proteins	GO:0022414	reproductive process	biological_process	3|333	TBH33214.1(GO:0000712);TBH21606.1(GO:0007131);TBH51820.1(GO:0000712)	2|84	TBH21606.1(GO:0007131);TBH51820.1(GO:0000712)	0.14232056830238535	https://www.ebi.ac.uk/QuickGO/term/GO:0022414
7H9-specific acetylated proteins	GO:0009987	cellular process	biological_process	195|333	TBH49031.1(GO:0006096);TBH51303.1(GO:0045454);TBH31844.1(GO:0006412);AIU06121.1(GO:0006777;GO:0018315;GO:0032324);AIU08357.1(GO:0000105);TBH50441.1(GO:0006261);TBH48840.1(GO:0006289;GO:0006367);TBH44696.1(GO:0006412);AIU11275.1(GO:0006272;GO:0070914;GO:0006271;GO:0006260;GO:0007062);TBH29153.1(GO:0009228);TBH31865.1(GO:0006366;GO:0006351;GO:0042797);TBH33628.1(GO:0006635;GO:0006696);TBH44694.1(GO…	59|84	TBH49031.1(GO:0006096);TBH21645.1(GO:0015986;GO:0042776);TBH31844.1(GO:0006412);TBH44599.1(GO:0051131;GO:0008637;GO:0006458;GO:0045041;GO:0042026;GO:0007005);TBH50502.1(GO:0071232;GO:0071264;GO:0000056);TBH51547.1(GO:0006435);AIU08357.1(GO:0000105);TBH47656.1(GO:0006212);TBH51392.1(GO:0009098;GO:0009099;GO:0009097;GO:0009082);AIU05391.1(GO:1902600);TBH44621.1(GO:0006412);TBH44696.1(GO:0006412);TB…	0.0042340278278050454	https://www.ebi.ac.uk/QuickGO/term/GO:0009987
7H9-specific acetylated proteins	GO:0032502	developmental process	biological_process	2|333	TBH45343.1(GO:0001302);TBH30773.1(GO:0001302)	1|84	TBH45343.1(GO:0001302)	0.37837837837823146	https://www.ebi.ac.uk/QuickGO/term/GO:0032502
7H9-specific acetylated proteins	GO:0044419	interspecies interaction between organisms	biological_process	2|333	TBH46342.1(GO:0051701);TBH49145.1(GO:0044416;GO:0044409)	1|84	TBH49145.1(GO:0044416;GO:0044409)	0.37837837837823146	https://www.ebi.ac.uk/QuickGO/term/GO:0044419
7H9-specific acetylated proteins	GO:0040007	growth	biological_process	2|333	TBH49145.1(GO:0030447;GO:0036180);TBH46372.1(GO:0030447;GO:0036180;GO:0044182)	2|84	TBH49145.1(GO:0030447;GO:0036180);TBH46372.1(GO:0030447;GO:0036180;GO:0044182)	0.06306306306303502	https://www.ebi.ac.uk/QuickGO/term/GO:0040007
7H9-specific acetylated proteins	GO:0051179	localization	biological_process	13|333	TBH27134.1(GO:0046907);TBH21645.1(GO:0015986;GO:0042776);AIU05391.1(GO:1902600);TBH44599.1(GO:0045041);TBH50502.1(GO:0000056);TBH50465.1(GO:0090374);TBH39820.1(GO:0044539);TBH21648.1(GO:0015986);AFP39229.1(GO:0044382;GO:0016973);TBH21647.1(GO:0015986);AIU06195.1(GO:0006606);TBH44758.1(GO:0045041);TBH46394.1(GO:0045041)	8|84	TBH27134.1(GO:0046907);TBH21645.1(GO:0015986;GO:0042776);AIU05391.1(GO:1902600);TBH44599.1(GO:0045041);TBH50502.1(GO:0000056);TBH50465.1(GO:0090374);TBH21648.1(GO:0015986);TBH46394.1(GO:0045041)	0.004258289979396237	https://www.ebi.ac.uk/QuickGO/term/GO:0051179
7H9-specific acetylated proteins	GO:0098754	detoxification	biological_process	2|333	TBH33812.1(GO:1990748);TBH51444.1(GO:0046294)	1|84	TBH51444.1(GO:0046294)	0.37837837837823146	https://www.ebi.ac.uk/QuickGO/term/GO:0098754
7H9-specific acetylated proteins	GO:0050896	response to stimulus	biological_process	25|333	TBH46968.1(GO:0006986;GO:0034605;GO:0034620);TBH50502.1(GO:0071232;GO:0071264);TBH48840.1(GO:0006289);AIU11275.1(GO:0070914);TBH44868.1(GO:0032869);TBH45343.1(GO:0001320);TBH45027.1(GO:0006302);TBH49028.1(GO:0006284;GO:0006289);TBH49145.1(GO:0036180;GO:0044416);TBH45306.1(GO:0006979);TBH50691.1(GO:0006281;GO:0006974);TBH33655.1(GO:0006979);AFP39229.1(GO:0000433;GO:0043618);TBH30773.1(GO:0001320);…	7|84	TBH45343.1(GO:0001320);TBH50502.1(GO:0071232;GO:0071264);TBH21606.1(GO:0006301);TBH45036.1(GO:1904482);TBH49145.1(GO:0036180;GO:0044416);TBH46372.1(GO:0036180);TBH33655.1(GO:0006979)	0.17326420230499096	https://www.ebi.ac.uk/QuickGO/term/GO:0050896
medium-differential acetylated proteins	GO:0065007	biological regulation	biological_process	21|333=6.3%	TBH51303.1(GO:0045454);TBH44599.1(GO:0050821);TBH50502.1(GO:0042327;GO:0006448;GO:0071264);TBH50592.1(GO:0045454);TBH44622.1(GO:0017148);TBH33655.1(GO:0045454);TBH33834.1(GO:0010389);TBH48746.1(GO:0030004);TBH27125.1(GO:0006879);TBH32245.1(GO:0045454);TBH33214.1(GO:0044774);AFP39229.1(GO:0001178;GO:0060303;GO:0051569;GO:0000433;GO:0032968;GO:0000414;GO:0000122;GO:0043618;GO:1900111;GO:1900114;GO:…	3|27=11%	TBH21606.1(GO:0000018;GO:0007004);TBH44599.1(GO:0050821);TBH46394.1(GO:0050821)	0.157781	https://www.ebi.ac.uk/QuickGO/term/GO:0065007
medium-differential acetylated proteins	GO:0008152	metabolic process	biological_process	207|333=62.1%	TBH49031.1(GO:0006096;GO:0006094);TBH32309.1(GO:0002143);TBH31844.1(GO:0006412);AIU06121.1(GO:0006777;GO:0018315;GO:0032324);AIU08357.1(GO:0000105);TBH50441.1(GO:0006261);TBH51703.1(GO:0006099;GO:0015977);TBH48840.1(GO:0006289;GO:0006367);TBH44696.1(GO:0006412);AIU11275.1(GO:0006272;GO:0070914;GO:0006271;GO:0006260);TBH29153.1(GO:0009228);TBH31865.1(GO:0006366;GO:0006351;GO:0042797);TBH33628.1(GO…	20|27=74%	TBH45569.1(GO:0009082);TBH27669.1(GO:0046654);TBH51708.1(GO:0005975;GO:0006098;GO:0009052);TBH44599.1(GO:0051604);TBH44868.1(GO:0006096);TBH21986.1(GO:0006412);TBH47656.1(GO:0006212);TBH33818.1(GO:0006436);TBH51983.1(GO:0006072);TBH50589.1(GO:0006633);TBH44720.1(GO:0006412);TBH46394.1(GO:0051604);TBH44696.1(GO:0006412);TBH51398.1(GO:0006099);TBH21606.1(GO:0006301;GO:1902969;GO:0006265;GO:0043007;…	0.0707008	https://www.ebi.ac.uk/QuickGO/term/GO:0008152
medium-differential acetylated proteins	GO:0022414	reproductive process	biological_process	3|333=7%	TBH33214.1(GO:0000712);TBH21606.1(GO:0007131);TBH51820.1(GO:0000712)	1|27=3.7%	TBH21606.1(GO:0007131)	0.206584	https://www.ebi.ac.uk/QuickGO/term/GO:0022414
medium-differential acetylated proteins	GO:0009987	cellular process	biological_process	195|333=61%	TBH49031.1(GO:0006096);TBH51303.1(GO:0045454);TBH31844.1(GO:0006412);AIU06121.1(GO:0006777;GO:0018315;GO:0032324);AIU08357.1(GO:0000105);TBH50441.1(GO:0006261);TBH48840.1(GO:0006289;GO:0006367);TBH44696.1(GO:0006412);AIU11275.1(GO:0006272;GO:0070914;GO:0006271;GO:0006260;GO:0007062);TBH29153.1(GO:0009228);TBH31865.1(GO:0006366;GO:0006351;GO:0042797);TBH33628.1(GO:0006635;GO:0006696);TBH44694.1(GO…	18|27=67%	TBH45569.1(GO:0009082);TBH27669.1(GO:0046654);TBH51708.1(GO:0006098;GO:0009052);TBH44599.1(GO:0051131;GO:0008637;GO:0006458;GO:0045041;GO:0042026;GO:0007005);TBH44868.1(GO:0032869;GO:0006096);TBH21986.1(GO:0006412);TBH47656.1(GO:0006212);TBH33818.1(GO:0006436);TBH50589.1(GO:0006633);TBH44720.1(GO:0006412);TBH46394.1(GO:0051131;GO:0006458;GO:0045041;GO:0042026);TBH44696.1(GO:0006412);TBH46342.1(GO…	0.111613	https://www.ebi.ac.uk/QuickGO/term/GO:0009987
medium-differential acetylated proteins	GO:0044419	interspecies interaction between organisms	biological_process	2|333=0.6%	TBH46342.1(GO:0051701);TBH49145.1(GO:0044416;GO:0044409)	1|27=3.7%	TBH46342.1(GO:0051701)	0.149463	https://www.ebi.ac.uk/QuickGO/term/GO:0044419
medium-differential acetylated proteins	GO:0051179	localization	biological_process	13|333=4%	TBH27134.1(GO:0046907);TBH21645.1(GO:0015986;GO:0042776);AIU05391.1(GO:1902600);TBH44599.1(GO:0045041);TBH50502.1(GO:0000056);TBH50465.1(GO:0090374);TBH39820.1(GO:0044539);TBH21648.1(GO:0015986);AFP39229.1(GO:0044382;GO:0016973);TBH21647.1(GO:0015986);AIU06195.1(GO:0006606);TBH44758.1(GO:0045041);TBH46394.1(GO:0045041)	3|27=11%	TBH44599.1(GO:0045041);TBH46394.1(GO:0045041);TBH39820.1(GO:0044539)	0.0637629	https://www.ebi.ac.uk/QuickGO/term/GO:0051179
medium-differential acetylated proteins	GO:0050896	response to stimulus	biological_process	25|333=7.5%	TBH46968.1(GO:0006986;GO:0034605;GO:0034620);TBH50502.1(GO:0071232;GO:0071264);TBH48840.1(GO:0006289);AIU11275.1(GO:0070914);TBH44868.1(GO:0032869);TBH45343.1(GO:0001320);TBH45027.1(GO:0006302);TBH49028.1(GO:0006284;GO:0006289);TBH49145.1(GO:0036180;GO:0044416);TBH45306.1(GO:0006979);TBH50691.1(GO:0006281;GO:0006974);TBH33655.1(GO:0006979);AFP39229.1(GO:0000433;GO:0043618);TBH30773.1(GO:0001320);…	2|27=7.4%	TBH21606.1(GO:0006301);TBH44868.1(GO:0032869)	0.293058	https://www.ebi.ac.uk/QuickGO/term/GO:0050896
medium-differential acetylated proteins	GO:0032991	protein-containing complex	cellular_component	52|333=16%	TBH21645.1(GO:0045261;GO:0005753;GO:0005754);TBH31844.1(GO:0015934);TBH44599.1(GO:0071014);TBH44835.1(GO:0055052);TBH44740.1(GO:0019008);TBH44651.1(GO:0005763);TBH27125.1(GO:1990221);TBH44696.1(GO:0005763);TBH31865.1(GO:0005665;GO:0005666);TBH32448.1(GO:0005952);TBH21647.1(GO:0045261);AIU11275.1(GO:0005663;GO:0031389;GO:0031391;GO:0031390);TBH44697.1(GO:0005762);TBH45558.1(GO:0009316);TBH31893.1(…	9|27=33%	TBH50589.1(GO:0005835);TBH34317.1(GO:0045252);TBH44696.1(GO:0005763);TBH51398.1(GO:0045252);TBH21606.1(GO:0031422);TBH51983.1(GO:0009331);TBH31843.1(GO:0015934;GO:0005762);TBH44599.1(GO:0071014);TBH46394.1(GO:0071014)	0.00990801	https://www.ebi.ac.uk/QuickGO/term/GO:0032991
medium-differential acetylated proteins	GO:0110165	cellular anatomical entity	cellular_component	144|333=43%	TBH49031.1(GO:0005739);AIU06121.1(GO:0005829;GO:0005737);TBH51444.1(GO:0005829);TBH44696.1(GO:0005840);AIU11275.1(GO:0005829;GO:0005634);TBH31865.1(GO:0000790);TBH33628.1(GO:0005737;GO:0005777;GO:0005739);TBH44621.1(GO:0005840);TBH33834.1(GO:0005737;GO:0005634);TBH51503.1(GO:0016021);TBH34283.1(GO:0016021);TBH46362.1(GO:0016021);TBH45340.1(GO:0016021);TBH32212.1(GO:0005737);TBH39820.1(GO:0005811;…	13|27=48%	TBH51708.1(GO:0005737;GO:0005634);TBH44599.1(GO:0005737;GO:0005829;GO:0031966;GO:0005739;GO:0005758;GO:0042645);TBH44868.1(GO:0005737);TBH21986.1(GO:0005840);TBH44720.1(GO:0005840);TBH39820.1(GO:0005811;GO:0005783;GO:0005777;GO:0031235);TBH44696.1(GO:0005840);TBH31843.1(GO:0005840);TBH21606.1(GO:0035861;GO:0005634);TBH34317.1(GO:0005739);TBH50500.1(GO:0005737;GO:0005829);TBH46342.1(GO:0005737;GO:…	0.137806	https://www.ebi.ac.uk/QuickGO/term/GO:0110165
medium-differential acetylated proteins	GO:0005198	structural molecule activity	molecular_function	24|333=20%	TBH31844.1(GO:0003735);TBH31894.1(GO:0003735);TBH31893.1(GO:0003735);TBH44696.1(GO:0003735);TBH32228.1(GO:0003735);TBH44697.1(GO:0003735);TBH44651.1(GO:0003735);TBH31843.1(GO:0003735);TBH45517.1(GO:0003735);TBH45512.1(GO:0003735);TBH44694.1(GO:0003735);TBH44621.1(GO:0003735);TBH44725.1(GO:0003735);TBH44647.1(GO:0003735);TBH44698.1(GO:0003735);TBH44700.1(GO:0003735);TBH44702.1(GO:0003735);TBH44729…	4|27=15%	TBH44696.1(GO:0003735);TBH31843.1(GO:0003735);TBH44720.1(GO:0003735);TBH21986.1(GO:0003735)	0.0831347	https://www.ebi.ac.uk/QuickGO/term/GO:0005198
medium-differential acetylated proteins	GO:0005215	transporter activity	molecular_function	9|333=3%	TBH21645.1(GO:0046961;GO:0046933);TBH51729.1(GO:0042626);TBH50465.1(GO:0042626;GO:0015421);TBH21648.1(GO:0046933);TBH47628.1(GO:0042626);TBH21647.1(GO:0046933);TBH46372.1(GO:0022857);TBH39820.1(GO:0005324);TBH48746.1(GO:0015385)	1|27=3.7%	TBH39820.1(GO:0005324)	0.377283	https://www.ebi.ac.uk/QuickGO/term/GO:0005215
medium-differential acetylated proteins	GO:0005488	binding	molecular_function	182|333=55%	TBH51303.1(GO:0050660);TBH31844.1(GO:0003723);AIU06121.1(GO:0046872;GO:0005524);TBH45012.1(GO:0043023;GO:0043022;GO:0005524;GO:0005525);AIU08357.1(GO:0051287;GO:0008270;GO:0005524);TBH50441.1(GO:0005524;GO:0003677);AIU11609.1(GO:0008270);AIU08260.1(GO:0008270);AIU11275.1(GO:0003689;GO:0005524;GO:0003677);AFP41475.1(GO:0008270);TBH31865.1(GO:0003677);TBH51759.1(GO:0031419;GO:0046872);TBH33628.1(GO…	13|27=48%	TBH50589.1(GO:0000287);TBH34317.1(GO:0030976);TBH44868.1(GO:0030955;GO:0000287);TBH46839.1(GO:0003676);TBH33818.1(GO:0005524);TBH44696.1(GO:0003723);TBH21606.1(GO:0008270;GO:0003677);TBH51983.1(GO:0005509);TBH45468.1(GO:0030170);TBH50500.1(GO:0005524);TBH31843.1(GO:0070180;GO:0019843);TBH44599.1(GO:0051087;GO:0051082;GO:0003688;GO:0003697;GO:0005524);TBH46394.1(GO:0051087;GO:0051082;GO:0003688;GO…	0.123848	https://www.ebi.ac.uk/QuickGO/term/GO:0005488
medium-differential acetylated proteins	GO:0003824	catalytic activity	molecular_function	279|333=84%	TBH32309.1(GO:0004792);TBH51303.1(GO:0009055);AIU06121.1(GO:0061599;GO:0061598);AIU08357.1(GO:0004399;GO:0004672;GO:0004635;GO:0004636);TBH46482.1(GO:0008972;GO:0050334);TBH51703.1(GO:0008964);TBH26835.1(GO:0016829;GO:0008747);AIU08260.1(GO:0003960;GO:0016491);AIU11275.1(GO:0003689);TBH51436.1(GO:0016874);TBH29153.1(GO:0004417;GO:0004789);TBH31865.1(GO:0001056;GO:0003899);TBH51759.1(GO:0004494);T…	22|27=81%	TBH44599.1(GO:0016887);TBH44868.1(GO:0016301;GO:0004743);TBH47656.1(GO:0004497;GO:0016705);TBH30043.1(GO:0003824;GO:0003987);TBH51398.1(GO:0004149);TBH51983.1(GO:0052591);TBH50500.1(GO:0004055);TBH21606.1(GO:0003917);TBH51436.1(GO:0016874);TBH45592.1(GO:0009055);TBH39820.1(GO:0031957;GO:0003824;GO:0004467);TBH27669.1(GO:0003934);TBH50589.1(GO:0004318;GO:0008897);TBH45468.1(GO:0008483;GO:0003992);…	0.192655	https://www.ebi.ac.uk/QuickGO/term/GO:0003824
