# Supplementary material for: Lysine acetylome profiling reveals a dual regulatory role in carbon flux redirection and RNA degradation inhibition in Mycobacterium smegmatis
Source: Front Microbiol. 2026 May 29;17:1823773. doi: 10.3389/fmicb.2026.1823773 (PMC13260432; doi:10.3389/fmicb.2026.1823773)
Supplement: Supplementary file 4 [file Table_4.xlsx]

## Sheet: KEGG enrichmen
KEGG enrichmen
Category	pathway	pathway_name	class	all_number_of_accs	all_KO2acc	diff_number_of_accs	diff_KO2acc	p_value	url
Sauton-specific acetylated proteins	ko00400	Phenylalanine, tyrosine and tryptophan biosynthesis	Metabolism	6|287	K01736(TBH51641.1);K01735(TBH51643.1);K00766(AIU09351.1);K01626(TBH51362.1);K00817(TBH45277.1);K01609(TBH44875.1)	5|147	K01736(TBH51641.1);K00817(TBH45277.1);K00766(AIU09351.1);K01626(TBH51362.1);K01609(TBH44875.1)	0.10152414357933931	http://www.kegg.jp/kegg-bin/show_pathway?ko00400+K01736+K00817+K00766+K01626+K01609
Sauton-specific acetylated proteins	ko00670	One carbon pool by folate	Metabolism	7|287	K00600(TBH45036.1);K00602(TBH49054.1);K00605(TBH51393.1);K01491(TBH33808.1);K08289(TBH29130.1;TBH45059.1);K01433(AIU07397.1)	4|147	K01491(TBH33808.1);K00602(TBH49054.1);K08289(TBH45059.1);K01433(AIU07397.1)	0.28270771335655015	http://www.kegg.jp/kegg-bin/show_pathway?ko00670+K01491+K00602+K08289+K01433
Sauton-specific acetylated proteins	ko00640	Propanoate metabolism	Metabolism	27|287	K00140(TBH45503.1);K05606(TBH33627.1);K00823(TBH45468.1);K01895(AIU11174.1;TBH30043.1);K18472(TBH51436.1);K01692(TBH45279.1;TBH45062.1;TBH33925.1;TBH30032.1;TBH50623.1;TBH39813.1);K00249(TBH33710.1);K01966(TBH32311.1);K01903(TBH49044.1);K01902(TBH49045.1);K01782(TBH48829.1);K00382(TBH46372.1;TBH32245.1);K01908(TBH49157.1);K11263(TBH32308.1);K01847(TBH51759.1;TBH51760.1);K13919(TBH44628.1);K00626(…	13|147	K01692(TBH33925.1;TBH50623.1;TBH45279.1;TBH30032.1);K01966(TBH32311.1);K01902(TBH49045.1);K01782(TBH48829.1);K00382(TBH46372.1;TBH32245.1);K01908(TBH49157.1);K11263(TBH32308.1);K01847(TBH51759.1);K00626(TBH45058.1)	0.15121434615050228	http://www.kegg.jp/kegg-bin/show_pathway?ko00640+K01692+K01966+K01902+K01782+K00382+K01908+K11263+K01847+K00626
Sauton-specific acetylated proteins	ko00190	Oxidative phosphorylation	Metabolism	7|287	K02113(TBH21648.1);K02112(TBH21645.1);K02111(TBH21647.1);K03891(TBH51379.1);K03890(AIU09354.1);K01507(TBH27679.1);K02109(TBH21648.1);K00239(TBH33829.1)	5|147	K02112(TBH21645.1);K01507(TBH27679.1);K02111(TBH21647.1);K03891(TBH51379.1);K03890(AIU09354.1)	0.17577044786953544	http://www.kegg.jp/kegg-bin/show_pathway?ko00190+K02112+K01507+K02111+K03891+K03890
Sauton-specific acetylated proteins	ko04146	Peroxisome	Cellular Processes	7|287	K04564(TBH45343.1;TBH30773.1);K01897(TBH39672.1;TBH51371.1);K01796(TBH44976.1;TBH48817.1);K00031(TBH33815.1)	2|147	K01796(TBH48817.1);K00031(TBH33815.1)	0.1513623596338798	http://www.kegg.jp/kegg-bin/show_pathway?ko04146+K01796+K00031
Sauton-specific acetylated proteins	ko00333	Prodigiosin biosynthesis	Metabolism	5|287	K00645(ABK74111.1);K00059(TBH46974.1;TBH33993.1;TBH39737.1;TBH39570.1)	3|147	K00059(TBH46974.1;TBH39737.1;TBH39570.1)	0.32209461441517184	http://www.kegg.jp/kegg-bin/show_pathway?ko00333+K00059
Sauton-specific acetylated proteins	ko03010	Ribosome	Genetic Information Processing	37|287	K02902(TBH45547.1);K02931(TBH44700.1);K02956(TBH21986.1);K02933(TBH44697.1);K02935(TBH31862.1);K02952(TBH44651.1);K02950(TBH31893.1);K02939(TBH51866.1);K02884(TBH45512.1);K02959(TBH45517.1);K02992(TBH31894.1);K02996(TBH44621.1);K02994(TBH44698.1);K02863(TBH31844.1);K02968(TBH50740.1);K02864(TBH31861.1);K02867(TBH31843.1);K02888(TBH50693.1);K02874(TBH44702.1);K02876(TBH44694.1);K02926(TBH44728.1);…	16|147	K02931(TBH44700.1);K02874(TBH44702.1);K02933(TBH44697.1);K02863(TBH31844.1);K02935(TBH31862.1);K02871(TBH44622.1);K02899(TBH50694.1);K02939(TBH51866.1);K02864(TBH31861.1);K02876(TBH44694.1);K02959(TBH45517.1);K02982(TBH44723.1);K02994(TBH44698.1);K02867(TBH31843.1);K02988(TBH44696.1);K02945(TBH50446.1)	0.08201661222213144	http://www.kegg.jp/kegg-bin/show_pathway?ko03010+K02931+K02874+K02933+K02863+K02935+K02871+K02899+K02939+K02864+K02876+K02959+K02982+K02994+K02867+K02988+K02945
Sauton-specific acetylated proteins	ko03440	Homologous recombination	Genetic Information Processing	6|287	K03553(TBH30521.1);K03629(TBH51822.1);K03111(TBH51864.1);K02338(TBH51824.1);K02343(AIU11275.1);K02335(TBH50441.1)	3|147	K02343(AIU11275.1);K02335(TBH50441.1);K02338(TBH51824.1)	0.3152415375127139	http://www.kegg.jp/kegg-bin/show_pathway?ko03440+K02343+K02335+K02338
Sauton-specific acetylated proteins	ko00071	Fatty acid degradation	Metabolism	16|287	K00001(TBH31888.1);K01692(TBH45279.1;TBH45062.1;TBH33925.1;TBH30032.1;TBH50623.1;TBH39813.1);K00249(TBH33710.1);K00248(TBH34151.1);K01782(TBH48829.1);K01897(TBH39672.1;TBH51371.1);K00626(TBH39569.1;TBH45058.1;TBH33628.1);K00632(TBH44990.1)	8|147	K00249(TBH33710.1);K01782(TBH48829.1);K00626(TBH45058.1);K00632(TBH44990.1);K01692(TBH33925.1;TBH50623.1;TBH45279.1;TBH30032.1)	0.20107528113142442	http://www.kegg.jp/kegg-bin/show_pathway?ko00071+K00249+K01782+K00626+K00632+K01692
Sauton-specific acetylated proteins	ko00350	Tyrosine metabolism	Metabolism	3|287	K00135(TBH45364.1);K00001(TBH31888.1);K00817(TBH45277.1)	1|147	K00817(TBH45277.1)	0.36685009470632485	http://www.kegg.jp/kegg-bin/show_pathway?ko00350+K00817
Sauton-specific acetylated proteins	ko03420	Nucleotide excision repair	Genetic Information Processing	6|287	K10843(TBH48840.1);K03701(TBH50465.1);K01972(TBH45581.1);K03723(TBH49138.1);K03657(TBH49037.1);K02335(TBH50441.1)	4|147	K03723(TBH49138.1);K10843(TBH48840.1);K02335(TBH50441.1);K01972(TBH45581.1)	0.24671076848823645	http://www.kegg.jp/kegg-bin/show_pathway?ko03420+K03723+K10843+K02335+K01972
Sauton-specific acetylated proteins	ko00785	Lipoic acid metabolism	Metabolism	1|287	K03644(TBH51401.1)	1|147	K03644(TBH51401.1)	0.5121951219513133	http://www.kegg.jp/kegg-bin/show_pathway?ko00785+K03644
Sauton-specific acetylated proteins	ko01230	Biosynthesis of amino acids	Metabolism	49|287	K01689(TBH49145.1);K01687(TBH27226.1);K00817(TBH45277.1);K01681(TBH51746.1);K00616(TBH51708.1);K00600(TBH45036.1);K01586(TBH34397.1);K00766(AIU09351.1);K01626(TBH51362.1);K01915(TBH51404.1;TBH51408.1);K00873(TBH44868.1);K00620(AIU08896.1);K01703(TBH45559.1);K01647(TBH48862.1;TBH48866.1);K01609(TBH44875.1);K00134(TBH51691.1);K00133(TBH32390.1);K00265(TBH44870.1;AIU11436.1);K01834(TBH46342.1);K0028…	25|147	K00817(TBH45277.1);K01687(TBH27226.1);K00615(TBH51709.1);K01623(TBH28376.1);K00766(AIU09351.1);K01626(TBH51362.1);K01915(TBH51408.1);K01704(TBH45558.1);K01647(TBH48866.1);K00930(TBH50496.1);K00134(TBH51691.1);K00133(TBH32390.1);K00265(TBH44870.1);K01834(TBH46342.1);K01609(TBH44875.1);K00549(AIU11609.1);K01697(TBH45055.1);K01736(TBH51641.1);K00948(TBH49136.1);K01733(TBH34399.1);K00927(TBH51692.1);…	0.12447879606814692	http://www.kegg.jp/kegg-bin/show_pathway?ko01230+K00817+K01687+K00615+K01623+K00766+K01626+K01915+K01704+K01647+K00930+K00134+K00133+K00265+K01834+K01609+K00549+K01697+K01736+K00948+K01733+K00927+K01803+K00674+K01523+K00031
Sauton-specific acetylated proteins	ko00010	Glycolysis / Gluconeogenesis	Metabolism	21|287	K00134(TBH51691.1);K01803(TBH51693.1);K00001(TBH31888.1);K01689(TBH49145.1);K01834(TBH46342.1);K01810(TBH49031.1);K00175(AIU09705.1);K00138(TBH44633.1);K01596(TBH39674.1);K00886(TBH30488.1);K02446(TBH45026.1);K01623(TBH28376.1);K00382(TBH46372.1;TBH32245.1);K00927(TBH51692.1);K00873(TBH44868.1);K01895(AIU11174.1;TBH30043.1);K00174(TBH50675.1);K21071(TBH45577.1);K00163(TBH51431.1)	12|147	K00134(TBH51691.1);K01834(TBH46342.1);K01803(TBH51693.1);K00175(AIU09705.1);K00138(TBH44633.1);K00927(TBH51692.1);K01623(TBH28376.1);K00382(TBH46372.1;TBH32245.1);K01810(TBH49031.1);K21071(TBH45577.1);K00163(TBH51431.1)	0.15382253182007188	http://www.kegg.jp/kegg-bin/show_pathway?ko00010+K00134+K01834+K01803+K00175+K00138+K00927+K01623+K00382+K01810+K21071+K00163
Sauton-specific acetylated proteins	ko03410	Base excision repair	Genetic Information Processing	3|287	K02335(TBH50441.1);K01972(TBH45581.1);K10563(TBH49028.1)	3|147	K02335(TBH50441.1);K01972(TBH45581.1);K10563(TBH49028.1)	0.1330287171108586	http://www.kegg.jp/kegg-bin/show_pathway?ko03410+K02335+K01972+K10563
Sauton-specific acetylated proteins	ko00770	Pantothenate and CoA biosynthesis	Metabolism	5|287	K01687(TBH27226.1);K01918(TBH27300.1);K00826(TBH51392.1);K00867(TBH45037.1);K00053(TBH45569.1)	2|147	K01687(TBH27226.1);K01918(TBH27300.1)	0.30654521923646577	http://www.kegg.jp/kegg-bin/show_pathway?ko00770+K01687+K01918
Sauton-specific acetylated proteins	ko02010	ABC transporters	Environmental Information Processing	4|287	K02471(TBH47628.1);K10112(TBH34309.1;TBH44835.1);K09812(TBH34139.1)	2|147	K10112(TBH34309.1;TBH44835.1)	0.3771839001910217	http://www.kegg.jp/kegg-bin/show_pathway?ko02010+K10112
Sauton-specific acetylated proteins	ko03018	RNA degradation	Genetic Information Processing	8|287	K08300(TBH50692.1);K00962(TBH21987.1);K01689(TBH49145.1);K03628(TBH34401.1);K04077(TBH44599.1;TBH46394.1);K12574(TBH26834.1);K04043(TBH46968.1)	6|147	K12574(TBH26834.1);K04077(TBH44599.1;TBH46394.1);K04043(TBH46968.1);K03628(TBH34401.1);K00962(TBH21987.1)	0.11885430284509041	http://www.kegg.jp/kegg-bin/show_pathway?ko03018+K12574+K04077+K04043+K03628+K00962
Sauton-specific acetylated proteins	ko03008	Ribosome biogenesis in eukaryotes	Genetic Information Processing	1|287	K13288(AIU09779.1)	1|147	K13288(AIU09779.1)	0.5121951219513133	http://www.kegg.jp/kegg-bin/show_pathway?ko03008+K13288
Sauton-specific acetylated proteins	ko00562	Inositol phosphate metabolism	Metabolism	3|287	K00140(TBH45503.1);K01858(TBH51857.1);K01803(TBH51693.1)	2|147	K01858(TBH51857.1);K01803(TBH51693.1)	0.3853245599073567	http://www.kegg.jp/kegg-bin/show_pathway?ko00562+K01858+K01803
Sauton-specific acetylated proteins	ko00480	Glutathione metabolism	Metabolism	3|287	K01255(AIU09371.1);K00033(TBH51823.1);K00031(TBH33815.1)	1|147	K00031(TBH33815.1)	0.36685009470632485	http://www.kegg.jp/kegg-bin/show_pathway?ko00480+K00031
Sauton-specific acetylated proteins	ko00620	Pyruvate metabolism	Metabolism	21|287	K00116(TBH32212.1);K00163(TBH51431.1);K01679(TBH45027.1);K01895(AIU11174.1;TBH30043.1);K18472(TBH51436.1);K00175(AIU09705.1);K00174(TBH50675.1);K01596(TBH39674.1);K01595(TBH51703.1);K01649(TBH32378.1);K00626(TBH39569.1;TBH45058.1;TBH33628.1);K00382(TBH46372.1;TBH32245.1);K01638(ABK71908.1);K00873(TBH44868.1);K11263(TBH32308.1);K00138(TBH44633.1);K04073(TBH39795.1)	9|147	K01679(TBH45027.1);K00175(AIU09705.1);K00138(TBH44633.1);K00382(TBH46372.1;TBH32245.1);K01638(ABK71908.1);K11263(TBH32308.1);K00163(TBH51431.1);K00626(TBH45058.1)	0.1314273501252375	http://www.kegg.jp/kegg-bin/show_pathway?ko00620+K01679+K00175+K00138+K00382+K01638+K11263+K00163+K00626
Sauton-specific acetylated proteins	ko00900	Terpenoid backbone biosynthesis	Metabolism	5|287	K00626(TBH39569.1;TBH45058.1;TBH33628.1);K03527(TBH45155.1);K03526(TBH32184.1)	2|147	K00626(TBH45058.1);K03527(TBH45155.1)	0.30654521923646577	http://www.kegg.jp/kegg-bin/show_pathway?ko00900+K00626+K03527
Sauton-specific acetylated proteins	ko00680	Methane metabolism	Metabolism	11|287	K02446(TBH45026.1);K01689(TBH49145.1);K01834(TBH46342.1);K17067(TBH32403.1);K00600(TBH45036.1);K01595(TBH51703.1);K01623(TBH28376.1);K00831(TBH48856.1);K01895(AIU11174.1;TBH30043.1);K21071(TBH45577.1)	4|147	K01834(TBH46342.1);K21071(TBH45577.1);K01623(TBH28376.1);K17067(TBH32403.1)	0.14934641300282786	http://www.kegg.jp/kegg-bin/show_pathway?ko00680+K01834+K21071+K01623+K17067
Sauton-specific acetylated proteins	ko00520	Amino sugar and nucleotide sugar metabolism	Metabolism	6|287	K04042(TBH49137.1);K00963(AIU10489.1);K00886(TBH30488.1);K01784(TBH27705.1);K01810(TBH49031.1);K01854(TBH45323.1)	5|147	K01810(TBH49031.1);K01784(TBH27705.1);K04042(TBH49137.1);K00963(AIU10489.1);K01854(TBH45323.1)	0.10152414357933931	http://www.kegg.jp/kegg-bin/show_pathway?ko00520+K01810+K01784+K04042+K00963+K01854
Sauton-specific acetylated proteins	ko00020	Citrate cycle (TCA cycle)	Metabolism	16|287	K00116(TBH32212.1);K00658(TBH51398.1);K00163(TBH51431.1);K01679(TBH45027.1);K00175(AIU09705.1);K00174(TBH50675.1);K01596(TBH39674.1);K01903(TBH49044.1);K01902(TBH49045.1);K00382(TBH46372.1;TBH32245.1);K00239(TBH33829.1);K01681(TBH51746.1);K01647(TBH48862.1;TBH48866.1);K00031(TBH33815.1)	8|147	K01679(TBH45027.1);K00175(AIU09705.1);K00163(TBH51431.1);K01902(TBH49045.1);K00382(TBH46372.1;TBH32245.1);K01647(TBH48866.1);K00031(TBH33815.1)	0.20107528113142442	http://www.kegg.jp/kegg-bin/show_pathway?ko00020+K01679+K00175+K00163+K01902+K00382+K01647+K00031
Sauton-specific acetylated proteins	ko00730	Thiamine metabolism	Metabolism	5|287	K00788(TBH29153.1);K04487(TBH27125.1);K00941(TBH46482.1);K03147(TBH46481.1);K00939(TBH44684.1)	2|147	K03147(TBH46481.1);K00939(TBH44684.1)	0.30654521923646577	http://www.kegg.jp/kegg-bin/show_pathway?ko00730+K03147+K00939
Sauton-specific acetylated proteins	ko00260	Glycine, serine and threonine metabolism	Metabolism	11|287	K00133(TBH32390.1);K01834(TBH46342.1);K01697(TBH45055.1);K00600(TBH45036.1);K00605(TBH51393.1);K01733(TBH34399.1);K00382(TBH46372.1;TBH32245.1);K00831(TBH48856.1);K00928(TBH32389.1);K00003(TBH34398.1)	6|147	K01834(TBH46342.1);K01697(TBH45055.1);K00133(TBH32390.1);K01733(TBH34399.1);K00382(TBH46372.1;TBH32245.1)	0.23469759908287655	http://www.kegg.jp/kegg-bin/show_pathway?ko00260+K01834+K01697+K00133+K01733+K00382
Sauton-specific acetylated proteins	ko00780	Biotin metabolism	Metabolism	5|287	K00059(TBH46974.1;TBH33993.1;TBH39737.1;TBH39570.1);K08351(TBH30507.1)	3|147	K00059(TBH46974.1;TBH39737.1;TBH39570.1)	0.32209461441517184	http://www.kegg.jp/kegg-bin/show_pathway?ko00780+K00059
Sauton-specific acetylated proteins	ko00072	Synthesis and degradation of ketone bodies	Metabolism	3|287	K00626(TBH39569.1;TBH45058.1;TBH33628.1)	1|147	K00626(TBH45058.1)	0.36685009470632485	http://www.kegg.jp/kegg-bin/show_pathway?ko00072+K00626
Sauton-specific acetylated proteins	ko03050	Proteasome	Genetic Information Processing	1|287	K13527(TBH50386.1)	1|147	K13527(TBH50386.1)	0.5121951219513133	http://www.kegg.jp/kegg-bin/show_pathway?ko03050+K13527
Sauton-specific acetylated proteins	ko00410	beta-Alanine metabolism	Metabolism	12|287	K00140(TBH45503.1);K01692(TBH45279.1;TBH45062.1;TBH33925.1;TBH30032.1;TBH50623.1;TBH39813.1);K00249(TBH33710.1);K01782(TBH48829.1);K00823(TBH45468.1);K01918(TBH27300.1);K15372(TBH45502.1)	6|147	K01918(TBH27300.1);K01782(TBH48829.1);K01692(TBH33925.1;TBH50623.1;TBH45279.1;TBH30032.1)	0.22959547736369088	http://www.kegg.jp/kegg-bin/show_pathway?ko00410+K01918+K01782+K01692
Sauton-specific acetylated proteins	ko00650	Butanoate metabolism	Metabolism	19|287	K00135(TBH45364.1);K00823(TBH45468.1);K00074(TBH46363.1);K00175(AIU09705.1);K00174(TBH50675.1);K00248(TBH34151.1);K00626(TBH39569.1;TBH45058.1;TBH33628.1);K01782(TBH48829.1);K01907(TBH39723.1);K00239(TBH33829.1);K01692(TBH45279.1;TBH45062.1;TBH33925.1;TBH30032.1;TBH50623.1;TBH39813.1);K04073(TBH39795.1)	8|147	K01782(TBH48829.1);K00175(AIU09705.1);K00626(TBH45058.1);K01907(TBH39723.1);K01692(TBH33925.1;TBH50623.1;TBH45279.1;TBH30032.1)	0.13486577784689452	http://www.kegg.jp/kegg-bin/show_pathway?ko00650+K01782+K00175+K00626+K01907+K01692
Sauton-specific acetylated proteins	ko00910	Nitrogen metabolism	Metabolism	6|287	K00459(TBH44974.1);K00262(TBH49122.1);K00284(TBH44870.1;AIU11436.1);K00265(TBH44870.1;AIU11436.1);K01915(TBH51404.1;TBH51408.1)	3|147	K00459(TBH44974.1);K00284(TBH44870.1);K00265(TBH44870.1);K01915(TBH51408.1)	0.3152415375127139	http://www.kegg.jp/kegg-bin/show_pathway?ko00910+K00459+K00284+K00265+K01915
Sauton-specific acetylated proteins	ko01210	2-Oxocarboxylic acid metabolism	Metabolism	15|287	K00620(AIU08896.1);K00133(TBH32390.1);K01687(TBH27226.1);K01704(TBH45558.1);K00052(AIU07564.1);K00053(TBH45569.1);K00930(TBH50496.1);K01649(TBH32378.1);K00928(TBH32389.1);K00826(TBH51392.1);K01681(TBH51746.1);K01703(TBH45559.1);K01647(TBH48862.1;TBH48866.1);K00031(TBH33815.1)	6|147	K00133(TBH32390.1);K01687(TBH27226.1);K00930(TBH50496.1);K01704(TBH45558.1);K01647(TBH48866.1);K00031(TBH33815.1)	0.14222629814308865	http://www.kegg.jp/kegg-bin/show_pathway?ko01210+K00133+K01687+K00930+K01704+K01647+K00031
Sauton-specific acetylated proteins	ko03020	RNA polymerase	Genetic Information Processing	4|287	K03043(AFP37801.1);K03040(TBH44648.1);K03046(TBH31865.1);K03060(TBH51664.1)	4|147	K03043(AFP37801.1);K03040(TBH44648.1);K03046(TBH31865.1);K03060(TBH51664.1)	0.06745118050691852	http://www.kegg.jp/kegg-bin/show_pathway?ko03020+K03043+K03040+K03046+K03060
Sauton-specific acetylated proteins	ko04934	Cushing syndrome	Human Diseases	1|287	K01679(TBH45027.1)	1|147	K01679(TBH45027.1)	0.5121951219513133	http://www.kegg.jp/kegg-bin/show_pathway?ko04934+K01679
Sauton-specific acetylated proteins	ko03060	Protein export	Genetic Information Processing	4|287	K03072(TBH51576.1);K03070(TBH34252.1;TBH47629.1);K03076(TBH44685.1)	3|147	K03070(TBH34252.1;TBH47629.1);K03076(TBH44685.1)	0.26231014641583217	http://www.kegg.jp/kegg-bin/show_pathway?ko03060+K03070+K03076
Sauton-specific acetylated proteins	ko00220	Arginine biosynthesis	Metabolism	6|287	K00930(TBH50496.1);K00262(TBH49122.1);K00620(AIU08896.1);K01940(TBH50500.1);K01915(TBH51404.1;TBH51408.1)	2|147	K00930(TBH50496.1);K01915(TBH51408.1)	0.22338667572022744	http://www.kegg.jp/kegg-bin/show_pathway?ko00220+K00930+K01915
Sauton-specific acetylated proteins	ko00920	Sulfur metabolism	Metabolism	9|287	K00299(TBH30539.1);K00641(AIU06882.1);K01011(TBH32309.1;TBH48777.1);K00390(TBH27009.1);K00380(TBH51326.1);K04091(AIU07826.1);K00955(TBH34380.1);K00957(TBH34379.1)	6|147	K00955(TBH34380.1);K00390(TBH27009.1);K00380(TBH51326.1);K04091(AIU07826.1);K01011(TBH32309.1;TBH48777.1)	0.17636444938302595	http://www.kegg.jp/kegg-bin/show_pathway?ko00920+K00955+K00390+K00380+K04091+K01011
Sauton-specific acetylated proteins	ko00270	Cysteine and methionine metabolism	Metabolism	10|287	K00133(TBH32390.1);K00641(AIU06882.1);K01697(TBH45055.1);K01251(TBH32339.1);K01011(TBH32309.1;TBH48777.1);K00826(TBH51392.1);K00928(TBH32389.1);K00003(TBH34398.1);K00549(AIU11609.1)	6|147	K01251(TBH32339.1);K01697(TBH45055.1);K00133(TBH32390.1);K01011(TBH32309.1;TBH48777.1);K00549(AIU11609.1)	0.21728353925789645	http://www.kegg.jp/kegg-bin/show_pathway?ko00270+K01251+K01697+K00133+K01011+K00549
Sauton-specific acetylated proteins	ko00280	Valine, leucine and isoleucine degradation	Metabolism	24|287	K00140(TBH45503.1);K05606(TBH33627.1);K01907(TBH39723.1);K01966(TBH32311.1);K18472(TBH51436.1);K01692(TBH45279.1;TBH45062.1;TBH33925.1;TBH30032.1;TBH50623.1;TBH39813.1);K00249(TBH33710.1);K00248(TBH34151.1);K00826(TBH51392.1);K01782(TBH48829.1);K00382(TBH46372.1;TBH32245.1);K11263(TBH32308.1);K01847(TBH51759.1;TBH51760.1);K00626(TBH39569.1;TBH45058.1;TBH33628.1);K00632(TBH44990.1)	14|147	K01907(TBH39723.1);K01692(TBH33925.1;TBH50623.1;TBH45279.1;TBH30032.1);K00249(TBH33710.1);K01966(TBH32311.1);K01782(TBH48829.1);K00382(TBH46372.1;TBH32245.1);K11263(TBH32308.1);K01847(TBH51759.1);K00626(TBH45058.1);K00632(TBH44990.1)	0.13070396154207764	http://www.kegg.jp/kegg-bin/show_pathway?ko00280+K01907+K01692+K00249+K01966+K01782+K00382+K11263+K01847+K00626+K00632
Sauton-specific acetylated proteins	ko00500	Starch and sucrose metabolism	Metabolism	3|287	K00963(AIU10489.1);K16147(TBH33632.1);K01810(TBH49031.1)	3|147	K00963(AIU10489.1);K16147(TBH33632.1);K01810(TBH49031.1)	0.1330287171108586	http://www.kegg.jp/kegg-bin/show_pathway?ko00500+K00963+K16147+K01810
Sauton-specific acetylated proteins	ko00052	Galactose metabolism	Metabolism	4|287	K01854(TBH45323.1);K21071(TBH45577.1);K01784(TBH27705.1);K00963(AIU10489.1)	4|147	K21071(TBH45577.1);K00963(AIU10489.1);K01784(TBH27705.1);K01854(TBH45323.1)	0.06745118050691852	http://www.kegg.jp/kegg-bin/show_pathway?ko00052+K21071+K00963+K01784+K01854
Sauton-specific acetylated proteins	ko00230	Purine metabolism	Metabolism	21|287	K00525(TBH26891.1);K00856(TBH51386.1);K00088(TBH47644.1;ABK75325.1);K01945(TBH48720.1);K08289(TBH29130.1;TBH45059.1);K01952(TBH48747.1);K00526(TBH26996.1);K01768(TBH34345.1);K00948(TBH49136.1);K00602(TBH49054.1);K01488(TBH33834.1);K00939(TBH44684.1);K00873(TBH44868.1);K00940(TBH50691.1);K01524(TBH49148.1;AIU06195.1);K00955(TBH34380.1);K00957(TBH34379.1);K01933(TBH48770.1)	9|147	K00088(TBH47644.1);K00955(TBH34380.1);K01952(TBH48747.1);K00948(TBH49136.1);K00602(TBH49054.1);K01488(TBH33834.1);K00939(TBH44684.1);K01524(AIU06195.1);K08289(TBH45059.1)	0.1314273501252375	http://www.kegg.jp/kegg-bin/show_pathway?ko00230+K00088+K00955+K01952+K00948+K00602+K01488+K00939+K01524+K08289
Sauton-specific acetylated proteins	ko00040	Pentose and glucuronate interconversions	Metabolism	1|287	K00963(AIU10489.1)	1|147	K00963(AIU10489.1)	0.5121951219513133	http://www.kegg.jp/kegg-bin/show_pathway?ko00040+K00963
Sauton-specific acetylated proteins	ko00660	C5-Branched dibasic acid metabolism	Metabolism	5|287	K01703(TBH45559.1);K01903(TBH49044.1);K01902(TBH49045.1);K01704(TBH45558.1);K00052(AIU07564.1)	2|147	K01902(TBH49045.1);K01704(TBH45558.1)	0.30654521923646577	http://www.kegg.jp/kegg-bin/show_pathway?ko00660+K01902+K01704
Sauton-specific acetylated proteins	ko00240	Pyrimidine metabolism	Metabolism	5|287	K01956(TBH51657.1);K00525(TBH26891.1);K00526(TBH26996.1);K00940(TBH50691.1);K02825(TBH51653.1)	1|147	K01956(TBH51657.1)	0.14382429806644104	http://www.kegg.jp/kegg-bin/show_pathway?ko00240+K01956
Sauton-specific acetylated proteins	ko00030	Pentose phosphate pathway	Metabolism	9|287	K02446(TBH45026.1);K01810(TBH49031.1);K00948(TBH49136.1);K01623(TBH28376.1);K01057(TBH51705.1);K00615(TBH51709.1);K00616(TBH51708.1);K21071(TBH45577.1);K00033(TBH51823.1)	5|147	K00948(TBH49136.1);K01810(TBH49031.1);K01623(TBH28376.1);K21071(TBH45577.1);K00615(TBH51709.1)	0.25523165033957196	http://www.kegg.jp/kegg-bin/show_pathway?ko00030+K00948+K01810+K01623+K21071+K00615
Sauton-specific acetylated proteins	ko00860	Porphyrin and chlorophyll metabolism	Metabolism	6|287	K05895(AIU08993.1);K19221(ABK74380.1);K00595(TBH50408.1);K01885(TBH45561.1);K13540(TBH50413.1);K13542(TBH46469.1)	2|147	K00595(TBH50408.1);K13540(TBH50413.1)	0.22338667572022744	http://www.kegg.jp/kegg-bin/show_pathway?ko00860+K00595+K13540
Sauton-specific acetylated proteins	ko00630	Glyoxylate and dicarboxylate metabolism	Metabolism	25|287	K01847(TBH51759.1;TBH51760.1);K05606(TBH33627.1);K01895(AIU11174.1;TBH30043.1);K01966(TBH32311.1);K00284(TBH44870.1;AIU11436.1);K01638(ABK71908.1);K18472(TBH51436.1);K01647(TBH48862.1;TBH48866.1);K00600(TBH45036.1);K00605(TBH51393.1);K00382(TBH46372.1;TBH32245.1);K01915(TBH51404.1;TBH51408.1);K01637(TBH46364.1);K01433(AIU07397.1);K01681(TBH51746.1);K00626(TBH39569.1;TBH45058.1;TBH33628.1);K11263(…	11|147	K00284(TBH44870.1);K01638(ABK71908.1);K01647(TBH48866.1);K01966(TBH32311.1);K00626(TBH45058.1);K00382(TBH46372.1;TBH32245.1);K01915(TBH51408.1);K01433(AIU07397.1);K01847(TBH51759.1);K11263(TBH32308.1)	0.12515540327356764	http://www.kegg.jp/kegg-bin/show_pathway?ko00630+K00284+K01638+K01647+K01966+K00626+K00382+K01915+K01433+K01847+K11263
Sauton-specific acetylated proteins	ko03022	Basal transcription factors	Genetic Information Processing	1|287	K10843(TBH48840.1)	1|147	K10843(TBH48840.1)	0.5121951219513133	http://www.kegg.jp/kegg-bin/show_pathway?ko03022+K10843
Sauton-specific acetylated proteins	ko00750	Vitamin B6 metabolism	Metabolism	3|287	K06215(TBH51553.1);K01733(TBH34399.1);K00831(TBH48856.1)	1|147	K01733(TBH34399.1)	0.36685009470632485	http://www.kegg.jp/kegg-bin/show_pathway?ko00750+K01733
Sauton-specific acetylated proteins	ko03030	DNA replication	Genetic Information Processing	6|287	K01972(TBH45581.1);K03111(TBH51864.1);K02316(TBH33140.1);K02338(TBH51824.1);K02343(AIU11275.1);K02335(TBH50441.1)	5|147	K02343(AIU11275.1);K02335(TBH50441.1);K02316(TBH33140.1);K01972(TBH45581.1);K02338(TBH51824.1)	0.10152414357933931	http://www.kegg.jp/kegg-bin/show_pathway?ko03030+K02343+K02335+K02316+K01972+K02338
Sauton-specific acetylated proteins	ko01212	Fatty acid metabolism	Metabolism	24|287	K00059(TBH46974.1;TBH33993.1;TBH39737.1;TBH39570.1);K11533(TBH50589.1);K00645(ABK74111.1);K18472(TBH51436.1);K01692(TBH45279.1;TBH45062.1;TBH33925.1;TBH30032.1;TBH50623.1;TBH39813.1);K00249(TBH33710.1);K00248(TBH34151.1);K01782(TBH48829.1);K01897(TBH39672.1;TBH51371.1);K11263(TBH32308.1);K03921(TBH48792.1);K00626(TBH39569.1;TBH45058.1;TBH33628.1);K00632(TBH44990.1)	12|147	K00059(TBH46974.1;TBH39737.1;TBH39570.1);K01692(TBH33925.1;TBH50623.1;TBH45279.1;TBH30032.1);K00249(TBH33710.1);K01782(TBH48829.1);K11263(TBH32308.1);K00626(TBH45058.1);K00632(TBH44990.1)	0.16706316447268718	http://www.kegg.jp/kegg-bin/show_pathway?ko01212+K00059+K01692+K00249+K01782+K11263+K00626+K00632
Sauton-specific acetylated proteins	ko00051	Fructose and mannose metabolism	Metabolism	4|287	K21071(TBH45577.1);K02446(TBH45026.1);K01623(TBH28376.1);K01803(TBH51693.1)	3|147	K21071(TBH45577.1);K01803(TBH51693.1);K01623(TBH28376.1)	0.26231014641583217	http://www.kegg.jp/kegg-bin/show_pathway?ko00051+K21071+K01803+K01623
Sauton-specific acetylated proteins	ko04122	Sulfur relay system	Genetic Information Processing	4|287	K04487(TBH27125.1);K03636(TBH33642.1);K01011(TBH32309.1;TBH48777.1)	3|147	K03636(TBH33642.1);K01011(TBH32309.1;TBH48777.1)	0.26231014641583217	http://www.kegg.jp/kegg-bin/show_pathway?ko04122+K03636+K01011
Sauton-specific acetylated proteins	ko00340	Histidine metabolism	Metabolism	3|287	K00013(AIU08357.1);K01523(TBH51305.1);K00817(TBH45277.1)	2|147	K01523(TBH51305.1);K00817(TBH45277.1)	0.3853245599073567	http://www.kegg.jp/kegg-bin/show_pathway?ko00340+K01523+K00817
Sauton-specific acetylated proteins	ko01200	Carbon metabolism	Metabolism	53|287	K02446(TBH45026.1);K01689(TBH49145.1);K00927(TBH51692.1);K01681(TBH51746.1);K00616(TBH51708.1);K00600(TBH45036.1);K01623(TBH28376.1);K00605(TBH51393.1);K01810(TBH49031.1);K00873(TBH44868.1);K11263(TBH32308.1);K01647(TBH48862.1;TBH48866.1);K00134(TBH51691.1);K00886(TBH30488.1);K01834(TBH46342.1);K00175(AIU09705.1);K00174(TBH50675.1);K00249(TBH33710.1);K00248(TBH34151.1);K01491(TBH33808.1);K00116(T…	24|147	K00615(TBH51709.1);K01623(TBH28376.1);K01810(TBH49031.1);K11263(TBH32308.1);K01647(TBH48866.1);K00134(TBH51691.1);K01834(TBH46342.1);K00175(AIU09705.1);K00626(TBH45058.1);K01491(TBH33808.1);K01638(ABK71908.1);K00031(TBH33815.1);K01679(TBH45027.1);K01966(TBH32311.1);K00948(TBH49136.1);K01902(TBH49045.1);K00927(TBH51692.1);K01847(TBH51759.1);K01803(TBH51693.1);K00163(TBH51431.1);K01782(TBH48829.1);…	0.07676592703544084	http://www.kegg.jp/kegg-bin/show_pathway?ko01200+K00615+K01623+K01810+K11263+K01647+K00134+K01834+K00175+K00626+K01491+K01638+K00031+K01679+K01966+K00948+K01902+K00927+K01847+K01803+K00163+K01782+K00382+K17067
Sauton-specific acetylated proteins	ko00310	Lysine degradation	Metabolism	12|287	K00135(TBH45364.1);K01692(TBH45279.1;TBH45062.1;TBH33925.1;TBH30032.1;TBH50623.1;TBH39813.1);K01782(TBH48829.1);K00658(TBH51398.1);K00626(TBH39569.1;TBH45058.1;TBH33628.1)	8|147	K01782(TBH48829.1);K00626(TBH45058.1);K00382(TBH46372.1;TBH32245.1);K01692(TBH33925.1;TBH50623.1;TBH45279.1;TBH30032.1)	0.13224249308941285	http://www.kegg.jp/kegg-bin/show_pathway?ko00310+K01782+K00626+K00382+K01692
Sauton-specific acetylated proteins	ko00250	Alanine, aspartate and glutamate metabolism	Metabolism	9|287	K00262(TBH49122.1);K00135(TBH45364.1);K00265(TBH44870.1;AIU11436.1);K01956(TBH51657.1);K01940(TBH50500.1);K00823(TBH45468.1);K01915(TBH51404.1;TBH51408.1)	3|147	K01956(TBH51657.1);K00265(TBH44870.1);K01915(TBH51408.1)	0.15171112083118884	http://www.kegg.jp/kegg-bin/show_pathway?ko00250+K01956+K00265+K01915
Sauton-specific acetylated proteins	ko00380	Tryptophan metabolism	Metabolism	11|287	K01692(TBH45279.1;TBH45062.1;TBH33925.1;TBH30032.1;TBH50623.1;TBH39813.1);K03782(TBH45306.1);K01782(TBH48829.1);K00626(TBH39569.1;TBH45058.1;TBH33628.1)	9|147	K01782(TBH48829.1);K03782(TBH45306.1);K00626(TBH45058.1);K00382(TBH46372.1;TBH32245.1);K01692(TBH33925.1;TBH50623.1;TBH45279.1;TBH30032.1)	0.029816231207506302	http://www.kegg.jp/kegg-bin/show_pathway?ko00380+K01782+K03782+K00626+K00382+K01692
Sauton-specific acetylated proteins	ko00290	Valine, leucine and isoleucine biosynthesis	Metabolism	7|287	K01687(TBH27226.1);K00052(AIU07564.1);K00053(TBH45569.1);K00826(TBH51392.1);K01649(TBH32378.1);K01704(TBH45558.1);K01703(TBH45559.1)	2|147	K01687(TBH27226.1);K01704(TBH45558.1)	0.1513623596338798	http://www.kegg.jp/kegg-bin/show_pathway?ko00290+K01687+K01704
Sauton-specific acetylated proteins	ko00061	Fatty acid biosynthesis	Metabolism	11|287	K00059(TBH46974.1;TBH33993.1;TBH39737.1;TBH39570.1);K11533(TBH50589.1);K00645(ABK74111.1);K18472(TBH51436.1);K01897(TBH39672.1;TBH51371.1);K11263(TBH32308.1);K03921(TBH48792.1)	4|147	K11263(TBH32308.1);K00059(TBH46974.1;TBH39737.1;TBH39570.1)	0.14934641300282786	http://www.kegg.jp/kegg-bin/show_pathway?ko00061+K11263+K00059
Sauton-specific acetylated proteins	ko03430	Mismatch repair	Genetic Information Processing	6|287	K03601(AIU10261.1);K01972(TBH45581.1);K03111(TBH51864.1);K03657(TBH49037.1);K02338(TBH51824.1);K02343(AIU11275.1)	4|147	K03601(AIU10261.1);K01972(TBH45581.1);K02343(AIU11275.1);K02338(TBH51824.1)	0.24671076848823645	http://www.kegg.jp/kegg-bin/show_pathway?ko03430+K03601+K01972+K02343+K02338
Sauton-specific acetylated proteins	ko01130	Biosynthesis of antibiotics	Metabolism	100|287	K00973(TBH39559.1);K02446(TBH45026.1);K01626(TBH51362.1);K01689(TBH49145.1);K01714(TBH26835.1);K01687(TBH27226.1);K01810(TBH49031.1);K01681(TBH51746.1);K00616(TBH51708.1);K00600(TBH45036.1);K01858(TBH51857.1);K00602(TBH49054.1);K00605(TBH51393.1);K18472(TBH51436.1);K00939(TBH44684.1);K00817(TBH45277.1);K00620(AIU08896.1);K00873(TBH44868.1);K11263(TBH32308.1);K00174(TBH50675.1);K00955(TBH34380.1);…	51|147	K00973(TBH39559.1);K00817(TBH45277.1);K01626(TBH51362.1);K01687(TBH27226.1);K00615(TBH51709.1);K00602(TBH49054.1);K00766(AIU09351.1);K00939(TBH44684.1);K01810(TBH49031.1);K11263(TBH32308.1);K00955(TBH34380.1);K00626(TBH45058.1);K01609(TBH44875.1);K00134(TBH51691.1);K00133(TBH32390.1);K00059(TBH46974.1;TBH39737.1;TBH39570.1);K00265(TBH44870.1);K01834(TBH46342.1);K01952(TBH48747.1);K00175(AIU09705.…	0.0984331993587609	http://www.kegg.jp/kegg-bin/show_pathway?ko01130+K00973+K00817+K01626+K01687+K00615+K00602+K00766+K00939+K01810+K11263+K00955+K00626+K01609+K00134+K00133+K00059+K00265+K01834+K01952+K00175+K01647+K00249+K01623+K00930+K08289+K01697+K00031+K00382+K00963+K01679+K01692+K01736+K01966+K00948+K01902+K00927+K21071+K00632+K04042+K01710+K01803+K00163+K01858+K01782+K03527
Sauton-specific acetylated proteins	ko00300	Lysine biosynthesis	Metabolism	8|287	K01586(TBH34397.1);K00674(TBH21635.1);K01929(TBH51351.1);K00215(TBH21314.1);K01714(TBH26835.1);K00928(TBH32389.1);K00133(TBH32390.1);K00003(TBH34398.1)	2|147	K00674(TBH21635.1);K00133(TBH32390.1)	0.0973043740503415	http://www.kegg.jp/kegg-bin/show_pathway?ko00300+K00674+K00133
Sauton-specific acetylated proteins	ko00450	Selenocompound metabolism	Metabolism	3|287	K00955(TBH34380.1);K00957(TBH34379.1);K00549(AIU11609.1)	2|147	K00955(TBH34380.1);K00549(AIU11609.1)	0.3853245599073567	http://www.kegg.jp/kegg-bin/show_pathway?ko00450+K00955+K00549
Sauton-specific acetylated proteins	ko00261	Monobactam biosynthesis	Metabolism	6|287	K00133(TBH32390.1);K00215(TBH21314.1);K01714(TBH26835.1);K00928(TBH32389.1);K00955(TBH34380.1);K00957(TBH34379.1)	2|147	K00955(TBH34380.1);K00133(TBH32390.1)	0.22338667572022744	http://www.kegg.jp/kegg-bin/show_pathway?ko00261+K00955+K00133
Sauton-specific acetylated proteins	ko04217	Necroptosis	Cellular Processes	3|287	K03767(TBH51805.1);K01915(TBH51404.1;TBH51408.1)	2|147	K03767(TBH51805.1);K01915(TBH51408.1)	0.3853245599073567	http://www.kegg.jp/kegg-bin/show_pathway?ko04217+K03767+K01915
Sauton-specific acetylated proteins	ko00970	Aminoacyl-tRNA biosynthesis	Genetic Information Processing	10|287	K01876(TBH51616.1);K02433(TBH45578.1);K02434(TBH45576.1);K01870(TBH44921.1);K01873(AIU09691.1);K01867(TBH33818.1);K01887(TBH34396.1);K01868(TBH51547.1);K01869(TBH51849.1);K01885(TBH45561.1)	6|147	K02433(TBH45578.1);K01873(AIU09691.1);K01867(TBH33818.1);K01887(TBH34396.1);K01868(TBH51547.1);K01869(TBH51849.1)	0.21728353925789645	http://www.kegg.jp/kegg-bin/show_pathway?ko00970+K02433+K01873+K01867+K01887+K01868+K01869
Sauton-specific acetylated proteins	ko00564	Glycerophospholipid metabolism	Metabolism	3|287	K00057(AIU07576.1);K00111(TBH51983.1);K01126(TBH45340.1)	2|147	K00057(AIU07576.1);K00111(TBH51983.1)	0.3853245599073567	http://www.kegg.jp/kegg-bin/show_pathway?ko00564+K00057+K00111
Sauton-specific acetylated proteins	ko00592	alpha-Linolenic acid metabolism	Metabolism	1|287	K00632(TBH44990.1)	1|147	K00632(TBH44990.1)	0.5121951219513133	http://www.kegg.jp/kegg-bin/show_pathway?ko00592+K00632
Sauton-specific acetylated proteins	ko03450	Non-homologous end-joining	Genetic Information Processing	1|287	K10979(AIU10599.1)	1|147	K10979(AIU10599.1)	0.5121951219513133	http://www.kegg.jp/kegg-bin/show_pathway?ko03450+K10979
Sauton-specific acetylated proteins	ko00130	Ubiquinone and other terpenoid-quinone biosynthesis	Metabolism	2|287	K01911(AIU06312.1);K01661(TBH26909.1)	2|147	K01911(AIU06312.1);K01661(TBH26909.1)	0.2614702370799167	http://www.kegg.jp/kegg-bin/show_pathway?ko00130+K01911+K01661
Sauton-specific acetylated proteins	ko00360	Phenylalanine metabolism	Metabolism	11|287	K03782(TBH45306.1);K00074(TBH46363.1);K15866(TBH51412.1);K01692(TBH45279.1;TBH45062.1;TBH33925.1;TBH30032.1;TBH50623.1;TBH39813.1);K00817(TBH45277.1);K04073(TBH39795.1)	7|147	K15866(TBH51412.1);K03782(TBH45306.1);K00817(TBH45277.1);K01692(TBH33925.1;TBH50623.1;TBH45279.1;TBH30032.1)	0.17380441948891	http://www.kegg.jp/kegg-bin/show_pathway?ko00360+K15866+K03782+K00817+K01692
7H9-specific acetylated proteins	ko00400	Phenylalanine, tyrosine and tryptophan biosynthesis	Metabolism	6|287	K01736(TBH51641.1);K01735(TBH51643.1);K00766(AIU09351.1);K01626(TBH51362.1);K00817(TBH45277.1);K01609(TBH44875.1)	2|78	K01735(TBH51643.1);K01626(TBH51362.1)	0.3149757364631414	http://www.kegg.jp/kegg-bin/show_pathway?ko00400+K01735+K01626
7H9-specific acetylated proteins	ko00790	Folate biosynthesis	Metabolism	3|287	K03750(AIU06121.1);K01495(TBH27669.1);K02619(TBH48877.1)	1|78	K02619(TBH48877.1)	0.43484320557485373	http://www.kegg.jp/kegg-bin/show_pathway?ko00790+K02619
7H9-specific acetylated proteins	ko00670	One carbon pool by folate	Metabolism	7|287	K00600(TBH45036.1);K00602(TBH49054.1);K00605(TBH51393.1);K01491(TBH33808.1);K08289(TBH29130.1;TBH45059.1);K01433(AIU07397.1)	2|78	K00600(TBH45036.1);K08289(TBH29130.1)	0.32170119702814437	http://www.kegg.jp/kegg-bin/show_pathway?ko00670+K00600+K08289
7H9-specific acetylated proteins	ko00640	Propanoate metabolism	Metabolism	27|287	K00140(TBH45503.1);K05606(TBH33627.1);K00823(TBH45468.1);K01895(AIU11174.1;TBH30043.1);K18472(TBH51436.1);K01692(TBH45279.1;TBH45062.1;TBH33925.1;TBH30032.1;TBH50623.1;TBH39813.1);K00249(TBH33710.1);K01966(TBH32311.1);K01903(TBH49044.1);K01902(TBH49045.1);K01782(TBH48829.1);K00382(TBH46372.1;TBH32245.1);K01908(TBH49157.1);K11263(TBH32308.1);K01847(TBH51759.1;TBH51760.1);K13919(TBH44628.1);K00626(…	8|78	K05606(TBH33627.1);K01692(TBH33925.1;TBH45279.1);K01902(TBH49045.1);K00382(TBH46372.1);K01908(TBH49157.1);K01847(TBH51760.1);K00626(TBH45058.1)	0.16746447143904483	http://www.kegg.jp/kegg-bin/show_pathway?ko00640+K05606+K01692+K01902+K00382+K01908+K01847+K00626
7H9-specific acetylated proteins	ko00190	Oxidative phosphorylation	Metabolism	7|287	K02113(TBH21648.1);K02112(TBH21645.1);K02111(TBH21647.1);K03891(TBH51379.1);K03890(AIU09354.1);K01507(TBH27679.1);K02109(TBH21648.1);K00239(TBH33829.1)	4|78	K02113(TBH21648.1);K00239(TBH33829.1);K03890(AIU09354.1);K02109(TBH21648.1);K02112(TBH21645.1)	0.07236943811906622	http://www.kegg.jp/kegg-bin/show_pathway?ko00190+K02113+K00239+K03890+K02109+K02112
7H9-specific acetylated proteins	ko04146	Peroxisome	Cellular Processes	7|287	K04564(TBH45343.1;TBH30773.1);K01897(TBH39672.1;TBH51371.1);K01796(TBH44976.1;TBH48817.1);K00031(TBH33815.1)	3|78	K04564(TBH45343.1);K01796(TBH44976.1);K00031(TBH33815.1)	0.19877472336702154	http://www.kegg.jp/kegg-bin/show_pathway?ko04146+K04564+K01796+K00031
7H9-specific acetylated proteins	ko03010	Ribosome	Genetic Information Processing	37|287	K02902(TBH45547.1);K02931(TBH44700.1);K02956(TBH21986.1);K02933(TBH44697.1);K02935(TBH31862.1);K02952(TBH44651.1);K02950(TBH31893.1);K02939(TBH51866.1);K02884(TBH45512.1);K02959(TBH45517.1);K02992(TBH31894.1);K02996(TBH44621.1);K02994(TBH44698.1);K02863(TBH31844.1);K02968(TBH50740.1);K02864(TBH31861.1);K02867(TBH31843.1);K02888(TBH50693.1);K02874(TBH44702.1);K02876(TBH44694.1);K02926(TBH44728.1);…	12|78	K02863(TBH31844.1);K02926(TBH44728.1);K02952(TBH44651.1);K02864(TBH31861.1);K02906(TBH44729.1);K02879(TBH44647.1);K02945(TBH50446.1);K02986(TBH44649.1);K02996(TBH44621.1);K02965(TBH44725.1);K02988(TBH44696.1);K02963(TBH51865.1)	0.11274701678788177	http://www.kegg.jp/kegg-bin/show_pathway?ko03010+K02863+K02926+K02952+K02864+K02906+K02879+K02945+K02986+K02996+K02965+K02988+K02963
7H9-specific acetylated proteins	ko00071	Fatty acid degradation	Metabolism	16|287	K00001(TBH31888.1);K01692(TBH45279.1;TBH45062.1;TBH33925.1;TBH30032.1;TBH50623.1;TBH39813.1);K00249(TBH33710.1);K00248(TBH34151.1);K01782(TBH48829.1);K01897(TBH39672.1;TBH51371.1);K00626(TBH39569.1;TBH45058.1;TBH33628.1);K00632(TBH44990.1)	3|78	K00626(TBH45058.1);K01692(TBH33925.1;TBH45279.1)	0.1831945008153131	http://www.kegg.jp/kegg-bin/show_pathway?ko00071+K00626+K01692
7H9-specific acetylated proteins	ko03420	Nucleotide excision repair	Genetic Information Processing	6|287	K10843(TBH48840.1);K03701(TBH50465.1);K01972(TBH45581.1);K03723(TBH49138.1);K03657(TBH49037.1);K02335(TBH50441.1)	1|78	K03701(TBH50465.1)	0.3354287063633713	http://www.kegg.jp/kegg-bin/show_pathway?ko03420+K03701
7H9-specific acetylated proteins	ko01230	Biosynthesis of amino acids	Metabolism	49|287	K01689(TBH49145.1);K01687(TBH27226.1);K00817(TBH45277.1);K01681(TBH51746.1);K00616(TBH51708.1);K00600(TBH45036.1);K01586(TBH34397.1);K00766(AIU09351.1);K01626(TBH51362.1);K01915(TBH51404.1;TBH51408.1);K00873(TBH44868.1);K00620(AIU08896.1);K01703(TBH45559.1);K01647(TBH48862.1;TBH48866.1);K01609(TBH44875.1);K00134(TBH51691.1);K00133(TBH32390.1);K00265(TBH44870.1;AIU11436.1);K01834(TBH46342.1);K0028…	17|78	K01735(TBH51643.1);K01689(TBH49145.1);K01687(TBH27226.1);K01681(TBH51746.1);K00600(TBH45036.1);K00215(TBH21314.1);K01623(TBH28376.1);K01733(TBH34399.1);K01626(TBH51362.1);K01915(TBH51404.1);K00928(TBH32389.1);K00826(TBH51392.1);K00013(AIU08357.1);K01703(TBH45559.1);K01647(TBH48862.1;TBH48866.1);K00031(TBH33815.1)	0.05920011110841937	http://www.kegg.jp/kegg-bin/show_pathway?ko01230+K01735+K01689+K01687+K01681+K00600+K00215+K01623+K01733+K01626+K01915+K00928+K00826+K00013+K01703+K01647+K00031
7H9-specific acetylated proteins	ko00010	Glycolysis / Gluconeogenesis	Metabolism	21|287	K00134(TBH51691.1);K01803(TBH51693.1);K00001(TBH31888.1);K01689(TBH49145.1);K01834(TBH46342.1);K01810(TBH49031.1);K00175(AIU09705.1);K00138(TBH44633.1);K01596(TBH39674.1);K00886(TBH30488.1);K02446(TBH45026.1);K01623(TBH28376.1);K00382(TBH46372.1;TBH32245.1);K00927(TBH51692.1);K00873(TBH44868.1);K01895(AIU11174.1;TBH30043.1);K00174(TBH50675.1);K21071(TBH45577.1);K00163(TBH51431.1)	7|78	K02446(TBH45026.1);K01689(TBH49145.1);K00138(TBH44633.1);K01596(TBH39674.1);K01623(TBH28376.1);K00382(TBH46372.1);K01810(TBH49031.1)	0.15441960935082305	http://www.kegg.jp/kegg-bin/show_pathway?ko00010+K02446+K01689+K00138+K01596+K01623+K00382+K01810
7H9-specific acetylated proteins	ko00760	Nicotinate and nicotinamide metabolism	Metabolism	3|287	K00763(TBH33637.1);K00135(TBH45364.1);K00324(AIU05391.1)	1|78	K00324(AIU05391.1)	0.43484320557485373	http://www.kegg.jp/kegg-bin/show_pathway?ko00760+K00324
7H9-specific acetylated proteins	ko00770	Pantothenate and CoA biosynthesis	Metabolism	5|287	K01687(TBH27226.1);K01918(TBH27300.1);K00826(TBH51392.1);K00867(TBH45037.1);K00053(TBH45569.1)	2|78	K01687(TBH27226.1);K00826(TBH51392.1)	0.2874535847334389	http://www.kegg.jp/kegg-bin/show_pathway?ko00770+K01687+K00826
7H9-specific acetylated proteins	ko03018	RNA degradation	Genetic Information Processing	8|287	K08300(TBH50692.1);K00962(TBH21987.1);K01689(TBH49145.1);K03628(TBH34401.1);K04077(TBH44599.1;TBH46394.1);K12574(TBH26834.1);K04043(TBH46968.1)	4|78	K04077(TBH44599.1;TBH46394.1);K03628(TBH34401.1);K01689(TBH49145.1)	0.10648645894660072	http://www.kegg.jp/kegg-bin/show_pathway?ko03018+K04077+K03628+K01689
7H9-specific acetylated proteins	ko00480	Glutathione metabolism	Metabolism	3|287	K01255(AIU09371.1);K00033(TBH51823.1);K00031(TBH33815.1)	1|78	K00031(TBH33815.1)	0.43484320557485373	http://www.kegg.jp/kegg-bin/show_pathway?ko00480+K00031
7H9-specific acetylated proteins	ko00620	Pyruvate metabolism	Metabolism	21|287	K00116(TBH32212.1);K00163(TBH51431.1);K01679(TBH45027.1);K01895(AIU11174.1;TBH30043.1);K18472(TBH51436.1);K00175(AIU09705.1);K00174(TBH50675.1);K01596(TBH39674.1);K01595(TBH51703.1);K01649(TBH32378.1);K00626(TBH39569.1;TBH45058.1;TBH33628.1);K00382(TBH46372.1;TBH32245.1);K01638(ABK71908.1);K00873(TBH44868.1);K11263(TBH32308.1);K00138(TBH44633.1);K04073(TBH39795.1)	6|78	K00138(TBH44633.1);K01596(TBH39674.1);K01595(TBH51703.1);K00382(TBH46372.1);K00116(TBH32212.1);K00626(TBH45058.1)	0.19516922848504595	http://www.kegg.jp/kegg-bin/show_pathway?ko00620+K00138+K01596+K01595+K00382+K00116+K00626
7H9-specific acetylated proteins	ko00900	Terpenoid backbone biosynthesis	Metabolism	5|287	K00626(TBH39569.1;TBH45058.1;TBH33628.1);K03527(TBH45155.1);K03526(TBH32184.1)	1|78	K00626(TBH45058.1)	0.38451583412382495	http://www.kegg.jp/kegg-bin/show_pathway?ko00900+K00626
7H9-specific acetylated proteins	ko00680	Methane metabolism	Metabolism	11|287	K02446(TBH45026.1);K01689(TBH49145.1);K01834(TBH46342.1);K17067(TBH32403.1);K00600(TBH45036.1);K01595(TBH51703.1);K01623(TBH28376.1);K00831(TBH48856.1);K01895(AIU11174.1;TBH30043.1);K21071(TBH45577.1)	5|78	K02446(TBH45026.1);K00600(TBH45036.1);K01595(TBH51703.1);K01623(TBH28376.1);K01689(TBH49145.1)	0.1012337444590119	http://www.kegg.jp/kegg-bin/show_pathway?ko00680+K02446+K00600+K01595+K01623+K01689
7H9-specific acetylated proteins	ko00520	Amino sugar and nucleotide sugar metabolism	Metabolism	6|287	K04042(TBH49137.1);K00963(AIU10489.1);K00886(TBH30488.1);K01784(TBH27705.1);K01810(TBH49031.1);K01854(TBH45323.1)	1|78	K01810(TBH49031.1)	0.3354287063633713	http://www.kegg.jp/kegg-bin/show_pathway?ko00520+K01810
7H9-specific acetylated proteins	ko00020	Citrate cycle (TCA cycle)	Metabolism	16|287	K00116(TBH32212.1);K00658(TBH51398.1);K00163(TBH51431.1);K01679(TBH45027.1);K00175(AIU09705.1);K00174(TBH50675.1);K01596(TBH39674.1);K01903(TBH49044.1);K01902(TBH49045.1);K00382(TBH46372.1;TBH32245.1);K00239(TBH33829.1);K01681(TBH51746.1);K01647(TBH48862.1;TBH48866.1);K00031(TBH33815.1)	9|78	K01681(TBH51746.1);K01596(TBH39674.1);K01902(TBH49045.1);K00382(TBH46372.1);K00239(TBH33829.1);K00116(TBH32212.1);K01647(TBH48862.1;TBH48866.1);K00031(TBH33815.1)	0.008607821317174153	http://www.kegg.jp/kegg-bin/show_pathway?ko00020+K01681+K01596+K01902+K00382+K00239+K00116+K01647+K00031
7H9-specific acetylated proteins	ko00730	Thiamine metabolism	Metabolism	5|287	K00788(TBH29153.1);K04487(TBH27125.1);K00941(TBH46482.1);K03147(TBH46481.1);K00939(TBH44684.1)	1|78	K00939(TBH44684.1)	0.38451583412382495	http://www.kegg.jp/kegg-bin/show_pathway?ko00730+K00939
7H9-specific acetylated proteins	ko00260	Glycine, serine and threonine metabolism	Metabolism	11|287	K00133(TBH32390.1);K01834(TBH46342.1);K01697(TBH45055.1);K00600(TBH45036.1);K00605(TBH51393.1);K01733(TBH34399.1);K00382(TBH46372.1;TBH32245.1);K00831(TBH48856.1);K00928(TBH32389.1);K00003(TBH34398.1)	4|78	K00928(TBH32389.1);K00600(TBH45036.1);K01733(TBH34399.1);K00382(TBH46372.1)	0.19836341819673511	http://www.kegg.jp/kegg-bin/show_pathway?ko00260+K00928+K00600+K01733+K00382
7H9-specific acetylated proteins	ko00072	Synthesis and degradation of ketone bodies	Metabolism	3|287	K00626(TBH39569.1;TBH45058.1;TBH33628.1)	1|78	K00626(TBH45058.1)	0.43484320557485373	http://www.kegg.jp/kegg-bin/show_pathway?ko00072+K00626
7H9-specific acetylated proteins	ko00410	beta-Alanine metabolism	Metabolism	12|287	K00140(TBH45503.1);K01692(TBH45279.1;TBH45062.1;TBH33925.1;TBH30032.1;TBH50623.1;TBH39813.1);K00249(TBH33710.1);K01782(TBH48829.1);K00823(TBH45468.1);K01918(TBH27300.1);K15372(TBH45502.1)	3|78	K15372(TBH45502.1);K01692(TBH33925.1;TBH45279.1)	0.25938652192029504	http://www.kegg.jp/kegg-bin/show_pathway?ko00410+K15372+K01692
7H9-specific acetylated proteins	ko00650	Butanoate metabolism	Metabolism	19|287	K00135(TBH45364.1);K00823(TBH45468.1);K00074(TBH46363.1);K00175(AIU09705.1);K00174(TBH50675.1);K00248(TBH34151.1);K00626(TBH39569.1;TBH45058.1;TBH33628.1);K01782(TBH48829.1);K01907(TBH39723.1);K00239(TBH33829.1);K01692(TBH45279.1;TBH45062.1;TBH33925.1;TBH30032.1;TBH50623.1;TBH39813.1);K04073(TBH39795.1)	4|78	K00239(TBH33829.1);K00626(TBH45058.1);K01692(TBH33925.1;TBH45279.1)	0.18466083082290963	http://www.kegg.jp/kegg-bin/show_pathway?ko00650+K00239+K00626+K01692
7H9-specific acetylated proteins	ko04213	Longevity regulating pathway - multiple species	Organismal Systems	4|287	K04564(TBH45343.1;TBH30773.1);K01768(TBH34345.1);K03695(TBH29099.1)	2|78	K04564(TBH45343.1);K03695(TBH29099.1)	0.23579525936101456	http://www.kegg.jp/kegg-bin/show_pathway?ko04213+K04564+K03695
7H9-specific acetylated proteins	ko00910	Nitrogen metabolism	Metabolism	6|287	K00459(TBH44974.1);K00262(TBH49122.1);K00284(TBH44870.1;AIU11436.1);K00265(TBH44870.1;AIU11436.1);K01915(TBH51404.1;TBH51408.1)	1|78	K01915(TBH51404.1)	0.3354287063633713	http://www.kegg.jp/kegg-bin/show_pathway?ko00910+K01915
7H9-specific acetylated proteins	ko01210	2-Oxocarboxylic acid metabolism	Metabolism	15|287	K00620(AIU08896.1);K00133(TBH32390.1);K01687(TBH27226.1);K01704(TBH45558.1);K00052(AIU07564.1);K00053(TBH45569.1);K00930(TBH50496.1);K01649(TBH32378.1);K00928(TBH32389.1);K00826(TBH51392.1);K01681(TBH51746.1);K01703(TBH45559.1);K01647(TBH48862.1;TBH48866.1);K00031(TBH33815.1)	8|78	K01687(TBH27226.1);K01681(TBH51746.1);K00826(TBH51392.1);K00928(TBH32389.1);K01703(TBH45559.1);K01647(TBH48862.1;TBH48866.1);K00031(TBH33815.1)	0.018814238021825618	http://www.kegg.jp/kegg-bin/show_pathway?ko01210+K01687+K01681+K00826+K00928+K01703+K01647+K00031
7H9-specific acetylated proteins	ko03020	RNA polymerase	Genetic Information Processing	4|287	K03043(AFP37801.1);K03040(TBH44648.1);K03046(TBH31865.1);K03060(TBH51664.1)	1|78	K03043(AFP37801.1)	0.42259410119249285	http://www.kegg.jp/kegg-bin/show_pathway?ko03020+K03043
7H9-specific acetylated proteins	ko03060	Protein export	Genetic Information Processing	4|287	K03072(TBH51576.1);K03070(TBH34252.1;TBH47629.1);K03076(TBH44685.1)	2|78	K03072(TBH51576.1);K03070(TBH34252.1)	0.23579525936101456	http://www.kegg.jp/kegg-bin/show_pathway?ko03060+K03072+K03070
7H9-specific acetylated proteins	ko00220	Arginine biosynthesis	Metabolism	6|287	K00930(TBH50496.1);K00262(TBH49122.1);K00620(AIU08896.1);K01940(TBH50500.1);K01915(TBH51404.1;TBH51408.1)	1|78	K01915(TBH51404.1)	0.3354287063633713	http://www.kegg.jp/kegg-bin/show_pathway?ko00220+K01915
7H9-specific acetylated proteins	ko00920	Sulfur metabolism	Metabolism	9|287	K00299(TBH30539.1);K00641(AIU06882.1);K01011(TBH32309.1;TBH48777.1);K00390(TBH27009.1);K00380(TBH51326.1);K04091(AIU07826.1);K00955(TBH34380.1);K00957(TBH34379.1)	2|78	K00957(TBH34379.1);K00299(TBH30539.1)	0.2923478159168968	http://www.kegg.jp/kegg-bin/show_pathway?ko00920+K00957+K00299
7H9-specific acetylated proteins	ko00270	Cysteine and methionine metabolism	Metabolism	10|287	K00133(TBH32390.1);K00641(AIU06882.1);K01697(TBH45055.1);K01251(TBH32339.1);K01011(TBH32309.1;TBH48777.1);K00826(TBH51392.1);K00928(TBH32389.1);K00003(TBH34398.1);K00549(AIU11609.1)	2|78	K00928(TBH32389.1);K00826(TBH51392.1)	0.26553173927697354	http://www.kegg.jp/kegg-bin/show_pathway?ko00270+K00928+K00826
7H9-specific acetylated proteins	ko00280	Valine, leucine and isoleucine degradation	Metabolism	24|287	K00140(TBH45503.1);K05606(TBH33627.1);K01907(TBH39723.1);K01966(TBH32311.1);K18472(TBH51436.1);K01692(TBH45279.1;TBH45062.1;TBH33925.1;TBH30032.1;TBH50623.1;TBH39813.1);K00249(TBH33710.1);K00248(TBH34151.1);K00826(TBH51392.1);K01782(TBH48829.1);K00382(TBH46372.1;TBH32245.1);K11263(TBH32308.1);K01847(TBH51759.1;TBH51760.1);K00626(TBH39569.1;TBH45058.1;TBH33628.1);K00632(TBH44990.1)	7|78	K05606(TBH33627.1);K01692(TBH33925.1;TBH45279.1);K00826(TBH51392.1);K00382(TBH46372.1);K01847(TBH51760.1);K00626(TBH45058.1)	0.18032928377204763	http://www.kegg.jp/kegg-bin/show_pathway?ko00280+K05606+K01692+K00826+K00382+K01847+K00626
7H9-specific acetylated proteins	ko00500	Starch and sucrose metabolism	Metabolism	3|287	K00963(AIU10489.1);K16147(TBH33632.1);K01810(TBH49031.1)	1|78	K01810(TBH49031.1)	0.43484320557485373	http://www.kegg.jp/kegg-bin/show_pathway?ko00500+K01810
7H9-specific acetylated proteins	ko00740	Riboflavin metabolism	Metabolism	1|287	K00299(TBH30539.1)	1|78	K00299(TBH30539.1)	0.2717770034843562	http://www.kegg.jp/kegg-bin/show_pathway?ko00740+K00299
7H9-specific acetylated proteins	ko00230	Purine metabolism	Metabolism	21|287	K00525(TBH26891.1);K00856(TBH51386.1);K00088(TBH47644.1;ABK75325.1);K01945(TBH48720.1);K08289(TBH29130.1;TBH45059.1);K01952(TBH48747.1);K00526(TBH26996.1);K01768(TBH34345.1);K00948(TBH49136.1);K00602(TBH49054.1);K01488(TBH33834.1);K00939(TBH44684.1);K00873(TBH44868.1);K00940(TBH50691.1);K01524(TBH49148.1;AIU06195.1);K00955(TBH34380.1);K00957(TBH34379.1);K01933(TBH48770.1)	5|78	K00525(TBH26891.1);K08289(TBH29130.1);K00957(TBH34379.1);K00939(TBH44684.1);K00088(ABK75325.1)	0.19450084071627385	http://www.kegg.jp/kegg-bin/show_pathway?ko00230+K00525+K08289+K00957+K00939+K00088
7H9-specific acetylated proteins	ko00660	C5-Branched dibasic acid metabolism	Metabolism	5|287	K01703(TBH45559.1);K01903(TBH49044.1);K01902(TBH49045.1);K01704(TBH45558.1);K00052(AIU07564.1)	2|78	K01902(TBH49045.1);K01703(TBH45559.1)	0.2874535847334389	http://www.kegg.jp/kegg-bin/show_pathway?ko00660+K01902+K01703
7H9-specific acetylated proteins	ko00240	Pyrimidine metabolism	Metabolism	5|287	K01956(TBH51657.1);K00525(TBH26891.1);K00526(TBH26996.1);K00940(TBH50691.1);K02825(TBH51653.1)	1|78	K00525(TBH26891.1)	0.38451583412382495	http://www.kegg.jp/kegg-bin/show_pathway?ko00240+K00525
7H9-specific acetylated proteins	ko00030	Pentose phosphate pathway	Metabolism	9|287	K02446(TBH45026.1);K01810(TBH49031.1);K00948(TBH49136.1);K01623(TBH28376.1);K01057(TBH51705.1);K00615(TBH51709.1);K00616(TBH51708.1);K21071(TBH45577.1);K00033(TBH51823.1)	4|78	K02446(TBH45026.1);K01623(TBH28376.1);K01057(TBH51705.1);K01810(TBH49031.1)	0.14083692957454522	http://www.kegg.jp/kegg-bin/show_pathway?ko00030+K02446+K01623+K01057+K01810
7H9-specific acetylated proteins	ko00860	Porphyrin and chlorophyll metabolism	Metabolism	6|287	K05895(AIU08993.1);K19221(ABK74380.1);K00595(TBH50408.1);K01885(TBH45561.1);K13540(TBH50413.1);K13542(TBH46469.1)	1|78	K19221(ABK74380.1)	0.3354287063633713	http://www.kegg.jp/kegg-bin/show_pathway?ko00860+K19221
7H9-specific acetylated proteins	ko00630	Glyoxylate and dicarboxylate metabolism	Metabolism	25|287	K01847(TBH51759.1;TBH51760.1);K05606(TBH33627.1);K01895(AIU11174.1;TBH30043.1);K01966(TBH32311.1);K00284(TBH44870.1;AIU11436.1);K01638(ABK71908.1);K18472(TBH51436.1);K01647(TBH48862.1;TBH48866.1);K00600(TBH45036.1);K00605(TBH51393.1);K00382(TBH46372.1;TBH32245.1);K01915(TBH51404.1;TBH51408.1);K01637(TBH46364.1);K01433(AIU07397.1);K01681(TBH51746.1);K00626(TBH39569.1;TBH45058.1;TBH33628.1);K11263(…	10|78	K05606(TBH33627.1);K01681(TBH51746.1);K00600(TBH45036.1);K01647(TBH48862.1;TBH48866.1);K00382(TBH46372.1);K01915(TBH51404.1);K01637(TBH46364.1);K01847(TBH51760.1);K00626(TBH45058.1)	0.059310743206055096	http://www.kegg.jp/kegg-bin/show_pathway?ko00630+K05606+K01681+K00600+K01647+K00382+K01915+K01637+K01847+K00626
7H9-specific acetylated proteins	ko00750	Vitamin B6 metabolism	Metabolism	3|287	K06215(TBH51553.1);K01733(TBH34399.1);K00831(TBH48856.1)	1|78	K01733(TBH34399.1)	0.43484320557485373	http://www.kegg.jp/kegg-bin/show_pathway?ko00750+K01733
7H9-specific acetylated proteins	ko01212	Fatty acid metabolism	Metabolism	24|287	K00059(TBH46974.1;TBH33993.1;TBH39737.1;TBH39570.1);K11533(TBH50589.1);K00645(ABK74111.1);K18472(TBH51436.1);K01692(TBH45279.1;TBH45062.1;TBH33925.1;TBH30032.1;TBH50623.1;TBH39813.1);K00249(TBH33710.1);K00248(TBH34151.1);K01782(TBH48829.1);K01897(TBH39672.1;TBH51371.1);K11263(TBH32308.1);K03921(TBH48792.1);K00626(TBH39569.1;TBH45058.1;TBH33628.1);K00632(TBH44990.1)	4|78	K00626(TBH45058.1);K11533(TBH50589.1);K01692(TBH33925.1;TBH45279.1)	0.09918147698515382	http://www.kegg.jp/kegg-bin/show_pathway?ko01212+K00626+K11533+K01692
7H9-specific acetylated proteins	ko00051	Fructose and mannose metabolism	Metabolism	4|287	K21071(TBH45577.1);K02446(TBH45026.1);K01623(TBH28376.1);K01803(TBH51693.1)	2|78	K02446(TBH45026.1);K01623(TBH28376.1)	0.23579525936101456	http://www.kegg.jp/kegg-bin/show_pathway?ko00051+K02446+K01623
7H9-specific acetylated proteins	ko00340	Histidine metabolism	Metabolism	3|287	K00013(AIU08357.1);K01523(TBH51305.1);K00817(TBH45277.1)	1|78	K00013(AIU08357.1)	0.43484320557485373	http://www.kegg.jp/kegg-bin/show_pathway?ko00340+K00013
7H9-specific acetylated proteins	ko01200	Carbon metabolism	Metabolism	53|287	K02446(TBH45026.1);K01689(TBH49145.1);K00927(TBH51692.1);K01681(TBH51746.1);K00616(TBH51708.1);K00600(TBH45036.1);K01623(TBH28376.1);K00605(TBH51393.1);K01810(TBH49031.1);K00873(TBH44868.1);K11263(TBH32308.1);K01647(TBH48862.1;TBH48866.1);K00134(TBH51691.1);K00886(TBH30488.1);K01834(TBH46342.1);K00175(AIU09705.1);K00174(TBH50675.1);K00249(TBH33710.1);K00248(TBH34151.1);K01491(TBH33808.1);K00116(T…	19|78	K01902(TBH49045.1);K02446(TBH45026.1);K01623(TBH28376.1);K01689(TBH49145.1);K01810(TBH49031.1);K01847(TBH51760.1);K01681(TBH51746.1);K00600(TBH45036.1);K01595(TBH51703.1);K01057(TBH51705.1);K01647(TBH48862.1;TBH48866.1);K00382(TBH46372.1);K00239(TBH33829.1);K01637(TBH46364.1);K05606(TBH33627.1);K00116(TBH32212.1);K00626(TBH45058.1);K00031(TBH33815.1)	0.03951707614238413	http://www.kegg.jp/kegg-bin/show_pathway?ko01200+K01902+K02446+K01623+K01689+K01810+K01847+K01681+K00600+K01595+K01057+K01647+K00382+K00239+K01637+K05606+K00116+K00626+K00031
7H9-specific acetylated proteins	ko00310	Lysine degradation	Metabolism	12|287	K00135(TBH45364.1);K01692(TBH45279.1;TBH45062.1;TBH33925.1;TBH30032.1;TBH50623.1;TBH39813.1);K01782(TBH48829.1);K00658(TBH51398.1);K00626(TBH39569.1;TBH45058.1;TBH33628.1)	4|78	K00626(TBH45058.1);K00382(TBH46372.1);K01692(TBH33925.1;TBH45279.1)	0.21776853519423003	http://www.kegg.jp/kegg-bin/show_pathway?ko00310+K00626+K00382+K01692
7H9-specific acetylated proteins	ko00250	Alanine, aspartate and glutamate metabolism	Metabolism	9|287	K00262(TBH49122.1);K00135(TBH45364.1);K00265(TBH44870.1;AIU11436.1);K01956(TBH51657.1);K01940(TBH50500.1);K00823(TBH45468.1);K01915(TBH51404.1;TBH51408.1)	1|78	K01915(TBH51404.1)	0.19173460654284685	http://www.kegg.jp/kegg-bin/show_pathway?ko00250+K01915
7H9-specific acetylated proteins	ko00380	Tryptophan metabolism	Metabolism	11|287	K01692(TBH45279.1;TBH45062.1;TBH33925.1;TBH30032.1;TBH50623.1;TBH39813.1);K03782(TBH45306.1);K01782(TBH48829.1);K00626(TBH39569.1;TBH45058.1;TBH33628.1)	4|78	K00626(TBH45058.1);K00382(TBH46372.1);K01692(TBH33925.1;TBH45279.1)	0.19836341819673511	http://www.kegg.jp/kegg-bin/show_pathway?ko00380+K00626+K00382+K01692
7H9-specific acetylated proteins	ko00290	Valine, leucine and isoleucine biosynthesis	Metabolism	7|287	K01687(TBH27226.1);K00052(AIU07564.1);K00053(TBH45569.1);K00826(TBH51392.1);K01649(TBH32378.1);K01704(TBH45558.1);K01703(TBH45559.1)	3|78	K01687(TBH27226.1);K00826(TBH51392.1);K01703(TBH45559.1)	0.19877472336702154	http://www.kegg.jp/kegg-bin/show_pathway?ko00290+K01687+K00826+K01703
7H9-specific acetylated proteins	ko00430	Taurine and hypotaurine metabolism	Metabolism	1|287	K15372(TBH45502.1)	1|78	K15372(TBH45502.1)	0.2717770034843562	http://www.kegg.jp/kegg-bin/show_pathway?ko00430+K15372
7H9-specific acetylated proteins	ko00061	Fatty acid biosynthesis	Metabolism	11|287	K00059(TBH46974.1;TBH33993.1;TBH39737.1;TBH39570.1);K11533(TBH50589.1);K00645(ABK74111.1);K18472(TBH51436.1);K01897(TBH39672.1;TBH51371.1);K11263(TBH32308.1);K03921(TBH48792.1)	1|78	K11533(TBH50589.1)	0.12233540678397103	http://www.kegg.jp/kegg-bin/show_pathway?ko00061+K11533
7H9-specific acetylated proteins	ko01130	Biosynthesis of antibiotics	Metabolism	100|287	K00973(TBH39559.1);K02446(TBH45026.1);K01626(TBH51362.1);K01689(TBH49145.1);K01714(TBH26835.1);K01687(TBH27226.1);K01810(TBH49031.1);K01681(TBH51746.1);K00616(TBH51708.1);K00600(TBH45036.1);K01858(TBH51857.1);K00602(TBH49054.1);K00605(TBH51393.1);K18472(TBH51436.1);K00939(TBH44684.1);K00817(TBH45277.1);K00620(AIU08896.1);K00873(TBH44868.1);K11263(TBH32308.1);K00174(TBH50675.1);K00955(TBH34380.1);…	28|78	K02446(TBH45026.1);K01626(TBH51362.1);K01689(TBH49145.1);K01687(TBH27226.1);K01681(TBH51746.1);K00600(TBH45036.1);K01623(TBH28376.1);K00939(TBH44684.1);K01810(TBH49031.1);K01647(TBH48862.1;TBH48866.1);K00957(TBH34379.1);K00626(TBH45058.1);K02078(TBH51433.1);K00116(TBH32212.1);K08289(TBH29130.1);K00031(TBH33815.1);K01692(TBH33925.1;TBH45279.1);K01596(TBH39674.1);K01735(TBH51643.1);K00928(TBH32389.…	0.10736173371570028	http://www.kegg.jp/kegg-bin/show_pathway?ko01130+K02446+K01626+K01689+K01687+K01681+K00600+K01623+K00939+K01810+K01647+K00957+K00626+K02078+K00116+K08289+K00031+K01692+K01596+K01735+K00928+K01902+K00215+K01057+K00382+K00239+K00826
7H9-specific acetylated proteins	ko00300	Lysine biosynthesis	Metabolism	8|287	K01586(TBH34397.1);K00674(TBH21635.1);K01929(TBH51351.1);K00215(TBH21314.1);K01714(TBH26835.1);K00928(TBH32389.1);K00133(TBH32390.1);K00003(TBH34398.1)	2|78	K00928(TBH32389.1);K00215(TBH21314.1)	0.31250973425595824	http://www.kegg.jp/kegg-bin/show_pathway?ko00300+K00928+K00215
7H9-specific acetylated proteins	ko00450	Selenocompound metabolism	Metabolism	3|287	K00955(TBH34380.1);K00957(TBH34379.1);K00549(AIU11609.1)	1|78	K00957(TBH34379.1)	0.43484320557485373	http://www.kegg.jp/kegg-bin/show_pathway?ko00450+K00957
7H9-specific acetylated proteins	ko00261	Monobactam biosynthesis	Metabolism	6|287	K00133(TBH32390.1);K00215(TBH21314.1);K01714(TBH26835.1);K00928(TBH32389.1);K00955(TBH34380.1);K00957(TBH34379.1)	3|78	K00928(TBH32389.1);K00215(TBH21314.1);K00957(TBH34379.1)	0.1549395208492399	http://www.kegg.jp/kegg-bin/show_pathway?ko00261+K00928+K00215+K00957
7H9-specific acetylated proteins	ko04217	Necroptosis	Cellular Processes	3|287	K03767(TBH51805.1);K01915(TBH51404.1;TBH51408.1)	1|78	K01915(TBH51404.1)	0.43484320557485373	http://www.kegg.jp/kegg-bin/show_pathway?ko04217+K01915
7H9-specific acetylated proteins	ko00970	Aminoacyl-tRNA biosynthesis	Genetic Information Processing	10|287	K01876(TBH51616.1);K02433(TBH45578.1);K02434(TBH45576.1);K01870(TBH44921.1);K01873(AIU09691.1);K01867(TBH33818.1);K01887(TBH34396.1);K01868(TBH51547.1);K01869(TBH51849.1);K01885(TBH45561.1)	4|78	K01870(TBH44921.1);K01868(TBH51547.1);K01887(TBH34396.1);K02433(TBH45578.1)	0.17224660451564225	http://www.kegg.jp/kegg-bin/show_pathway?ko00970+K01870+K01868+K01887+K02433
7H9-specific acetylated proteins	ko00564	Glycerophospholipid metabolism	Metabolism	3|287	K00057(AIU07576.1);K00111(TBH51983.1);K01126(TBH45340.1)	1|78	K01126(TBH45340.1)	0.43484320557485373	http://www.kegg.jp/kegg-bin/show_pathway?ko00564+K01126
7H9-specific acetylated proteins	ko00360	Phenylalanine metabolism	Metabolism	11|287	K03782(TBH45306.1);K00074(TBH46363.1);K15866(TBH51412.1);K01692(TBH45279.1;TBH45062.1;TBH33925.1;TBH30032.1;TBH50623.1;TBH39813.1);K00817(TBH45277.1);K04073(TBH39795.1)	3|78	K15866(TBH51412.1);K01692(TBH33925.1;TBH45279.1)	0.26712940317159845	http://www.kegg.jp/kegg-bin/show_pathway?ko00360+K15866+K01692
7H9-specific acetylated proteins	ko00460	Cyanoamino acid metabolism	Metabolism	1|287	K00600(TBH45036.1)	1|78	K00600(TBH45036.1)	0.2717770034843562	http://www.kegg.jp/kegg-bin/show_pathway?ko00460+K00600
medium-differential acetylated proteins	ko00790	Folate biosynthesis	Metabolism	3|287	K03750(AIU06121.1);K01495(TBH27669.1);K02619(TBH48877.1)	1|27	K01495(TBH27669.1)	0.2331660637180929	http://www.kegg.jp/kegg-bin/show_pathway?ko00790+K01495
medium-differential acetylated proteins	ko00640	Propanoate metabolism	Metabolism	27|287	K00140(TBH45503.1);K05606(TBH33627.1);K00823(TBH45468.1);K01895(AIU11174.1;TBH30043.1);K18472(TBH51436.1);K01692(TBH45279.1;TBH45062.1;TBH33925.1;TBH30032.1;TBH50623.1;TBH39813.1);K00249(TBH33710.1);K01966(TBH32311.1);K01903(TBH49044.1);K01902(TBH49045.1);K01782(TBH48829.1);K00382(TBH46372.1;TBH32245.1);K01908(TBH49157.1);K11263(TBH32308.1);K01847(TBH51759.1;TBH51760.1);K13919(TBH44628.1);K00626(…	4|27	K01895(TBH30043.1);K13919(TBH44628.1);K18472(TBH51436.1);K00823(TBH45468.1)	0.14563970880487975	http://www.kegg.jp/kegg-bin/show_pathway?ko00640+K01895+K13919+K18472+K00823
medium-differential acetylated proteins	ko00190	Oxidative phosphorylation	Metabolism	7|287	K02113(TBH21648.1);K02112(TBH21645.1);K02111(TBH21647.1);K03891(TBH51379.1);K03890(AIU09354.1);K01507(TBH27679.1);K02109(TBH21648.1);K00239(TBH33829.1)	1|27	K01507(TBH27679.1)	0.36975571700645843	http://www.kegg.jp/kegg-bin/show_pathway?ko00190+K01507
medium-differential acetylated proteins	ko03010	Ribosome	Genetic Information Processing	37|287	K02902(TBH45547.1);K02931(TBH44700.1);K02956(TBH21986.1);K02933(TBH44697.1);K02935(TBH31862.1);K02952(TBH44651.1);K02950(TBH31893.1);K02939(TBH51866.1);K02884(TBH45512.1);K02959(TBH45517.1);K02992(TBH31894.1);K02996(TBH44621.1);K02994(TBH44698.1);K02863(TBH31844.1);K02968(TBH50740.1);K02864(TBH31861.1);K02867(TBH31843.1);K02888(TBH50693.1);K02874(TBH44702.1);K02876(TBH44694.1);K02926(TBH44728.1);…	6|27	K02956(TBH21986.1);K02935(TBH31862.1);K02939(TBH51866.1);K02867(TBH31843.1);K02988(TBH44696.1);K02961(TBH44720.1)	0.07278284192088555	http://www.kegg.jp/kegg-bin/show_pathway?ko03010+K02956+K02935+K02939+K02867+K02988+K02961
medium-differential acetylated proteins	ko01230	Biosynthesis of amino acids	Metabolism	49|287	K01689(TBH49145.1);K01687(TBH27226.1);K00817(TBH45277.1);K01681(TBH51746.1);K00616(TBH51708.1);K00600(TBH45036.1);K01586(TBH34397.1);K00766(AIU09351.1);K01626(TBH51362.1);K01915(TBH51404.1;TBH51408.1);K00873(TBH44868.1);K00620(AIU08896.1);K01703(TBH45559.1);K01647(TBH48862.1;TBH48866.1);K01609(TBH44875.1);K00134(TBH51691.1);K00133(TBH32390.1);K00265(TBH44870.1;AIU11436.1);K01834(TBH46342.1);K0028…	5|27	K00873(TBH44868.1);K01940(TBH50500.1);K00616(TBH51708.1);K01834(TBH46342.1);K00053(TBH45569.1)	0.2003961894738102	http://www.kegg.jp/kegg-bin/show_pathway?ko01230+K00873+K01940+K00616+K01834+K00053
medium-differential acetylated proteins	ko00010	Glycolysis / Gluconeogenesis	Metabolism	21|287	K00134(TBH51691.1);K01803(TBH51693.1);K00001(TBH31888.1);K01689(TBH49145.1);K01834(TBH46342.1);K01810(TBH49031.1);K00175(AIU09705.1);K00138(TBH44633.1);K01596(TBH39674.1);K00886(TBH30488.1);K02446(TBH45026.1);K01623(TBH28376.1);K00382(TBH46372.1;TBH32245.1);K00927(TBH51692.1);K00873(TBH44868.1);K01895(AIU11174.1;TBH30043.1);K00174(TBH50675.1);K21071(TBH45577.1);K00163(TBH51431.1)	4|27	K00873(TBH44868.1);K01895(TBH30043.1);K00886(TBH30488.1);K01834(TBH46342.1)	0.0859154043882806	http://www.kegg.jp/kegg-bin/show_pathway?ko00010+K00873+K01895+K00886+K01834
medium-differential acetylated proteins	ko00770	Pantothenate and CoA biosynthesis	Metabolism	5|287	K01687(TBH27226.1);K01918(TBH27300.1);K00826(TBH51392.1);K00867(TBH45037.1);K00053(TBH45569.1)	1|27	K00053(TBH45569.1)	0.32059898598367825	http://www.kegg.jp/kegg-bin/show_pathway?ko00770+K00053
medium-differential acetylated proteins	ko03018	RNA degradation	Genetic Information Processing	8|287	K08300(TBH50692.1);K00962(TBH21987.1);K01689(TBH49145.1);K03628(TBH34401.1);K04077(TBH44599.1;TBH46394.1);K12574(TBH26834.1);K04043(TBH46968.1)	3|27	K04077(TBH44599.1;TBH46394.1);K03628(TBH34401.1)	0.02692898779318398	http://www.kegg.jp/kegg-bin/show_pathway?ko03018+K04077+K03628
medium-differential acetylated proteins	ko00562	Inositol phosphate metabolism	Metabolism	3|287	K00140(TBH45503.1);K01858(TBH51857.1);K01803(TBH51693.1)	1|27	K01858(TBH51857.1)	0.2331660637180929	http://www.kegg.jp/kegg-bin/show_pathway?ko00562+K01858
medium-differential acetylated proteins	ko00620	Pyruvate metabolism	Metabolism	21|287	K00116(TBH32212.1);K00163(TBH51431.1);K01679(TBH45027.1);K01895(AIU11174.1;TBH30043.1);K18472(TBH51436.1);K00175(AIU09705.1);K00174(TBH50675.1);K01596(TBH39674.1);K01595(TBH51703.1);K01649(TBH32378.1);K00626(TBH39569.1;TBH45058.1;TBH33628.1);K00382(TBH46372.1;TBH32245.1);K01638(ABK71908.1);K00873(TBH44868.1);K11263(TBH32308.1);K00138(TBH44633.1);K04073(TBH39795.1)	3|27	K00873(TBH44868.1);K01895(TBH30043.1);K18472(TBH51436.1)	0.1933096598735748	http://www.kegg.jp/kegg-bin/show_pathway?ko00620+K00873+K01895+K18472
medium-differential acetylated proteins	ko00680	Methane metabolism	Metabolism	11|287	K02446(TBH45026.1);K01689(TBH49145.1);K01834(TBH46342.1);K17067(TBH32403.1);K00600(TBH45036.1);K01595(TBH51703.1);K01623(TBH28376.1);K00831(TBH48856.1);K01895(AIU11174.1;TBH30043.1);K21071(TBH45577.1)	2|27	K01834(TBH46342.1);K01895(TBH30043.1)	0.2033390892478499	http://www.kegg.jp/kegg-bin/show_pathway?ko00680+K01834+K01895
medium-differential acetylated proteins	ko00520	Amino sugar and nucleotide sugar metabolism	Metabolism	6|287	K04042(TBH49137.1);K00963(AIU10489.1);K00886(TBH30488.1);K01784(TBH27705.1);K01810(TBH49031.1);K01854(TBH45323.1)	1|27	K00886(TBH30488.1)	0.3492482570716934	http://www.kegg.jp/kegg-bin/show_pathway?ko00520+K00886
medium-differential acetylated proteins	ko05165	Human papillomavirus infection	Human Diseases	1|287	K00873(TBH44868.1)	1|27	K00873(TBH44868.1)	0.09407665505227455	http://www.kegg.jp/kegg-bin/show_pathway?ko05165+K00873
medium-differential acetylated proteins	ko00020	Citrate cycle (TCA cycle)	Metabolism	16|287	K00116(TBH32212.1);K00658(TBH51398.1);K00163(TBH51431.1);K01679(TBH45027.1);K00175(AIU09705.1);K00174(TBH50675.1);K01596(TBH39674.1);K01903(TBH49044.1);K01902(TBH49045.1);K00382(TBH46372.1;TBH32245.1);K00239(TBH33829.1);K01681(TBH51746.1);K01647(TBH48862.1;TBH48866.1);K00031(TBH33815.1)	1|27	K00658(TBH51398.1)	0.34687879181243336	http://www.kegg.jp/kegg-bin/show_pathway?ko00020+K00658
medium-differential acetylated proteins	ko00260	Glycine, serine and threonine metabolism	Metabolism	11|287	K00133(TBH32390.1);K01834(TBH46342.1);K01697(TBH45055.1);K00600(TBH45036.1);K00605(TBH51393.1);K01733(TBH34399.1);K00382(TBH46372.1;TBH32245.1);K00831(TBH48856.1);K00928(TBH32389.1);K00003(TBH34398.1)	1|27	K01834(TBH46342.1)	0.3926008569323428	http://www.kegg.jp/kegg-bin/show_pathway?ko00260+K01834
medium-differential acetylated proteins	ko00410	beta-Alanine metabolism	Metabolism	12|287	K00140(TBH45503.1);K01692(TBH45279.1;TBH45062.1;TBH33925.1;TBH30032.1;TBH50623.1;TBH39813.1);K00249(TBH33710.1);K01782(TBH48829.1);K00823(TBH45468.1);K01918(TBH27300.1);K15372(TBH45502.1)	1|27	K00823(TBH45468.1)	0.38794551080271905	http://www.kegg.jp/kegg-bin/show_pathway?ko00410+K00823
medium-differential acetylated proteins	ko00650	Butanoate metabolism	Metabolism	19|287	K00135(TBH45364.1);K00823(TBH45468.1);K00074(TBH46363.1);K00175(AIU09705.1);K00174(TBH50675.1);K00248(TBH34151.1);K00626(TBH39569.1;TBH45058.1;TBH33628.1);K01782(TBH48829.1);K01907(TBH39723.1);K00239(TBH33829.1);K01692(TBH45279.1;TBH45062.1;TBH33925.1;TBH30032.1;TBH50623.1;TBH39813.1);K04073(TBH39795.1)	1|27	K00823(TBH45468.1)	0.30401024223983125	http://www.kegg.jp/kegg-bin/show_pathway?ko00650+K00823
medium-differential acetylated proteins	ko01210	2-Oxocarboxylic acid metabolism	Metabolism	15|287	K00620(AIU08896.1);K00133(TBH32390.1);K01687(TBH27226.1);K01704(TBH45558.1);K00052(AIU07564.1);K00053(TBH45569.1);K00930(TBH50496.1);K01649(TBH32378.1);K00928(TBH32389.1);K00826(TBH51392.1);K01681(TBH51746.1);K01703(TBH45559.1);K01647(TBH48862.1;TBH48866.1);K00031(TBH33815.1)	1|27	K00053(TBH45569.1)	0.3595694793178005	http://www.kegg.jp/kegg-bin/show_pathway?ko01210+K00053
medium-differential acetylated proteins	ko00220	Arginine biosynthesis	Metabolism	6|287	K00930(TBH50496.1);K00262(TBH49122.1);K00620(AIU08896.1);K01940(TBH50500.1);K01915(TBH51404.1;TBH51408.1)	1|27	K01940(TBH50500.1)	0.3492482570716934	http://www.kegg.jp/kegg-bin/show_pathway?ko00220+K01940
medium-differential acetylated proteins	ko00280	Valine, leucine and isoleucine degradation	Metabolism	24|287	K00140(TBH45503.1);K05606(TBH33627.1);K01907(TBH39723.1);K01966(TBH32311.1);K18472(TBH51436.1);K01692(TBH45279.1;TBH45062.1;TBH33925.1;TBH30032.1;TBH50623.1;TBH39813.1);K00249(TBH33710.1);K00248(TBH34151.1);K00826(TBH51392.1);K01782(TBH48829.1);K00382(TBH46372.1;TBH32245.1);K11263(TBH32308.1);K01847(TBH51759.1;TBH51760.1);K00626(TBH39569.1;TBH45058.1;TBH33628.1);K00632(TBH44990.1)	1|27	K18472(TBH51436.1)	0.22960792384395254	http://www.kegg.jp/kegg-bin/show_pathway?ko00280+K18472
medium-differential acetylated proteins	ko00230	Purine metabolism	Metabolism	21|287	K00525(TBH26891.1);K00856(TBH51386.1);K00088(TBH47644.1;ABK75325.1);K01945(TBH48720.1);K08289(TBH29130.1;TBH45059.1);K01952(TBH48747.1);K00526(TBH26996.1);K01768(TBH34345.1);K00948(TBH49136.1);K00602(TBH49054.1);K01488(TBH33834.1);K00939(TBH44684.1);K00873(TBH44868.1);K00940(TBH50691.1);K01524(TBH49148.1;AIU06195.1);K00955(TBH34380.1);K00957(TBH34379.1);K01933(TBH48770.1)	2|27	K00873(TBH44868.1);K00526(TBH26996.1)	0.2954585538278898	http://www.kegg.jp/kegg-bin/show_pathway?ko00230+K00873+K00526
medium-differential acetylated proteins	ko00240	Pyrimidine metabolism	Metabolism	5|287	K01956(TBH51657.1);K00525(TBH26891.1);K00526(TBH26996.1);K00940(TBH50691.1);K02825(TBH51653.1)	1|27	K00526(TBH26996.1)	0.32059898598367825	http://www.kegg.jp/kegg-bin/show_pathway?ko00240+K00526
medium-differential acetylated proteins	ko00030	Pentose phosphate pathway	Metabolism	9|287	K02446(TBH45026.1);K01810(TBH49031.1);K00948(TBH49136.1);K01623(TBH28376.1);K01057(TBH51705.1);K00615(TBH51709.1);K00616(TBH51708.1);K21071(TBH45577.1);K00033(TBH51823.1)	1|27	K00616(TBH51708.1)	0.3910671804849798	http://www.kegg.jp/kegg-bin/show_pathway?ko00030+K00616
medium-differential acetylated proteins	ko00630	Glyoxylate and dicarboxylate metabolism	Metabolism	25|287	K01847(TBH51759.1;TBH51760.1);K05606(TBH33627.1);K01895(AIU11174.1;TBH30043.1);K01966(TBH32311.1);K00284(TBH44870.1;AIU11436.1);K01638(ABK71908.1);K18472(TBH51436.1);K01647(TBH48862.1;TBH48866.1);K00600(TBH45036.1);K00605(TBH51393.1);K00382(TBH46372.1;TBH32245.1);K01915(TBH51404.1;TBH51408.1);K01637(TBH46364.1);K01433(AIU07397.1);K01681(TBH51746.1);K00626(TBH39569.1;TBH45058.1;TBH33628.1);K11263(…	2|27	K01895(TBH30043.1);K18472(TBH51436.1)	0.28373602756389593	http://www.kegg.jp/kegg-bin/show_pathway?ko00630+K01895+K18472
medium-differential acetylated proteins	ko01212	Fatty acid metabolism	Metabolism	24|287	K00059(TBH46974.1;TBH33993.1;TBH39737.1;TBH39570.1);K11533(TBH50589.1);K00645(ABK74111.1);K18472(TBH51436.1);K01692(TBH45279.1;TBH45062.1;TBH33925.1;TBH30032.1;TBH50623.1;TBH39813.1);K00249(TBH33710.1);K00248(TBH34151.1);K01782(TBH48829.1);K01897(TBH39672.1;TBH51371.1);K11263(TBH32308.1);K03921(TBH48792.1);K00626(TBH39569.1;TBH45058.1;TBH33628.1);K00632(TBH44990.1)	2|27	K18472(TBH51436.1);K11533(TBH50589.1)	0.288457013568741	http://www.kegg.jp/kegg-bin/show_pathway?ko01212+K18472+K11533
medium-differential acetylated proteins	ko00561	Glycerolipid metabolism	Metabolism	2|287	K00864(AIU11724.1);K06121(TBH44628.1)	1|27	K06121(TBH44628.1)	0.17104846373137383	http://www.kegg.jp/kegg-bin/show_pathway?ko00561+K06121
medium-differential acetylated proteins	ko01200	Carbon metabolism	Metabolism	53|287	K02446(TBH45026.1);K01689(TBH49145.1);K00927(TBH51692.1);K01681(TBH51746.1);K00616(TBH51708.1);K00600(TBH45036.1);K01623(TBH28376.1);K00605(TBH51393.1);K01810(TBH49031.1);K00873(TBH44868.1);K11263(TBH32308.1);K01647(TBH48862.1;TBH48866.1);K00134(TBH51691.1);K00886(TBH30488.1);K01834(TBH46342.1);K00175(AIU09705.1);K00174(TBH50675.1);K00249(TBH33710.1);K00248(TBH34151.1);K01491(TBH33808.1);K00116(T…	7|27	K00658(TBH51398.1);K01834(TBH46342.1);K18472(TBH51436.1);K00886(TBH30488.1);K00616(TBH51708.1);K00873(TBH44868.1);K01895(TBH30043.1)	0.11110106839195422	http://www.kegg.jp/kegg-bin/show_pathway?ko01200+K00658+K01834+K18472+K00886+K00616+K00873+K01895
medium-differential acetylated proteins	ko00310	Lysine degradation	Metabolism	12|287	K00135(TBH45364.1);K01692(TBH45279.1;TBH45062.1;TBH33925.1;TBH30032.1;TBH50623.1;TBH39813.1);K01782(TBH48829.1);K00658(TBH51398.1);K00626(TBH39569.1;TBH45058.1;TBH33628.1)	1|27	K00658(TBH51398.1)	0.38794551080271905	http://www.kegg.jp/kegg-bin/show_pathway?ko00310+K00658
medium-differential acetylated proteins	ko00250	Alanine, aspartate and glutamate metabolism	Metabolism	9|287	K00262(TBH49122.1);K00135(TBH45364.1);K00265(TBH44870.1;AIU11436.1);K01956(TBH51657.1);K01940(TBH50500.1);K00823(TBH45468.1);K01915(TBH51404.1;TBH51408.1)	2|27	K01940(TBH50500.1);K00823(TBH45468.1)	0.16075488842071167	http://www.kegg.jp/kegg-bin/show_pathway?ko00250+K01940+K00823
medium-differential acetylated proteins	ko00380	Tryptophan metabolism	Metabolism	11|287	K01692(TBH45279.1;TBH45062.1;TBH33925.1;TBH30032.1;TBH50623.1;TBH39813.1);K03782(TBH45306.1);K01782(TBH48829.1);K00626(TBH39569.1;TBH45058.1;TBH33628.1)	1|27	K00658(TBH51398.1)	0.3926008569323428	http://www.kegg.jp/kegg-bin/show_pathway?ko00380+K00658
medium-differential acetylated proteins	ko00290	Valine, leucine and isoleucine biosynthesis	Metabolism	7|287	K01687(TBH27226.1);K00052(AIU07564.1);K00053(TBH45569.1);K00826(TBH51392.1);K01649(TBH32378.1);K01704(TBH45558.1);K01703(TBH45559.1)	1|27	K00053(TBH45569.1)	0.36975571700645843	http://www.kegg.jp/kegg-bin/show_pathway?ko00290+K00053
medium-differential acetylated proteins	ko00061	Fatty acid biosynthesis	Metabolism	11|287	K00059(TBH46974.1;TBH33993.1;TBH39737.1;TBH39570.1);K11533(TBH50589.1);K00645(ABK74111.1);K18472(TBH51436.1);K01897(TBH39672.1;TBH51371.1);K11263(TBH32308.1);K03921(TBH48792.1)	2|27	K18472(TBH51436.1);K11533(TBH50589.1)	0.2033390892478499	http://www.kegg.jp/kegg-bin/show_pathway?ko00061+K18472+K11533
medium-differential acetylated proteins	ko01130	Biosynthesis of antibiotics	Metabolism	100|287	K00973(TBH39559.1);K02446(TBH45026.1);K01626(TBH51362.1);K01689(TBH49145.1);K01714(TBH26835.1);K01687(TBH27226.1);K01810(TBH49031.1);K01681(TBH51746.1);K00616(TBH51708.1);K00600(TBH45036.1);K01858(TBH51857.1);K00602(TBH49054.1);K00605(TBH51393.1);K18472(TBH51436.1);K00939(TBH44684.1);K00817(TBH45277.1);K00620(AIU08896.1);K00873(TBH44868.1);K11263(TBH32308.1);K00174(TBH50675.1);K00955(TBH34380.1);…	10|27	K00658(TBH51398.1);K01940(TBH50500.1);K01834(TBH46342.1);K18472(TBH51436.1);K00053(TBH45569.1);K00886(TBH30488.1);K01858(TBH51857.1);K00616(TBH51708.1);K00873(TBH44868.1);K01895(TBH30043.1)	0.16048322172131618	http://www.kegg.jp/kegg-bin/show_pathway?ko01130+K00658+K01940+K01834+K18472+K00053+K00886+K01858+K00616+K00873+K01895
medium-differential acetylated proteins	ko00970	Aminoacyl-tRNA biosynthesis	Genetic Information Processing	10|287	K01876(TBH51616.1);K02433(TBH45578.1);K02434(TBH45576.1);K01870(TBH44921.1);K01873(AIU09691.1);K01867(TBH33818.1);K01887(TBH34396.1);K01868(TBH51547.1);K01869(TBH51849.1);K01885(TBH45561.1)	1|27	K01867(TBH33818.1)	0.39388061343808806	http://www.kegg.jp/kegg-bin/show_pathway?ko00970+K01867
medium-differential acetylated proteins	ko00564	Glycerophospholipid metabolism	Metabolism	3|287	K00057(AIU07576.1);K00111(TBH51983.1);K01126(TBH45340.1)	1|27	K00111(TBH51983.1)	0.2331660637180929	http://www.kegg.jp/kegg-bin/show_pathway?ko00564+K00111
