# Supplementary material for: Lysine acetylome profiling reveals a dual regulatory role in carbon flux redirection and RNA degradation inhibition in Mycobacterium smegmatis
Source: Front Microbiol. 2026 May 29;17:1823773. doi: 10.3389/fmicb.2026.1823773 (PMC13260432; doi:10.3389/fmicb.2026.1823773)
Supplement: Supplementary file 5 [file Table_5.xlsx]

## Sheet: Subcellular Location
Subcellular Location
Category	Protein	Protein name	species	Subcellular Location	Score
Sauton-specific acetylated proteins	TBH28726.1	long-chain-fatty-acid--CoA ligase	Mycolicibacterium smegmatis MC2 155	Cytoplasmic	9.97
Sauton-specific acetylated proteins	TBH21608.1	cold-shock protein	Mycolicibacterium smegmatis MC2 155	Cytoplasmic	9.97
Sauton-specific acetylated proteins	TBH32339.1	adenosylhomocysteinase	Mycolicibacterium smegmatis MC2 155	Cytoplasmic	9.97
Sauton-specific acetylated proteins	TBH44648.1	DNA-directed RNA polymerase subunit alpha	Mycolicibacterium smegmatis MC2 155	Cytoplasmic	9.97
Sauton-specific acetylated proteins	TBH51326.1	molybdopterin oxidoreductase	Mycolicibacterium smegmatis MC2 155	Cytoplasmic	9.97
Sauton-specific acetylated proteins	TBH30493.1	DUF3039 domain-containing protein	Mycolicibacterium smegmatis MC2 155	Cytoplasmic	7.5
Sauton-specific acetylated proteins	TBH44599.1	chaperonin GroEL	Mycolicibacterium smegmatis MC2 155	Cytoplasmic	9.97
Sauton-specific acetylated proteins	AIU06312.1	O-succinylbenzoic acid--CoA ligase	Mycolicibacterium smegmatis MC2 155	Cytoplasmic	9.97
Sauton-specific acetylated proteins	TBH32308.1	acetyl/propionyl/methylcrotonyl-CoA carboxylase subunit alpha	Mycolicibacterium smegmatis MC2 155	Cytoplasmic	7.5
Sauton-specific acetylated proteins	TBH46968.1	molecular chaperone DnaK	Mycolicibacterium smegmatis MC2 155	Cytoplasmic	9.97
Sauton-specific acetylated proteins	TBH27679.1	inorganic diphosphatase	Mycolicibacterium smegmatis MC2 155	Cytoplasmic	9.97
Sauton-specific acetylated proteins	TBH48829.1	3-hydroxyacyl-CoA dehydrogenase	Mycolicibacterium smegmatis MC2 155	Cytoplasmic	7.5
Sauton-specific acetylated proteins	TBH44653.1	translation initiation factor IF-1	Mycolicibacterium smegmatis MC2 155	Cytoplasmic	9.97
Sauton-specific acetylated proteins	TBH30028.1	antitoxin	Mycolicibacterium smegmatis MC2 155	Unknown	2.5
Sauton-specific acetylated proteins	TBH44684.1	adenylate kinase	Mycolicibacterium smegmatis MC2 155	Cytoplasmic	9.97
Sauton-specific acetylated proteins	TBH34317.1	multifunctional oxoglutarate decarboxylase/oxoglutarate dehydrogenase thiamine pyrophosphate-binding subunit/dihydrolipoyllysine-residue succinyltransferase subunit	Mycolicibacterium smegmatis MC2 155	Cytoplasmic	9.97
Sauton-specific acetylated proteins	TBH50593.1	DUF3618 domain-containing protein	Mycolicibacterium smegmatis MC2 155	CytoplasmicMembrane	9.55
Sauton-specific acetylated proteins	TBH51664.1	DNA-directed RNA polymerase subunit omega	Mycolicibacterium smegmatis MC2 155	Cytoplasmic	7.5
Sauton-specific acetylated proteins	TBH50623.1	enoyl-CoA hydratase	Mycolicibacterium smegmatis MC2 155	Unknown	2.5
Sauton-specific acetylated proteins	TBH45329.1	MBL fold metallo-hydrolase	Mycolicibacterium smegmatis MC2 155	Cytoplasmic	7.5
Sauton-specific acetylated proteins	TBH32275.1	CsbD family protein	Mycolicibacterium smegmatis MC2 155	Cytoplasmic	7.5
Sauton-specific acetylated proteins	TBH51729.1	Fe-S cluster assembly ATPase SufC	Mycolicibacterium smegmatis MC2 155	Cytoplasmic	9.97
Sauton-specific acetylated proteins	TBH33815.1	NADP-dependent isocitrate dehydrogenase	Mycolicibacterium smegmatis MC2 155	Cytoplasmic	9.97
Sauton-specific acetylated proteins	AIU10875.1	HIT family hydrolase	Mycolicibacterium smegmatis MC2 155	Cytoplasmic	7.5
Sauton-specific acetylated proteins	TBH44700.1	50S ribosomal protein L5	Mycolicibacterium smegmatis MC2 155	Cytoplasmic	7.5
Sauton-specific acetylated proteins	TBH46356.1	heparin-binding hemagglutinin	Mycolicibacterium smegmatis MC2 155	Cellwall	9.2
Sauton-specific acetylated proteins	TBH31862.1	50S ribosomal protein L7/L12	Mycolicibacterium smegmatis MC2 155	Cytoplasmic	9.67
Sauton-specific acetylated proteins	TBH45517.1	30S ribosomal protein S16	Mycolicibacterium smegmatis MC2 155	Cytoplasmic	9.67
Sauton-specific acetylated proteins	TBH28489.1	pyridoxamine 5'-phosphate oxidase family protein	Mycolicibacterium smegmatis MC2 155	Cytoplasmic	7.5
Sauton-specific acetylated proteins	TBH21992.1	META domain-containing protein	Mycolicibacterium smegmatis MC2 155	Unknown	2.5
Sauton-specific acetylated proteins	TBH33639.1	DUF2017 domain-containing protein	Mycolicibacterium smegmatis MC2 155	Unknown	2.5
Sauton-specific acetylated proteins	TBH44740.1	mycofactocin radical SAM maturase	Mycolicibacterium smegmatis MC2 155	Cytoplasmic	7.5
Sauton-specific acetylated proteins	TBH46481.1	phosphomethylpyrimidine synthase ThiC	Mycolicibacterium smegmatis MC2 155	Cytoplasmic	7.5
Sauton-specific acetylated proteins	TBH31896.1	elongation factor Tu	Mycolicibacterium smegmatis MC2 155	Cytoplasmic	9.97
Sauton-specific acetylated proteins	TBH21647.1	F0F1 ATP synthase subunit alpha	Mycolicibacterium smegmatis MC2 155	Cytoplasmic	9.97
Sauton-specific acetylated proteins	TBH48817.1	CoA transferase	Mycolicibacterium smegmatis MC2 155	Cytoplasmic	9.97
Sauton-specific acetylated proteins	TBH21635.1	2,3,4,5-tetrahydropyridine-2,6-dicarboxylate N-succinyltransferase	Mycolicibacterium smegmatis MC2 155	Unknown	2.5
Sauton-specific acetylated proteins	TBH45031.1	response regulator transcription factor	Mycolicibacterium smegmatis MC2 155	Cytoplasmic	9.97
Sauton-specific acetylated proteins	TBH46372.1	dihydrolipoyl dehydrogenase	Mycolicibacterium smegmatis MC2 155	Cytoplasmic	9.97
Sauton-specific acetylated proteins	TBH50649.1	trigger factor	Mycolicibacterium smegmatis MC2 155	Cytoplasmic	7.5
Sauton-specific acetylated proteins	TBH48866.1	citrate synthase	Mycolicibacterium smegmatis MC2 155	Cytoplasmic	9.97
Sauton-specific acetylated proteins	TBH47629.1	accessory Sec system translocase SecA2	Mycolicibacterium smegmatis MC2 155	Cytoplasmic	9.97
Sauton-specific acetylated proteins	TBH48895.1	cold-shock protein	Mycolicibacterium smegmatis MC2 155	Cytoplasmic	9.97
Sauton-specific acetylated proteins	TBH32311.1	acyl-CoA carboxylase subunit beta	Mycolicibacterium smegmatis MC2 155	Cytoplasmic	7.5
Sauton-specific acetylated proteins	AIU07497.1	geranylgeranyl reductase	Mycolicibacterium smegmatis MC2 155	Unknown	2.5
Sauton-specific acetylated proteins	TBH30032.1	enoyl-CoA hydratase	Mycolicibacterium smegmatis MC2 155	CytoplasmicMembrane	8.16
Sauton-specific acetylated proteins	TBH27226.1	dihydroxy-acid dehydratase	Mycolicibacterium smegmatis MC2 155	Cytoplasmic	7.5
Sauton-specific acetylated proteins	TBH29141.1	glucose-6-phosphate dehydrogenase (coenzyme-F420)	Mycolicibacterium smegmatis MC2 155	Cytoplasmic	7.5
Sauton-specific acetylated proteins	TBH46362.1	methyltransferase domain-containing protein	Mycolicibacterium smegmatis MC2 155	Cytoplasmic	9.97
Sauton-specific acetylated proteins	TBH51379.1	cytochrome bc complex cytochrome b subunit	Mycolicibacterium smegmatis MC2 155	CytoplasmicMembrane	10
Sauton-specific acetylated proteins	AFP37801.1	DNA-directed RNA polymerase subunit beta	Mycolicibacterium smegmatis MC2 155	Cytoplasmic	9.97
Sauton-specific acetylated proteins	TBH31895.1	elongation factor G	Mycolicibacterium smegmatis MC2 155	Cytoplasmic	9.97
Sauton-specific acetylated proteins	TBH46394.1	chaperonin GroEL	Mycolicibacterium smegmatis MC2 155	Cytoplasmic	9.97
Sauton-specific acetylated proteins	TBH51866.1	50S ribosomal protein L9	Mycolicibacterium smegmatis MC2 155	Cytoplasmic	9.97
Sauton-specific acetylated proteins	TBH21987.1	polyribonucleotide nucleotidyltransferase	Mycolicibacterium smegmatis MC2 155	Cytoplasmic	9.97
Sauton-specific acetylated proteins	TBH26825.1	PspA/IM30 family protein	Mycolicibacterium smegmatis MC2 155	Cytoplasmic	9.97
Sauton-specific acetylated proteins	TBH45591.1	electron transfer flavoprotein subunit alpha/FixB family protein	Mycolicibacterium smegmatis MC2 155	Cytoplasmic	7.5
Sauton-specific acetylated proteins	TBH30485.1	DUF4193 domain-containing protein	Mycolicibacterium smegmatis MC2 155	Cytoplasmic	7.5
Sauton-specific acetylated proteins	TBH31844.1	50S ribosomal protein L1	Mycolicibacterium smegmatis MC2 155	Cytoplasmic	9.97
Sauton-specific acetylated proteins	TBH34283.1	long-chain-acyl-CoA synthetase	Mycolicibacterium smegmatis MC2 155	Cytoplasmic	9.67
Sauton-specific acetylated proteins	TBH27177.1	response regulator transcription factor	Mycolicibacterium smegmatis MC2 155	Cytoplasmic	9.97
Sauton-specific acetylated proteins	TBH28099.1	DUF3297 family protein	Mycolicibacterium smegmatis MC2 155	Unknown	2.5
Sauton-specific acetylated proteins	TBH45058.1	acetyl-CoA C-acetyltransferase	Mycolicibacterium smegmatis MC2 155	Cytoplasmic	9.97
Sauton-specific acetylated proteins	TBH34309.1	sn-glycerol-3-phosphate ABC transporter ATP-binding protein UgpC	Mycolicibacterium smegmatis MC2 155	CytoplasmicMembrane	9.96
Sauton-specific acetylated proteins	ABK69884.1	universal stress protein family protein	Mycolicibacterium smegmatis MC2 155	Cytoplasmic	7.5
Sauton-specific acetylated proteins	TBH49137.1	bifunctional UDP-N-acetylglucosamine diphosphorylase/glucosamine-1-phosphate N-acetyltransferase GlmU	Mycolicibacterium smegmatis MC2 155	Cytoplasmic	9.97
Sauton-specific acetylated proteins	TBH34113.1	SDR family NAD(P)-dependent oxidoreductase	Mycolicibacterium smegmatis MC2 155	Cytoplasmic	9.97
Sauton-specific acetylated proteins	TBH50611.1	DUF853 family protein	Mycolicibacterium smegmatis MC2 155	Cytoplasmic	7.5
Sauton-specific acetylated proteins	TBH48771.1	DUF3073 domain-containing protein	Mycolicibacterium smegmatis MC2 155	Unknown	2.5
Sauton-specific acetylated proteins	TBH45012.1	redox-regulated ATPase YchF	Mycolicibacterium smegmatis MC2 155	Cytoplasmic	7.5
Sauton-specific acetylated proteins	TBH44696.1	30S ribosomal protein S5	Mycolicibacterium smegmatis MC2 155	Cytoplasmic	9.97
Sauton-specific acetylated proteins	AIU09354.1	menaquinol-cytochrome C reductase	Mycolicibacterium smegmatis MC2 155	CytoplasmicMembrane	10
Sauton-specific acetylated proteins	TBH51691.1	type I glyceraldehyde-3-phosphate dehydrogenase	Mycolicibacterium smegmatis MC2 155	Cytoplasmic	9.97
Sauton-specific acetylated proteins	TBH51657.1	carbamoyl-phosphate synthase small subunit	Mycolicibacterium smegmatis MC2 155	Unknown	2.5
Sauton-specific acetylated proteins	TBH51709.1	transketolase	Mycolicibacterium smegmatis MC2 155	Cytoplasmic	7.5
Sauton-specific acetylated proteins	TBH50600.1	SDR family oxidoreductase	Mycolicibacterium smegmatis MC2 155	Unknown	2.5
Sauton-specific acetylated proteins	TBH21645.1	F0F1 ATP synthase subunit beta	Mycolicibacterium smegmatis MC2 155	CytoplasmicMembrane	9.96
Sauton-specific acetylated proteins	TBH51414.1	CYTH and CHAD domain-containing protein	Mycolicibacterium smegmatis MC2 155	Cytoplasmic	7.5
Sauton-specific acetylated proteins	TBH46416.1	TetR family transcriptional regulator	Mycolicibacterium smegmatis MC2 155	Cytoplasmic	7.5
Sauton-specific acetylated proteins	TBH44685.1	preprotein translocase subunit SecY	Mycolicibacterium smegmatis MC2 155	CytoplasmicMembrane	10
Sauton-specific acetylated proteins	TBH45323.1	UDP-galactopyranose mutase	Mycolicibacterium smegmatis MC2 155	Cytoplasmic	7.5
Sauton-specific acetylated proteins	TBH27112.1	SRPBCC family protein	Mycolicibacterium smegmatis MC2 155	Cytoplasmic	7.5
Sauton-specific acetylated proteins	TBH31861.1	50S ribosomal protein L10	Mycolicibacterium smegmatis MC2 155	Cytoplasmic	9.67
Sauton-specific acetylated proteins	TBH39559.1	glucose-1-phosphate thymidylyltransferase	Mycolicibacterium smegmatis MC2 155	Cytoplasmic	7.5
Sauton-specific acetylated proteins	TBH45328.1	1-acyl-sn-glycerol-3-phosphate acyltransferase	Mycolicibacterium smegmatis MC2 155	Cytoplasmic	7.5
Sauton-specific acetylated proteins	TBH27705.1	NAD-dependent epimerase/dehydratase family protein	Mycolicibacterium smegmatis MC2 155	Cytoplasmic	9.97
Sauton-specific acetylated proteins	AIU06584.1	antitermination protein NusG	Mycolicibacterium smegmatis MC2 155	Unknown	2.5
Sauton-specific acetylated proteins	TBH44974.1	nitronate monooxygenase	Mycolicibacterium smegmatis MC2 155	Cytoplasmic	7.5
Sauton-specific acetylated proteins	AIU09691.1	valyl-tRNA synthetase	Mycolicibacterium smegmatis MC2 155	Cytoplasmic	9.97
Sauton-specific acetylated proteins	TBH45477.1	MarR family transcriptional regulator	Mycolicibacterium smegmatis MC2 155	Unknown	2.5
Sauton-specific acetylated proteins	TBH51833.1	ParB/RepB/Spo0J family partition protein	Mycolicibacterium smegmatis MC2 155	Unknown	5.43
Sauton-specific acetylated proteins	TBH44989.1	crotonase/enoyl-CoA hydratase family protein	Mycolicibacterium smegmatis MC2 155	Unknown	2.5
Sauton-specific acetylated proteins	TBH31843.1	50S ribosomal protein L11	Mycolicibacterium smegmatis MC2 155	Cytoplasmic	9.67
Sauton-specific acetylated proteins	TBH51857.1	inositol-3-phosphate synthase	Mycolicibacterium smegmatis MC2 155	Cytoplasmic	7.5
Sauton-specific acetylated proteins	TBH51820.1	DNA topoisomerase (ATP-hydrolyzing) subunit B	Mycolicibacterium smegmatis MC2 155	Cytoplasmic	9.97
Sauton-specific acetylated proteins	TBH51402.1	DUF4191 domain-containing protein	Mycolicibacterium smegmatis MC2 155	CytoplasmicMembrane	9.55
Sauton-specific acetylated proteins	TBH33642.1	MoaD/ThiS family protein	Mycolicibacterium smegmatis MC2 155	Unknown	2.5
Sauton-specific acetylated proteins	TBH45592.1	electron transfer flavoprotein subunit beta/FixA family protein	Mycolicibacterium smegmatis MC2 155	Cytoplasmic	7.5
Sauton-specific acetylated proteins	TBH34252.1	preprotein translocase subunit SecA	Mycolicibacterium smegmatis MC2 155	Cytoplasmic	9.97
Sauton-specific acetylated proteins	TBH30489.1	RNA polymerase sigma factor	Mycolicibacterium smegmatis MC2 155	Cytoplasmic	9.97
Sauton-specific acetylated proteins	TBH33284.1	hypothetical protein EYS45_22510	Mycolicibacterium smegmatis MC2 155	CytoplasmicMembrane	9.55
Sauton-specific acetylated proteins	AIU09351.1	anthranilate phosphoribosyltransferase	Mycolicibacterium smegmatis MC2 155	Cytoplasmic	7.5
Sauton-specific acetylated proteins	TBH34055.1	peptide chain release factor 2	Mycolicibacterium smegmatis MC2 155	Cytoplasmic	9.97
Sauton-specific acetylated proteins	TBH48818.1	universal stress protein	Mycolicibacterium smegmatis MC2 155	Cytoplasmic	7.5
Sauton-specific acetylated proteins	TBH50694.1	50S ribosomal protein L27	Mycolicibacterium smegmatis MC2 155	Cytoplasmic	9.67
Sauton-specific acetylated proteins	TBH45558.1	3-isopropylmalate dehydratase small subunit	Mycolicibacterium smegmatis MC2 155	Cytoplasmic	7.5
Sauton-specific acetylated proteins	AFP37191.1	hypothetical protein MSMEI_0711	Mycolicibacterium smegmatis MC2 155	CytoplasmicMembrane	9.55
Sauton-specific acetylated proteins	TBH31865.1	DNA-directed RNA polymerase subunit beta'	Mycolicibacterium smegmatis MC2 155	Cytoplasmic	9.97
Sauton-specific acetylated proteins	TBH39570.1	3-oxoacyl-ACP reductase	Mycolicibacterium smegmatis MC2 155	Cytoplasmic	9.97
Sauton-specific acetylated proteins	AIU08913.1	translation initiation factor IF-3	Mycolicibacterium smegmatis MC2 155	Cytoplasmic	9.97
Sauton-specific acetylated proteins	TBH45885.1	alpha/beta hydrolase	Mycolicibacterium smegmatis MC2 155	Cytoplasmic	7.5
Sauton-specific acetylated proteins	TBH51849.1	leucine--tRNA ligase	Mycolicibacterium smegmatis MC2 155	Cytoplasmic	9.97
Sauton-specific acetylated proteins	TBH44975.1	3-hydroxyacyl-CoA dehydrogenase	Mycolicibacterium smegmatis MC2 155	Cytoplasmic	9.97
Sauton-specific acetylated proteins	TBH51806.1	cell wall synthesis protein CwsA	Mycolicibacterium smegmatis MC2 155	CytoplasmicMembrane	9.55
Sauton-specific acetylated proteins	TBH49118.1	16S rRNA (cytidine(1402)-2'-O)-methyltransferase	Mycolicibacterium smegmatis MC2 155	Cytoplasmic	7.5
Sauton-specific acetylated proteins	TBH44698.1	30S ribosomal protein S8	Mycolicibacterium smegmatis MC2 155	Cytoplasmic	9.64
Sauton-specific acetylated proteins	TBH51805.1	peptidylprolyl isomerase	Mycolicibacterium smegmatis MC2 155	Cytoplasmic	9.67
Sauton-specific acetylated proteins	TBH50446.1	30S ribosomal protein S1	Mycolicibacterium smegmatis MC2 155	Cytoplasmic	9.97
Sauton-specific acetylated proteins	TBH48772.1	folate-binding protein	Mycolicibacterium smegmatis MC2 155	Cytoplasmic	7.5
Sauton-specific acetylated proteins	AIU11363.1	decaprenylphosphoryl-beta-D-ribose oxidase	Mycolicibacterium smegmatis MC2 155	Cytoplasmic	7.5
Sauton-specific acetylated proteins	TBH32319.1	acyl-CoA dehydrogenase	Mycolicibacterium smegmatis MC2 155	Cytoplasmic	9.97
Sauton-specific acetylated proteins	TBH32305.1	RNA polymerase sigma factor SigF	Mycolicibacterium smegmatis MC2 155	Cytoplasmic	9.97
Sauton-specific acetylated proteins	TBH28376.1	fructose bisphosphate aldolase	Mycolicibacterium smegmatis MC2 155	Unknown	2.5
Sauton-specific acetylated proteins	TBH44875.1	indole-3-glycerol phosphate synthase TrpC	Mycolicibacterium smegmatis MC2 155	Cytoplasmic	7.5
Sauton-specific acetylated proteins	TBH45936.1	YajQ family cyclic di-GMP-binding protein	Mycolicibacterium smegmatis MC2 155	Cytoplasmic	7.5
Sauton-specific acetylated proteins	TBH45059.1	formate-dependent phosphoribosylglycinamide formyltransferase	Mycolicibacterium smegmatis MC2 155	CytoplasmicMembrane	8.78
Sauton-specific acetylated proteins	TBH50592.1	thioredoxin-dependent thiol peroxidase	Mycolicibacterium smegmatis MC2 155	Cellwall	8.19
Sauton-specific acetylated proteins	TBH44723.1	30S ribosomal protein S3	Mycolicibacterium smegmatis MC2 155	Cytoplasmic	9.97
Sauton-specific acetylated proteins	TBH33214.1	DNA gyrase subunit A	Mycolicibacterium smegmatis MC2 155	Cytoplasmic	9.97
Sauton-specific acetylated proteins	TBH33818.1	tryptophan--tRNA ligase	Mycolicibacterium smegmatis MC2 155	Cytoplasmic	9.67
Sauton-specific acetylated proteins	TBH32403.1	NDMA-dependent methanol dehydrogenase	Mycolicibacterium smegmatis MC2 155	Cytoplasmic	9.97
Sauton-specific acetylated proteins	TBH32448.1	Crp/Fnr family transcriptional regulator	Mycolicibacterium smegmatis MC2 155	Cytoplasmic	7.5
Sauton-specific acetylated proteins	TBH45306.1	catalase/peroxidase HPI	Mycolicibacterium smegmatis MC2 155	Cytoplasmic	9.97
Sauton-specific acetylated proteins	TBH32390.1	aspartate-semialdehyde dehydrogenase	Mycolicibacterium smegmatis MC2 155	Cytoplasmic	9.97
Sauton-specific acetylated proteins	TBH45155.1	4-hydroxy-3-methylbut-2-enyl diphosphate reductase	Mycolicibacterium smegmatis MC2 155	Cytoplasmic	7.5
Sauton-specific acetylated proteins	TBH48840.1	DEAD/DEAH box helicase	Mycolicibacterium smegmatis MC2 155	Cytoplasmic	7.5
Sauton-specific acetylated proteins	TBH50386.1	proteasome ATPase	Mycolicibacterium smegmatis MC2 155	CytoplasmicMembrane	8.78
Sauton-specific acetylated proteins	TBH45354.1	FAD-containing monooxygenase EthA	Mycolicibacterium smegmatis MC2 155	Unknown	2.5
Sauton-specific acetylated proteins	AIU05495.1	3-hydroxy-2-methylbutyryl-CoA dehydrogenase	Mycolicibacterium smegmatis MC2 155	Cytoplasmic	9.97
Sauton-specific acetylated proteins	TBH51632.1	DUF3097 domain-containing protein	Mycolicibacterium smegmatis MC2 155	Cytoplasmic	7.5
Sauton-specific acetylated proteins	TBH30056.1	DUF2630 family protein	Mycolicibacterium smegmatis MC2 155	Cytoplasmic	7.5
Sauton-specific acetylated proteins	TBH51547.1	threonine--tRNA ligase	Mycolicibacterium smegmatis MC2 155	Cytoplasmic	10
Sauton-specific acetylated proteins	TBH51408.1	type I glutamate--ammonia ligase	Mycolicibacterium smegmatis MC2 155	Cytoplasmic	9.97
Sauton-specific acetylated proteins	TBH51692.1	phosphoglycerate kinase	Mycolicibacterium smegmatis MC2 155	Cytoplasmic	9.97
Sauton-specific acetylated proteins	AIU05648.1	dehydratase	Mycolicibacterium smegmatis MC2 155	Unknown	2.5
Sauton-specific acetylated proteins	TBH45311.1	acyl-CoA carboxylase subunit beta	Mycolicibacterium smegmatis MC2 155	Cytoplasmic	7.5
Sauton-specific acetylated proteins	TBH45032.1	universal stress protein	Mycolicibacterium smegmatis MC2 155	Cytoplasmic	7.5
Sauton-specific acetylated proteins	TBH30780.1	VOC family protein	Mycolicibacterium smegmatis MC2 155	Unknown	2.5
Sauton-specific acetylated proteins	TBH45581.1	NAD-dependent DNA ligase LigA	Mycolicibacterium smegmatis MC2 155	Cytoplasmic	7.5
Sauton-specific acetylated proteins	TBH45577.1	6-phosphofructokinase	Mycolicibacterium smegmatis MC2 155	Cytoplasmic	9.97
Sauton-specific acetylated proteins	TBH34313.1	SDR family oxidoreductase	Mycolicibacterium smegmatis MC2 155	Cytoplasmic	9.97
Sauton-specific acetylated proteins	TBH39837.1	cholesterol catabolism transcriptional regulator KstR	Mycolicibacterium smegmatis MC2 155	CytoplasmicMembrane	9.55
Sauton-specific acetylated proteins	TBH32227.1	LLM class F420-dependent oxidoreductase	Mycolicibacterium smegmatis MC2 155	Cytoplasmic	7.5
Sauton-specific acetylated proteins	TBH46974.1	SDR family oxidoreductase	Mycolicibacterium smegmatis MC2 155	Cytoplasmic	9.97
Sauton-specific acetylated proteins	TBH33632.1	alpha-1,4-glucan--maltose-1-phosphate maltosyltransferase	Mycolicibacterium smegmatis MC2 155	Cytoplasmic	9.97
Sauton-specific acetylated proteins	TBH51759.1	methylmalonyl-CoA mutase small subunit	Mycolicibacterium smegmatis MC2 155	Cytoplasmic	7.5
Sauton-specific acetylated proteins	TBH45027.1	class II fumarate hydratase	Mycolicibacterium smegmatis MC2 155	Cytoplasmic	9.97
Sauton-specific acetylated proteins	AIU07170.1	translation initiation factor, IF2 family protein	Mycolicibacterium smegmatis MC2 155	Unknown	2.5
Sauton-specific acetylated proteins	TBH50408.1	bifunctional cobalt-precorrin-7 (C(5))-methyltransferase/cobalt-precorrin-6B (C(15))-methyltransferase	Mycolicibacterium smegmatis MC2 155	Unknown	2.5
Sauton-specific acetylated proteins	TBH45313.1	fatty-acid--CoA ligase	Mycolicibacterium smegmatis MC2 155	Cytoplasmic	9.97
Sauton-specific acetylated proteins	TBH51434.1	beta-ketoacyl-ACP synthase	Mycolicibacterium smegmatis MC2 155	CytoplasmicMembrane	8.78
Sauton-specific acetylated proteins	AIU10599.1	DNA repair protein	Mycolicibacterium smegmatis MC2 155	Cytoplasmic	7.5
Sauton-specific acetylated proteins	TBH29467.1	class I SAM-dependent methyltransferase	Mycolicibacterium smegmatis MC2 155	Cytoplasmic	7.5
Sauton-specific acetylated proteins	TBH39737.1	SDR family oxidoreductase	Mycolicibacterium smegmatis MC2 155	Cytoplasmic	9.97
Sauton-specific acetylated proteins	TBH49031.1	glucose-6-phosphate isomerase	Mycolicibacterium smegmatis MC2 155	Cytoplasmic	9.97
Sauton-specific acetylated proteins	AFP38698.1	Aminoglycoside phosphotransferase	Mycolicibacterium smegmatis MC2 155	Cytoplasmic	7.5
Sauton-specific acetylated proteins	TBH33140.1	DNA primase	Mycolicibacterium smegmatis MC2 155	Cytoplasmic	7.5
Sauton-specific acetylated proteins	TBH26909.1	naphthoate synthase	Mycolicibacterium smegmatis MC2 155	Cytoplasmic	7.5
Sauton-specific acetylated proteins	TBH33812.1	class I SAM-dependent methyltransferase	Mycolicibacterium smegmatis MC2 155	Unknown	2.5
Sauton-specific acetylated proteins	TBH27856.1	SIR2 family protein	Mycolicibacterium smegmatis MC2 155	Cytoplasmic	7.5
Sauton-specific acetylated proteins	TBH28095.1	ribosome biogenesis GTPase Der	Mycolicibacterium smegmatis MC2 155	CytoplasmicMembrane	8.78
Sauton-specific acetylated proteins	TBH44697.1	50S ribosomal protein L6	Mycolicibacterium smegmatis MC2 155	Cytoplasmic	7.5
Sauton-specific acetylated proteins	TBH30279.1	DNA starvation/stationary phase protection protein	Mycolicibacterium smegmatis MC2 155	Cytoplasmic	9.97
Sauton-specific acetylated proteins	TBH51388.1	iron-sulfur cluster assembly accessory protein	Mycolicibacterium smegmatis MC2 155	Cytoplasmic	9.97
Sauton-specific acetylated proteins	TBH26991.1	GTP cyclohydrolase	Mycolicibacterium smegmatis MC2 155	Unknown	2.5
Sauton-specific acetylated proteins	TBH45279.1	crotonase/enoyl-CoA hydratase family protein	Mycolicibacterium smegmatis MC2 155	Cytoplasmic	7.5
Sauton-specific acetylated proteins	TBH49045.1	succinate--CoA ligase subunit alpha	Mycolicibacterium smegmatis MC2 155	Unknown	2.5
Sauton-specific acetylated proteins	TBH50640.1	disulfide bond formation protein DsbA	Mycolicibacterium smegmatis MC2 155	Cytoplasmic	7.5
Sauton-specific acetylated proteins	TBH39792.1	3-alpha,7-alpha,12-alpha-trihydroxy-5-beta-cholest-24-enoyl-CoA hydratase	Mycolicibacterium smegmatis MC2 155	Cytoplasmic	7.5
Sauton-specific acetylated proteins	TBH50463.1	universal stress protein	Mycolicibacterium smegmatis MC2 155	Unknown	2.5
Sauton-specific acetylated proteins	TBH44633.1	aldehyde dehydrogenase family protein	Mycolicibacterium smegmatis MC2 155	Cytoplasmic	9.67
Sauton-specific acetylated proteins	TBH47621.1	LysM peptidoglycan-binding domain-containing protein	Mycolicibacterium smegmatis MC2 155	Extracellular	8.91
Sauton-specific acetylated proteins	AIU07576.1	glycerol-3-phosphate dehydrogenase	Mycolicibacterium smegmatis MC2 155	Cytoplasmic	7.5
Sauton-specific acetylated proteins	TBH27670.1	ATP-dependent metallopeptidase FtsH/Yme1/Tma family protein	Mycolicibacterium smegmatis MC2 155	CytoplasmicMembrane	9.99
Sauton-specific acetylated proteins	TBH49054.1	bifunctional phosphoribosylaminoimidazolecarboxamide formyltransferase/IMP cyclohydrolase	Mycolicibacterium smegmatis MC2 155	Cytoplasmic	7.5
Sauton-specific acetylated proteins	AIU11275.1	DNA polymerase III subunit gamma/tau	Mycolicibacterium smegmatis MC2 155	Cytoplasmic	9.97
Sauton-specific acetylated proteins	AIU11373.1	polyketide synthase	Mycolicibacterium smegmatis MC2 155	CytoplasmicMembrane	8.78
Sauton-specific acetylated proteins	TBH49136.1	ribose-phosphate diphosphokinase	Mycolicibacterium smegmatis MC2 155	Cytoplasmic	9.97
Sauton-specific acetylated proteins	TBH26854.1	type VII secretion system ESX-1 AAA family ATPase EccA1	Mycolicibacterium smegmatis MC2 155	Cytoplasmic	7.5
Sauton-specific acetylated proteins	TBH32309.1	sulfurtransferase	Mycolicibacterium smegmatis MC2 155	Cytoplasmic	9.97
Sauton-specific acetylated proteins	TBH48747.1	phosphoribosylformylglycinamidine synthase subunit PurL	Mycolicibacterium smegmatis MC2 155	Cytoplasmic	9.97
Sauton-specific acetylated proteins	ABK74314.1	conserved hypothetical protein	Mycolicibacterium smegmatis MC2 155	Cytoplasmic	7.5
Sauton-specific acetylated proteins	TBH28230.1	acyltransferase	Mycolicibacterium smegmatis MC2 155	Cytoplasmic	7.5
Sauton-specific acetylated proteins	TBH46961.1	LLM class F420-dependent oxidoreductase	Mycolicibacterium smegmatis MC2 155	Cytoplasmic	7.5
Sauton-specific acetylated proteins	TBH34401.1	transcription termination factor Rho	Mycolicibacterium smegmatis MC2 155	Cytoplasmic	9.97
Sauton-specific acetylated proteins	TBH47596.1	hypothetical protein EYS45_08225	Mycolicibacterium smegmatis MC2 155	CytoplasmicMembrane	9.55
Sauton-specific acetylated proteins	TBH44702.1	50S ribosomal protein L14	Mycolicibacterium smegmatis MC2 155	Cytoplasmic	9.97
Sauton-specific acetylated proteins	AIU09705.1	2-oxoacid:ferredoxin oxidoreductase subunit beta	Mycolicibacterium smegmatis MC2 155	Unknown	2.5
Sauton-specific acetylated proteins	AIU07826.1	alkanesulfonate monooxygenase	Mycolicibacterium smegmatis MC2 155	Unknown	2.5
Sauton-specific acetylated proteins	TBH39696.1	tRNA (guanosine(46)-N7)-methyltransferase TrmB	Mycolicibacterium smegmatis MC2 155	Cytoplasmic	7.5
Sauton-specific acetylated proteins	TBH27132.1	DUF3320 domain-containing protein	Mycolicibacterium smegmatis MC2 155	Cytoplasmic	7.5
Sauton-specific acetylated proteins	TBH51412.1	enoyl-CoA hydratase	Mycolicibacterium smegmatis MC2 155	Unknown	2.5
Sauton-specific acetylated proteins	TBH26952.1	transcriptional regulator	Mycolicibacterium smegmatis MC2 155	Unknown	2.5
Sauton-specific acetylated proteins	TBH32248.1	hypothetical protein EYS45_23770	Mycolicibacterium smegmatis MC2 155	Cytoplasmic	7.5
Sauton-specific acetylated proteins	TBH28085.1	DNA repair protein RecN	Mycolicibacterium smegmatis MC2 155	Cytoplasmic	7.5
Sauton-specific acetylated proteins	TBH21615.1	acyl-CoA dehydrogenase	Mycolicibacterium smegmatis MC2 155	Cytoplasmic	7.5
Sauton-specific acetylated proteins	TBH33797.1	nitroreductase family protein	Mycolicibacterium smegmatis MC2 155	Unknown	2.5
Sauton-specific acetylated proteins	AFP38323.1	Putative bacteriophage protein	Mycolicibacterium smegmatis MC2 155	Unknown	2.5
Sauton-specific acetylated proteins	TBH27295.1	ATP-dependent Clp protease ATP-binding subunit ClpC1	Mycolicibacterium smegmatis MC2 155	Cytoplasmic	9.97
Sauton-specific acetylated proteins	TBH51641.1	chorismate synthase	Mycolicibacterium smegmatis MC2 155	Cytoplasmic	7.5
Sauton-specific acetylated proteins	AFP39229.1	putative RNA binding protein, contains S1 domain (putative transcriptional accessory protein, RNA binding)	Mycolicibacterium smegmatis MC2 155	Cytoplasmic	9.97
Sauton-specific acetylated proteins	TBH51841.1	NUDIX hydrolase	Mycolicibacterium smegmatis MC2 155	Cytoplasmic	7.5
Sauton-specific acetylated proteins	TBH49141.1	peptidase M75 family protein	Mycolicibacterium smegmatis MC2 155	Unknown	4.6
Sauton-specific acetylated proteins	AIU10261.1	exodeoxyribonuclease VII large subunit	Mycolicibacterium smegmatis MC2 155	Cytoplasmic	9.97
Sauton-specific acetylated proteins	AIU10489.1	UDP-glucose pyrophosphorylase	Mycolicibacterium smegmatis MC2 155	Cytoplasmic	7.5
Sauton-specific acetylated proteins	TBH48777.1	sulfurtransferase	Mycolicibacterium smegmatis MC2 155	Cytoplasmic	9.97
Sauton-specific acetylated proteins	CAB55600.1	peptide synthetase	Mycolicibacterium smegmatis MC2 155	Unknown	5.67
Sauton-specific acetylated proteins	TBH27300.1	pantoate--beta-alanine ligase	Mycolicibacterium smegmatis MC2 155	Cytoplasmic	7.5
Sauton-specific acetylated proteins	TBH27009.1	phosphoadenylyl-sulfate reductase	Mycolicibacterium smegmatis MC2 155	Cytoplasmic	9.97
Sauton-specific acetylated proteins	TBH34399.1	threonine synthase	Mycolicibacterium smegmatis MC2 155	Cytoplasmic	7.5
Sauton-specific acetylated proteins	ABK71908.1	malate synthase G	Mycolicibacterium smegmatis MC2 155	Cytoplasmic	9.97
Sauton-specific acetylated proteins	TBH49020.1	LLM class flavin-dependent oxidoreductase	Mycolicibacterium smegmatis MC2 155	Cytoplasmic	7.5
Sauton-specific acetylated proteins	TBH34218.1	mycothiol system anti-sigma-R factor	Mycolicibacterium smegmatis MC2 155	Cytoplasmic	7.5
Sauton-specific acetylated proteins	TBH44659.1	dTDP-glucose 4,6-dehydratase	Mycolicibacterium smegmatis MC2 155	Cytoplasmic	7.5
Sauton-specific acetylated proteins	TBH45287.1	bacterial proteasome activator family protein	Mycolicibacterium smegmatis MC2 155	Cytoplasmic	7.5
Sauton-specific acetylated proteins	TBH44948.1	NUDIX domain-containing protein	Mycolicibacterium smegmatis MC2 155	Cytoplasmic	7.5
Sauton-specific acetylated proteins	TBH44990.1	thiolase family protein	Mycolicibacterium smegmatis MC2 155	Cytoplasmic	9.97
Sauton-specific acetylated proteins	TBH45365.1	LLM class F420-dependent oxidoreductase	Mycolicibacterium smegmatis MC2 155	Cytoplasmic	7.5
Sauton-specific acetylated proteins	TBH44622.1	50S ribosomal protein L13	Mycolicibacterium smegmatis MC2 155	Unknown	2.5
Sauton-specific acetylated proteins	AIU11609.1	5-methyltetrahydropteroyltriglutamate--homocysteine methyltransferase	Mycolicibacterium smegmatis MC2 155	Cytoplasmic	7.5
Sauton-specific acetylated proteins	TBH45578.1	Asp-tRNA(Asn)/Glu-tRNA(Gln) amidotransferase subunit GatA	Mycolicibacterium smegmatis MC2 155	Cytoplasmic	9.67
Sauton-specific acetylated proteins	TBH51362.1	3-deoxy-7-phosphoheptulonate synthase class II	Mycolicibacterium smegmatis MC2 155	Cytoplasmic	7.5
Sauton-specific acetylated proteins	TBH33823.1	aspartate aminotransferase family protein	Mycolicibacterium smegmatis MC2 155	Cytoplasmic	9.97
Sauton-specific acetylated proteins	TBH26847.1	MinD/ParA family protein	Mycolicibacterium smegmatis MC2 155	Unknown	2.5
Sauton-specific acetylated proteins	TBH51693.1	triose-phosphate isomerase	Mycolicibacterium smegmatis MC2 155	Cytoplasmic	9.97
Sauton-specific acetylated proteins	TBH50346.1	NAD(P)H nitroreductase	Mycolicibacterium smegmatis MC2 155	Unknown	2.5
Sauton-specific acetylated proteins	AIU09779.1	oligoribonuclease	Mycolicibacterium smegmatis MC2 155	Cytoplasmic	7.5
Sauton-specific acetylated proteins	TBH45277.1	histidinol-phosphate transaminase	Mycolicibacterium smegmatis MC2 155	Cytoplasmic	7.5
Sauton-specific acetylated proteins	TBH33205.1	organic hydroperoxide resistance protein	Mycolicibacterium smegmatis MC2 155	Unknown	2.5
Sauton-specific acetylated proteins	TBH45055.1	cystathionine beta-synthase	Mycolicibacterium smegmatis MC2 155	Cytoplasmic	7.5
Sauton-specific acetylated proteins	TBH51305.1	phosphoribosyl-ATP diphosphatase	Mycolicibacterium smegmatis MC2 155	Cytoplasmic	7.5
Sauton-specific acetylated proteins	AIU07397.1	formyltetrahydrofolate deformylase	Mycolicibacterium smegmatis MC2 155	Unknown	4.6
Sauton-specific acetylated proteins	TBH27063.1	ATP-dependent acyl-CoA ligase	Mycolicibacterium smegmatis MC2 155	Cytoplasmic	9.97
Sauton-specific acetylated proteins	TBH51824.1	DNA polymerase III subunit beta	Mycolicibacterium smegmatis MC2 155	Cytoplasmic	9.97
Sauton-specific acetylated proteins	TBH49028.1	Fpg/Nei family DNA glycosylase	Mycolicibacterium smegmatis MC2 155	Cytoplasmic	7.5
Sauton-specific acetylated proteins	TBH49138.1	transcription-repair coupling factor	Mycolicibacterium smegmatis MC2 155	Cytoplasmic	9.97
Sauton-specific acetylated proteins	TBH51401.1	lipoyl synthase	Mycolicibacterium smegmatis MC2 155	Cytoplasmic	9.97
Sauton-specific acetylated proteins	TBH33808.1	bifunctional methylenetetrahydrofolate dehydrogenase/methenyltetrahydrofolate cyclohydrolase	Mycolicibacterium smegmatis MC2 155	Cytoplasmic	7.5
Sauton-specific acetylated proteins	TBH51989.1	(R)-hydratase	Mycolicibacterium smegmatis MC2 155	Cytoplasmic	7.5
Sauton-specific acetylated proteins	TBH33710.1	acyl-CoA dehydrogenase	Mycolicibacterium smegmatis MC2 155	Cytoplasmic	9.97
Sauton-specific acetylated proteins	TBH30781.1	TetR/AcrR family transcriptional regulator	Mycolicibacterium smegmatis MC2 155	Cytoplasmic	7.5
Sauton-specific acetylated proteins	TBH44694.1	50S ribosomal protein L15	Mycolicibacterium smegmatis MC2 155	Unknown	2.5
Sauton-specific acetylated proteins	TBH39723.1	acetoacetate--CoA ligase	Mycolicibacterium smegmatis MC2 155	Cytoplasmic	9.97
Sauton-specific acetylated proteins	TBH33925.1	crotonase/enoyl-CoA hydratase family protein	Mycolicibacterium smegmatis MC2 155	Unknown	2.5
Sauton-specific acetylated proteins	TBH47644.1	GuaB1 family IMP dehydrogenase-related protein	Mycolicibacterium smegmatis MC2 155	Cytoplasmic	7.5
Sauton-specific acetylated proteins	TBH28225.1	hypothetical protein EYS45_29345	Mycolicibacterium smegmatis MC2 155	Cytoplasmic	7.5
Sauton-specific acetylated proteins	TBH34380.1	sulfate adenylyltransferase subunit CysN	Mycolicibacterium smegmatis MC2 155	Cytoplasmic	9.97
Sauton-specific acetylated proteins	AIU07899.1	DNA repair ATPase	Mycolicibacterium smegmatis MC2 155	Cytoplasmic	7.5
Sauton-specific acetylated proteins	TBH46969.1	nucleotide exchange factor GrpE	Mycolicibacterium smegmatis MC2 155	Cytoplasmic	7.5
Sauton-specific acetylated proteins	AIU06195.1	hypothetical protein LJ00_04660	Mycolicibacterium smegmatis MC2 155	Cytoplasmic	9.97
Sauton-specific acetylated proteins	TBH44848.1	hypothetical protein EYS45_15020	Mycolicibacterium smegmatis MC2 155	Cytoplasmic	7.5
Sauton-specific acetylated proteins	AIU09168.1	fatty-acid--CoA ligase	Mycolicibacterium smegmatis MC2 155	Cytoplasmic	9.97
Sauton-specific acetylated proteins	AFP42148.1	Two component system response transcriptional positive regulator phoP	Mycolicibacterium smegmatis MC2 155	Cytoplasmic	9.97
Sauton-specific acetylated proteins	TBH27296.1	Lsr2 family protein	Mycolicibacterium smegmatis MC2 155	Cytoplasmic	7.5
Sauton-specific acetylated proteins	TBH51431.1	pyruvate dehydrogenase (acetyl-transferring), homodimeric type	Mycolicibacterium smegmatis MC2 155	Unknown	2.5
Sauton-specific acetylated proteins	AIU07573.1	NUDIX hydrolase	Mycolicibacterium smegmatis MC2 155	Cytoplasmic	7.5
Sauton-specific acetylated proteins	TBH50362.1	Hsp20/alpha crystallin family protein	Mycolicibacterium smegmatis MC2 155	Cellwall	9.2
Sauton-specific acetylated proteins	TBH50499.1	arginine repressor	Mycolicibacterium smegmatis MC2 155	Cytoplasmic	9.67
Sauton-specific acetylated proteins	TBH34229.1	acyl-CoA dehydrogenase	Mycolicibacterium smegmatis MC2 155	Cytoplasmic	9.67
Sauton-specific acetylated proteins	TBH44835.1	ABC transporter ATP-binding protein	Mycolicibacterium smegmatis MC2 155	CytoplasmicMembrane	8.78
Sauton-specific acetylated proteins	TBH50747.1	GNAT family N-acetyltransferase	Mycolicibacterium smegmatis MC2 155	Unknown	2.5
Sauton-specific acetylated proteins	TBH51819.1	DNA gyrase subunit A	Mycolicibacterium smegmatis MC2 155	Cytoplasmic	9.97
Sauton-specific acetylated proteins	TBH51983.1	glycerol-3-phosphate dehydrogenase/oxidase	Mycolicibacterium smegmatis MC2 155	Cytoplasmic	9.97
Sauton-specific acetylated proteins	TBH44870.1	glutamate synthase large subunit	Mycolicibacterium smegmatis MC2 155	CytoplasmicMembrane	8.16
Sauton-specific acetylated proteins	TBH50496.1	acetylglutamate kinase	Mycolicibacterium smegmatis MC2 155	Cytoplasmic	7.5
Sauton-specific acetylated proteins	TBH46342.1	phosphoglyceromutase	Mycolicibacterium smegmatis MC2 155	Cytoplasmic	7.5
Sauton-specific acetylated proteins	TBH30296.1	PPOX class F420-dependent oxidoreductase	Mycolicibacterium smegmatis MC2 155	Cytoplasmic	7.5
Sauton-specific acetylated proteins	TBH50413.1	precorrin-2 C(20)-methyltransferase	Mycolicibacterium smegmatis MC2 155	Cytoplasmic	7.5
Sauton-specific acetylated proteins	TBH39572.1	nuclease	Mycolicibacterium smegmatis MC2 155	Cytoplasmic	7.5
Sauton-specific acetylated proteins	TBH51753.1	enoyl-[acyl-carrier-protein] reductase FabI	Mycolicibacterium smegmatis MC2 155	CytoplasmicMembrane	8.78
Sauton-specific acetylated proteins	TBH51435.1	beta-ketoacyl-ACP synthase	Mycolicibacterium smegmatis MC2 155	CytoplasmicMembrane	9.81
Sauton-specific acetylated proteins	TBH30807.1	alpha/beta fold hydrolase	Mycolicibacterium smegmatis MC2 155	Cytoplasmic	7.5
Sauton-specific acetylated proteins	TBH50441.1	DNA polymerase I	Mycolicibacterium smegmatis MC2 155	Cytoplasmic	7.5
Sauton-specific acetylated proteins	TBH33287.1	FMN-binding negative transcriptional regulator	Mycolicibacterium smegmatis MC2 155	CytoplasmicMembrane	9.55
Sauton-specific acetylated proteins	TBH29410.1	TetR/AcrR family transcriptional regulator	Mycolicibacterium smegmatis MC2 155	Cytoplasmic	9.97
Sauton-specific acetylated proteins	TBH34403.1	acyl-CoA synthetase	Mycolicibacterium smegmatis MC2 155	Cytoplasmic	9.67
Sauton-specific acetylated proteins	TBH21984.1	manganese-binding transcriptional regulator MntR	Mycolicibacterium smegmatis MC2 155	Cytoplasmic	9.97
Sauton-specific acetylated proteins	AIU08260.1	NADPH--quinone reductase	Mycolicibacterium smegmatis MC2 155	Cytoplasmic	9.67
Sauton-specific acetylated proteins	AIU07932.1	hypothetical protein LJ00_13750	Mycolicibacterium smegmatis MC2 155	Unknown	2.5
Sauton-specific acetylated proteins	TBH32245.1	NAD(P)H-quinone dehydrogenase	Mycolicibacterium smegmatis MC2 155	Cytoplasmic	9.97
Sauton-specific acetylated proteins	TBH51832.1	ParA family protein	Mycolicibacterium smegmatis MC2 155	CytoplasmicMembrane	8.78
Sauton-specific acetylated proteins	TBH34396.1	arginine--tRNA ligase	Mycolicibacterium smegmatis MC2 155	Cytoplasmic	9.97
Sauton-specific acetylated proteins	TBH28227.1	acyl-CoA dehydrogenase	Mycolicibacterium smegmatis MC2 155	Cytoplasmic	9.97
Sauton-specific acetylated proteins	TBH33834.1	adenosine deaminase	Mycolicibacterium smegmatis MC2 155	Cytoplasmic	7.5
Sauton-specific acetylated proteins	TBH27173.1	tyrosine-protein phosphatase	Mycolicibacterium smegmatis MC2 155	Cytoplasmic	7.5
Sauton-specific acetylated proteins	TBH26834.1	ribonuclease J	Mycolicibacterium smegmatis MC2 155	Cytoplasmic	7.5
Sauton-specific acetylated proteins	TBH27127.1	hypothetical protein EYS45_31310	Mycolicibacterium smegmatis MC2 155	CytoplasmicMembrane	8.16
Sauton-specific acetylated proteins	TBH49157.1	propionyl-CoA synthetase	Mycolicibacterium smegmatis MC2 155	Cytoplasmic	9.97
7H9-specific acetylated proteins	TBH49045.1	succinate--CoA ligase subunit alpha	Mycolicibacterium smegmatis MC2 155	Unknown	2.5
7H9-specific acetylated proteins	TBH33627.1	methylmalonyl-CoA epimerase	Mycolicibacterium smegmatis MC2 155	Cytoplasmic	7.5
7H9-specific acetylated proteins	TBH34401.1	transcription termination factor Rho	Mycolicibacterium smegmatis MC2 155	Cytoplasmic	9.97
7H9-specific acetylated proteins	TBH46372.1	dihydrolipoyl dehydrogenase	Mycolicibacterium smegmatis MC2 155	Cytoplasmic	9.97
7H9-specific acetylated proteins	TBH51865.1	30S ribosomal protein S18	Mycolicibacterium smegmatis MC2 155	Cytoplasmic	9.64
7H9-specific acetylated proteins	TBH44725.1	30S ribosomal protein S19	Mycolicibacterium smegmatis MC2 155	Cytoplasmic	9.67
7H9-specific acetylated proteins	TBH32133.1	elongation factor Ts	Mycolicibacterium smegmatis MC2 155	Cytoplasmic	9.97
7H9-specific acetylated proteins	TBH44599.1	chaperonin GroEL	Mycolicibacterium smegmatis MC2 155	Cytoplasmic	9.97
7H9-specific acetylated proteins	TBH50446.1	30S ribosomal protein S1	Mycolicibacterium smegmatis MC2 155	Cytoplasmic	9.97
7H9-specific acetylated proteins	TBH21645.1	F0F1 ATP synthase subunit beta	Mycolicibacterium smegmatis MC2 155	CytoplasmicMembrane	9.96
7H9-specific acetylated proteins	TBH51703.1	phosphoenolpyruvate carboxylase	Mycolicibacterium smegmatis MC2 155	Cytoplasmic	7.5
7H9-specific acetylated proteins	ABK74380.1	cob(I)alamin adenosyltransferase	Mycolicibacterium smegmatis MC2 155	Cytoplasmic	9.97
7H9-specific acetylated proteins	TBH47656.1	LLM class F420-dependent oxidoreductase	Mycolicibacterium smegmatis MC2 155	CytoplasmicMembrane	8.16
7H9-specific acetylated proteins	TBH33925.1	crotonase/enoyl-CoA hydratase family protein	Mycolicibacterium smegmatis MC2 155	Unknown	2.5
7H9-specific acetylated proteins	TBH44696.1	30S ribosomal protein S5	Mycolicibacterium smegmatis MC2 155	Cytoplasmic	9.97
7H9-specific acetylated proteins	TBH48866.1	citrate synthase	Mycolicibacterium smegmatis MC2 155	Cytoplasmic	9.97
7H9-specific acetylated proteins	TBH26891.1	class 1b ribonucleoside-diphosphate reductase subunit alpha	Mycolicibacterium smegmatis MC2 155	Cytoplasmic	7.5
7H9-specific acetylated proteins	TBH31844.1	50S ribosomal protein L1	Mycolicibacterium smegmatis MC2 155	Cytoplasmic	9.97
7H9-specific acetylated proteins	TBH21648.1	ATP synthase subunit b-delta	Mycolicibacterium smegmatis MC2 155	Cytoplasmic	7.5
7H9-specific acetylated proteins	TBH21314.1	4-hydroxy-tetrahydrodipicolinate reductase	Mycolicibacterium smegmatis MC2 155	Cytoplasmic	9.97
7H9-specific acetylated proteins	AIU09485.1	HAD family hydrolase	Mycolicibacterium smegmatis MC2 155	Cytoplasmic	7.5
7H9-specific acetylated proteins	TBH44633.1	aldehyde dehydrogenase family protein	Mycolicibacterium smegmatis MC2 155	Cytoplasmic	9.67
7H9-specific acetylated proteins	TBH39669.1	XRE family transcriptional regulator	Mycolicibacterium smegmatis MC2 155	CytoplasmicMembrane	9.55
7H9-specific acetylated proteins	TBH51303.1	FAD-containing oxidoreductase	Mycolicibacterium smegmatis MC2 155	Cytoplasmic	9.97
7H9-specific acetylated proteins	AIU05391.1	NAD(P) transhydrogenase subunit alpha	Mycolicibacterium smegmatis MC2 155	CytoplasmicMembrane	9.99
7H9-specific acetylated proteins	TBH45365.1	LLM class F420-dependent oxidoreductase	Mycolicibacterium smegmatis MC2 155	Cytoplasmic	7.5
7H9-specific acetylated proteins	TBH27135.1	DNA helicase UvrD	Mycolicibacterium smegmatis MC2 155	CytoplasmicMembrane	8.16
7H9-specific acetylated proteins	TBH34399.1	threonine synthase	Mycolicibacterium smegmatis MC2 155	Cytoplasmic	7.5
7H9-specific acetylated proteins	TBH31861.1	50S ribosomal protein L10	Mycolicibacterium smegmatis MC2 155	Cytoplasmic	9.67
7H9-specific acetylated proteins	TBH33655.1	peroxiredoxin	Mycolicibacterium smegmatis MC2 155	Cytoplasmic	9.67
7H9-specific acetylated proteins	AIU08357.1	histidinol dehydrogenase	Mycolicibacterium smegmatis MC2 155	Unknown	2.5
7H9-specific acetylated proteins	TBH45026.1	class II fructose-bisphosphatase	Mycolicibacterium smegmatis MC2 155	Cytoplasmic	9.97
7H9-specific acetylated proteins	TBH33910.1	acyl-CoA synthetase	Mycolicibacterium smegmatis MC2 155	Cytoplasmic	9.97
7H9-specific acetylated proteins	AFP37801.1	DNA-directed RNA polymerase subunit beta	Mycolicibacterium smegmatis MC2 155	Cytoplasmic	9.97
7H9-specific acetylated proteins	TBH32389.1	aspartate kinase	Mycolicibacterium smegmatis MC2 155	Cytoplasmic	7.5
7H9-specific acetylated proteins	TBH51433.1	acyl carrier protein	Mycolicibacterium smegmatis MC2 155	Cytoplasmic	7.5
7H9-specific acetylated proteins	TBH44647.1	50S ribosomal protein L17	Mycolicibacterium smegmatis MC2 155	Cytoplasmic	9.67
7H9-specific acetylated proteins	TBH21606.1	type I DNA topoisomerase	Mycolicibacterium smegmatis MC2 155	Cytoplasmic	9.97
7H9-specific acetylated proteins	TBH51760.1	methylmalonyl-CoA mutase	Mycolicibacterium smegmatis MC2 155	Cytoplasmic	7.5
7H9-specific acetylated proteins	TBH51726.1	transcriptional regulator	Mycolicibacterium smegmatis MC2 155	Cytoplasmic	7.5
7H9-specific acetylated proteins	TBH34252.1	preprotein translocase subunit SecA	Mycolicibacterium smegmatis MC2 155	Cytoplasmic	9.97
7H9-specific acetylated proteins	AFP39033.1	Translation initiation factor IF-2	Mycolicibacterium smegmatis MC2 155	Cytoplasmic	9.97
7H9-specific acetylated proteins	TBH44649.1	30S ribosomal protein S4	Mycolicibacterium smegmatis MC2 155	Cytoplasmic	7.5
7H9-specific acetylated proteins	TBH32212.1	malate dehydrogenase (quinone)	Mycolicibacterium smegmatis MC2 155	Cellwall	8.75
7H9-specific acetylated proteins	TBH51576.1	protein translocase subunit SecD	Mycolicibacterium smegmatis MC2 155	CytoplasmicMembrane	10
7H9-specific acetylated proteins	TBH27399.1	GntR family transcriptional regulator	Mycolicibacterium smegmatis MC2 155	Cytoplasmic	7.5
7H9-specific acetylated proteins	TBH50502.1	ABC transporter ATP-binding protein	Mycolicibacterium smegmatis MC2 155	Cytoplasmic	9.95
7H9-specific acetylated proteins	TBH32305.1	RNA polymerase sigma factor SigF	Mycolicibacterium smegmatis MC2 155	Cytoplasmic	9.97
7H9-specific acetylated proteins	TBH44854.1	ANTAR domain-containing response regulator	Mycolicibacterium smegmatis MC2 155	Cytoplasmic	9.97
7H9-specific acetylated proteins	TBH44976.1	CoA transferase	Mycolicibacterium smegmatis MC2 155	Cytoplasmic	9.97
7H9-specific acetylated proteins	TBH45343.1	superoxide dismutase [Mn]	Mycolicibacterium smegmatis MC2 155	Extracellular	10
7H9-specific acetylated proteins	TBH32368.1	SRPBCC family protein	Mycolicibacterium smegmatis MC2 155	Cytoplasmic	7.5
7H9-specific acetylated proteins	TBH33815.1	NADP-dependent isocitrate dehydrogenase	Mycolicibacterium smegmatis MC2 155	Cytoplasmic	9.97
7H9-specific acetylated proteins	TBH49031.1	glucose-6-phosphate isomerase	Mycolicibacterium smegmatis MC2 155	Cytoplasmic	9.97
7H9-specific acetylated proteins	TBH51412.1	enoyl-CoA hydratase	Mycolicibacterium smegmatis MC2 155	Unknown	2.5
7H9-specific acetylated proteins	TBH50589.1	type I polyketide synthase	Mycolicibacterium smegmatis MC2 155	Unknown	5.17
7H9-specific acetylated proteins	TBH44921.1	isoleucine--tRNA ligase	Mycolicibacterium smegmatis MC2 155	Cytoplasmic	9.97
7H9-specific acetylated proteins	AIU07497.1	geranylgeranyl reductase	Mycolicibacterium smegmatis MC2 155	Unknown	2.5
7H9-specific acetylated proteins	CAB55600.1	peptide synthetase	Mycolicibacterium smegmatis MC2 155	Unknown	5.67
7H9-specific acetylated proteins	TBH51337.1	DivIVA domain-containing protein	Mycolicibacterium smegmatis MC2 155	Cytoplasmic	9.97
7H9-specific acetylated proteins	TBH39556.1	class I SAM-dependent methyltransferase	Mycolicibacterium smegmatis MC2 155	Cytoplasmic	7.5
7H9-specific acetylated proteins	TBH34184.1	AarF/ABC1/UbiB kinase family protein	Mycolicibacterium smegmatis MC2 155	CytoplasmicMembrane	8.78
7H9-specific acetylated proteins	ABK75325.1	IMP dehydrogenase family protein	Mycolicibacterium smegmatis MC2 155	Cytoplasmic	7.5
7H9-specific acetylated proteins	TBH29099.1	ATP-dependent chaperone ClpB	Mycolicibacterium smegmatis MC2 155	Cytoplasmic	9.97
7H9-specific acetylated proteins	TBH31895.1	elongation factor G	Mycolicibacterium smegmatis MC2 155	Cytoplasmic	9.97
7H9-specific acetylated proteins	TBH26999.1	TetR/AcrR family transcriptional regulator	Mycolicibacterium smegmatis MC2 155	Cytoplasmic	7.5
7H9-specific acetylated proteins	TBH52011.1	XRE family transcriptional regulator	Mycolicibacterium smegmatis MC2 155	CytoplasmicMembrane	8.16
7H9-specific acetylated proteins	TBH46394.1	chaperonin GroEL	Mycolicibacterium smegmatis MC2 155	Cytoplasmic	9.97
7H9-specific acetylated proteins	TBH51362.1	3-deoxy-7-phosphoheptulonate synthase class II	Mycolicibacterium smegmatis MC2 155	Cytoplasmic	7.5
7H9-specific acetylated proteins	TBH39674.1	phosphoenolpyruvate carboxykinase (GTP)	Mycolicibacterium smegmatis MC2 155	Cytoplasmic	9.97
7H9-specific acetylated proteins	TBH21978.1	hemophore-related protein	Mycolicibacterium smegmatis MC2 155	Unknown	3.33
7H9-specific acetylated proteins	TBH33947.1	MaoC family dehydratase	Mycolicibacterium smegmatis MC2 155	Unknown	2.5
7H9-specific acetylated proteins	TBH28085.1	DNA repair protein RecN	Mycolicibacterium smegmatis MC2 155	Cytoplasmic	7.5
7H9-specific acetylated proteins	AIU11363.1	decaprenylphosphoryl-beta-D-ribose oxidase	Mycolicibacterium smegmatis MC2 155	Cytoplasmic	7.5
7H9-specific acetylated proteins	TBH46364.1	isocitrate lyase	Mycolicibacterium smegmatis MC2 155	Cytoplasmic	9.97
7H9-specific acetylated proteins	TBH32151.1	ribosome recycling factor	Mycolicibacterium smegmatis MC2 155	Cytoplasmic	9.97
7H9-specific acetylated proteins	TBH51392.1	branched-chain amino acid aminotransferase	Mycolicibacterium smegmatis MC2 155	CytoplasmicMembrane	9.55
7H9-specific acetylated proteins	TBH27134.1	DEAD/DEAH box helicase	Mycolicibacterium smegmatis MC2 155	Cytoplasmic	7.5
7H9-specific acetylated proteins	TBH48877.1	aminodeoxychorismate lyase	Mycolicibacterium smegmatis MC2 155	CytoplasmicMembrane	8.16
7H9-specific acetylated proteins	TBH32446.1	RidA family protein	Mycolicibacterium smegmatis MC2 155	Cytoplasmic	7.5
7H9-specific acetylated proteins	TBH45036.1	serine hydroxymethyltransferase	Mycolicibacterium smegmatis MC2 155	Cytoplasmic	9.97
7H9-specific acetylated proteins	TBH34095.1	LLM class flavin-dependent oxidoreductase	Mycolicibacterium smegmatis MC2 155	Cytoplasmic	7.5
7H9-specific acetylated proteins	TBH51746.1	aconitate hydratase	Mycolicibacterium smegmatis MC2 155	Cytoplasmic	9.67
7H9-specific acetylated proteins	TBH44729.1	50S ribosomal protein L3	Mycolicibacterium smegmatis MC2 155	Cytoplasmic	9.67
7H9-specific acetylated proteins	TBH33829.1	succinate dehydrogenase flavoprotein subunit	Mycolicibacterium smegmatis MC2 155	CytoplasmicMembrane	8.78
7H9-specific acetylated proteins	TBH45578.1	Asp-tRNA(Asn)/Glu-tRNA(Gln) amidotransferase subunit GatA	Mycolicibacterium smegmatis MC2 155	Cytoplasmic	9.67
7H9-specific acetylated proteins	TBH44621.1	30S ribosomal protein S9	Mycolicibacterium smegmatis MC2 155	Cytoplasmic	9.97
7H9-specific acetylated proteins	TBH45574.1	sorbosone dehydrogenase family protein	Mycolicibacterium smegmatis MC2 155	Unknown	2.5
7H9-specific acetylated proteins	TBH48862.1	citrate synthase 2	Mycolicibacterium smegmatis MC2 155	Cytoplasmic	9.97
7H9-specific acetylated proteins	TBH51820.1	DNA topoisomerase (ATP-hydrolyzing) subunit B	Mycolicibacterium smegmatis MC2 155	Cytoplasmic	9.97
7H9-specific acetylated proteins	TBH28229.1	type I polyketide synthase	Mycolicibacterium smegmatis MC2 155	CytoplasmicMembrane	9.78
7H9-specific acetylated proteins	TBH51404.1	type I glutamate--ammonia ligase	Mycolicibacterium smegmatis MC2 155	Cytoplasmic	9.97
7H9-specific acetylated proteins	TBH45058.1	acetyl-CoA C-acetyltransferase	Mycolicibacterium smegmatis MC2 155	Cytoplasmic	9.97
7H9-specific acetylated proteins	TBH21979.1	hypothetical protein EYS45_33185	Mycolicibacterium smegmatis MC2 155	Cytoplasmic	7.5
7H9-specific acetylated proteins	TBH49145.1	phosphopyruvate hydratase	Mycolicibacterium smegmatis MC2 155	Cytoplasmic	9.97
7H9-specific acetylated proteins	TBH34062.1	oxidoreductase	Mycolicibacterium smegmatis MC2 155	Cytoplasmic	7.5
7H9-specific acetylated proteins	TBH29141.1	glucose-6-phosphate dehydrogenase (coenzyme-F420)	Mycolicibacterium smegmatis MC2 155	Cytoplasmic	7.5
7H9-specific acetylated proteins	TBH34396.1	arginine--tRNA ligase	Mycolicibacterium smegmatis MC2 155	Cytoplasmic	9.97
7H9-specific acetylated proteins	TBH49049.1	LLM class F420-dependent oxidoreductase	Mycolicibacterium smegmatis MC2 155	Unknown	2.5
7H9-specific acetylated proteins	TBH51547.1	threonine--tRNA ligase	Mycolicibacterium smegmatis MC2 155	Cytoplasmic	10
7H9-specific acetylated proteins	TBH44728.1	50S ribosomal protein L4	Mycolicibacterium smegmatis MC2 155	Unknown	2.5
7H9-specific acetylated proteins	TBH44651.1	30S ribosomal protein S13	Mycolicibacterium smegmatis MC2 155	Cytoplasmic	9.97
7H9-specific acetylated proteins	TBH29130.1	formate-dependent phosphoribosylglycinamide formyltransferase	Mycolicibacterium smegmatis MC2 155	CytoplasmicMembrane	8.78
7H9-specific acetylated proteins	TBH28376.1	fructose bisphosphate aldolase	Mycolicibacterium smegmatis MC2 155	Unknown	2.5
7H9-specific acetylated proteins	TBH44684.1	adenylate kinase	Mycolicibacterium smegmatis MC2 155	Cytoplasmic	9.97
7H9-specific acetylated proteins	TBH45340.1	glycerophosphodiester phosphodiesterase	Mycolicibacterium smegmatis MC2 155	Cytoplasmic	9.97
7H9-specific acetylated proteins	TBH45502.1	aspartate aminotransferase family protein	Mycolicibacterium smegmatis MC2 155	Cytoplasmic	9.97
7H9-specific acetylated proteins	TBH27226.1	dihydroxy-acid dehydratase	Mycolicibacterium smegmatis MC2 155	Cytoplasmic	7.5
7H9-specific acetylated proteins	TBH26825.1	PspA/IM30 family protein	Mycolicibacterium smegmatis MC2 155	Cytoplasmic	9.97
7H9-specific acetylated proteins	TBH51643.1	3-dehydroquinate synthase	Mycolicibacterium smegmatis MC2 155	Cytoplasmic	9.97
7H9-specific acetylated proteins	TBH39557.1	glycosyltransferase	Mycolicibacterium smegmatis MC2 155	Cytoplasmic	7.5
7H9-specific acetylated proteins	TBH50465.1	excinuclease ABC subunit UvrA	Mycolicibacterium smegmatis MC2 155	Cytoplasmic	7.5
7H9-specific acetylated proteins	AIU10722.1	LuxR family transcriptional regulator	Mycolicibacterium smegmatis MC2 155	Unknown	2.5
7H9-specific acetylated proteins	TBH45279.1	crotonase/enoyl-CoA hydratase family protein	Mycolicibacterium smegmatis MC2 155	Cytoplasmic	7.5
7H9-specific acetylated proteins	TBH45559.1	3-isopropylmalate dehydratase large subunit	Mycolicibacterium smegmatis MC2 155	Cytoplasmic	9.97
7H9-specific acetylated proteins	TBH51485.1	ABC transporter substrate-binding protein	Mycolicibacterium smegmatis MC2 155	Cellwall	9.17
7H9-specific acetylated proteins	TBH26877.1	redoxin NrdH	Mycolicibacterium smegmatis MC2 155	Unknown	2.5
7H9-specific acetylated proteins	TBH51705.1	6-phosphogluconolactonase	Mycolicibacterium smegmatis MC2 155	Cytoplasmic	7.5
7H9-specific acetylated proteins	TBH51346.1	UDP-N-acetylmuramate--L-alanine ligase	Mycolicibacterium smegmatis MC2 155	Unknown	2.5
7H9-specific acetylated proteins	TBH51444.1	S-(hydroxymethyl)mycothiol dehydrogenase	Mycolicibacterium smegmatis MC2 155	Cytoplasmic	9.97
7H9-specific acetylated proteins	AIU09354.1	menaquinol-cytochrome C reductase	Mycolicibacterium smegmatis MC2 155	CytoplasmicMembrane	10
7H9-specific acetylated proteins	TBH51445.1	MBL fold metallo-hydrolase	Mycolicibacterium smegmatis MC2 155	Cytoplasmic	7.5
7H9-specific acetylated proteins	TBH49157.1	propionyl-CoA synthetase	Mycolicibacterium smegmatis MC2 155	Cytoplasmic	9.97
7H9-specific acetylated proteins	TBH34379.1	sulfate adenylyltransferase subunit CysD	Mycolicibacterium smegmatis MC2 155	Cytoplasmic	7.5
7H9-specific acetylated proteins	TBH30539.1	NADPH-dependent oxidoreductase	Mycolicibacterium smegmatis MC2 155	Unknown	2.5
7H9-specific acetylated proteins	TBH33797.1	nitroreductase family protein	Mycolicibacterium smegmatis MC2 155	Unknown	2.5
7H9-specific acetylated proteins	TBH34409.1	AAA family ATPase	Mycolicibacterium smegmatis MC2 155	Unknown	2.5
medium-differential acetylated proteins	TBH27679.1	inorganic diphosphatase	Mycolicibacterium smegmatis MC2 155	Cytoplasmic	9.97
medium-differential acetylated proteins	TBH34401.1	transcription termination factor Rho	Mycolicibacterium smegmatis MC2 155	Cytoplasmic	9.97
medium-differential acetylated proteins	TBH31843.1	50S ribosomal protein L11	Mycolicibacterium smegmatis MC2 155	Cytoplasmic	9.67
medium-differential acetylated proteins	TBH31862.1	50S ribosomal protein L7/L12	Mycolicibacterium smegmatis MC2 155	Cytoplasmic	9.67
medium-differential acetylated proteins	TBH51857.1	inositol-3-phosphate synthase	Mycolicibacterium smegmatis MC2 155	Cytoplasmic	7.5
medium-differential acetylated proteins	TBH45557.1	HU family DNA-binding protein	Mycolicibacterium smegmatis MC2 155	Cytoplasmic	9.67
medium-differential acetylated proteins	TBH44696.1	30S ribosomal protein S5	Mycolicibacterium smegmatis MC2 155	Cytoplasmic	9.97
medium-differential acetylated proteins	TBH51983.1	glycerol-3-phosphate dehydrogenase/oxidase	Mycolicibacterium smegmatis MC2 155	Cytoplasmic	9.97
medium-differential acetylated proteins	TBH50500.1	argininosuccinate synthase	Mycolicibacterium smegmatis MC2 155	Cytoplasmic	7.5
medium-differential acetylated proteins	TBH21606.1	type I DNA topoisomerase	Mycolicibacterium smegmatis MC2 155	Cytoplasmic	9.97
medium-differential acetylated proteins	TBH51866.1	50S ribosomal protein L9	Mycolicibacterium smegmatis MC2 155	Cytoplasmic	9.97
medium-differential acetylated proteins	TBH51661.1	integration host factor	Mycolicibacterium smegmatis MC2 155	Unknown	2.5
medium-differential acetylated proteins	TBH46839.1	cold-shock protein	Mycolicibacterium smegmatis MC2 155	Cytoplasmic	9.97
medium-differential acetylated proteins	TBH21649.1	F0F1 ATP synthase subunit B	Mycolicibacterium smegmatis MC2 155	CytoplasmicMembrane	9.55
medium-differential acetylated proteins	TBH26996.1	class 1b ribonucleoside-diphosphate reductase subunit beta	Mycolicibacterium smegmatis MC2 155	Unknown	2.5
medium-differential acetylated proteins	TBH44628.1	propanediol/glycerol family dehydratase medium subunit	Mycolicibacterium smegmatis MC2 155	Cytoplasmic	7.5
medium-differential acetylated proteins	TBH51436.1	acyl-CoA carboxylase subunit beta	Mycolicibacterium smegmatis MC2 155	Cytoplasmic	7.5
medium-differential acetylated proteins	TBH32133.1	elongation factor Ts	Mycolicibacterium smegmatis MC2 155	Cytoplasmic	9.97
medium-differential acetylated proteins	TBH46342.1	phosphoglyceromutase	Mycolicibacterium smegmatis MC2 155	Cytoplasmic	7.5
medium-differential acetylated proteins	TBH39820.1	acyl-CoA synthetase	Mycolicibacterium smegmatis MC2 155	Cytoplasmic	9.97
medium-differential acetylated proteins	TBH33818.1	tryptophan--tRNA ligase	Mycolicibacterium smegmatis MC2 155	Cytoplasmic	9.67
medium-differential acetylated proteins	TBH45592.1	electron transfer flavoprotein subunit beta/FixA family protein	Mycolicibacterium smegmatis MC2 155	Cytoplasmic	7.5
medium-differential acetylated proteins	TBH45468.1	aminotransferase class III-fold pyridoxal phosphate-dependent enzyme	Mycolicibacterium smegmatis MC2 155	Cytoplasmic	9.97
medium-differential acetylated proteins	TBH27669.1	GTP cyclohydrolase I FolE	Mycolicibacterium smegmatis MC2 155	Cytoplasmic	7.5
medium-differential acetylated proteins	TBH44599.1	chaperonin GroEL	Mycolicibacterium smegmatis MC2 155	Cytoplasmic	9.97
medium-differential acetylated proteins	TBH50589.1	type I polyketide synthase	Mycolicibacterium smegmatis MC2 155	Unknown	5.17
medium-differential acetylated proteins	TBH51708.1	transaldolase	Mycolicibacterium smegmatis MC2 155	Cytoplasmic	7.5
medium-differential acetylated proteins	TBH44720.1	30S ribosomal protein S17	Mycolicibacterium smegmatis MC2 155	Cytoplasmic	9.97
medium-differential acetylated proteins	TBH45569.1	ketol-acid reductoisomerase	Mycolicibacterium smegmatis MC2 155	Cytoplasmic	9.97
medium-differential acetylated proteins	TBH44868.1	pyruvate kinase	Mycolicibacterium smegmatis MC2 155	Cytoplasmic	7.5
medium-differential acetylated proteins	TBH30467.1	hypothetical protein EYS45_26060	Mycolicibacterium smegmatis MC2 155	Unknown	2.5
medium-differential acetylated proteins	TBH51398.1	2-oxoglutarate dehydrogenase, E2 component, dihydrolipoamide succinyltransferase	Mycolicibacterium smegmatis MC2 155	Cytoplasmic	9.97
medium-differential acetylated proteins	TBH47656.1	LLM class F420-dependent oxidoreductase	Mycolicibacterium smegmatis MC2 155	CytoplasmicMembrane	8.16
medium-differential acetylated proteins	AIU05468.1	GNAT family acetyltransferase	Mycolicibacterium smegmatis MC2 155	Cytoplasmic	7.5
medium-differential acetylated proteins	TBH34191.1	mycoredoxin Mrx1	Mycolicibacterium smegmatis MC2 155	Unknown	2.5
medium-differential acetylated proteins	TBH46394.1	chaperonin GroEL	Mycolicibacterium smegmatis MC2 155	Cytoplasmic	9.97
medium-differential acetylated proteins	TBH30488.1	ROK family protein	Mycolicibacterium smegmatis MC2 155	Cytoplasmic	9.67
medium-differential acetylated proteins	TBH34317.1	multifunctional oxoglutarate decarboxylase/oxoglutarate dehydrogenase thiamine pyrophosphate-binding subunit/dihydrolipoyllysine-residue succinyltransferase subunit	Mycolicibacterium smegmatis MC2 155	Cytoplasmic	9.97
medium-differential acetylated proteins	TBH44975.1	3-hydroxyacyl-CoA dehydrogenase	Mycolicibacterium smegmatis MC2 155	Cytoplasmic	9.97
medium-differential acetylated proteins	TBH45561.1	glutamate--tRNA ligase	Mycolicibacterium smegmatis MC2 155	Cytoplasmic	9.97
medium-differential acetylated proteins	AIU09705.1	2-oxoacid:ferredoxin oxidoreductase subunit beta	Mycolicibacterium smegmatis MC2 155	Unknown	2.5
medium-differential acetylated proteins	TBH51337.1	DivIVA domain-containing protein	Mycolicibacterium smegmatis MC2 155	Cytoplasmic	9.97
medium-differential acetylated proteins	AIU11910.1	secretion protein EspR	Mycolicibacterium smegmatis MC2 155	Unknown	2.5
medium-differential acetylated proteins	TBH31895.1	elongation factor G	Mycolicibacterium smegmatis MC2 155	Cytoplasmic	9.97
medium-differential acetylated proteins	TBH45936.1	YajQ family cyclic di-GMP-binding protein	Mycolicibacterium smegmatis MC2 155	Cytoplasmic	7.5
medium-differential acetylated proteins	TBH46875.1	acyl-CoA dehydrogenase	Mycolicibacterium smegmatis MC2 155	Cytoplasmic	9.95
medium-differential acetylated proteins	TBH46482.1	bifunctional hydroxymethylpyrimidine kinase/phosphomethylpyrimidine kinase	Mycolicibacterium smegmatis MC2 155	Cytoplasmic	7.5
medium-differential acetylated proteins	TBH51430.1	DUF3052 domain-containing protein	Mycolicibacterium smegmatis MC2 155	Cytoplasmic	7.5
medium-differential acetylated proteins	TBH30803.1	LLM class F420-dependent oxidoreductase	Mycolicibacterium smegmatis MC2 155	Cytoplasmic	7.5
medium-differential acetylated proteins	TBH50592.1	thioredoxin-dependent thiol peroxidase	Mycolicibacterium smegmatis MC2 155	Cellwall	8.19
medium-differential acetylated proteins	TBH29141.1	glucose-6-phosphate dehydrogenase (coenzyme-F420)	Mycolicibacterium smegmatis MC2 155	Cytoplasmic	7.5
medium-differential acetylated proteins	TBH32308.1	acetyl/propionyl/methylcrotonyl-CoA carboxylase subunit alpha	Mycolicibacterium smegmatis MC2 155	Cytoplasmic	7.5
medium-differential acetylated proteins	TBH39672.1	acyl-CoA synthetase	Mycolicibacterium smegmatis MC2 155	Cytoplasmic	9.97
medium-differential acetylated proteins	TBH49044.1	ADP-forming succinate--CoA ligase subunit beta	Mycolicibacterium smegmatis MC2 155	Cytoplasmic	7.5
medium-differential acetylated proteins	TBH32311.1	acyl-CoA carboxylase subunit beta	Mycolicibacterium smegmatis MC2 155	Cytoplasmic	7.5
medium-differential acetylated proteins	TBH31894.1	30S ribosomal protein S7	Mycolicibacterium smegmatis MC2 155	Unknown	2.5
medium-differential acetylated proteins	TBH34287.1	DUF3117 domain-containing protein	Mycolicibacterium smegmatis MC2 155	Unknown	2.5
medium-differential acetylated proteins	TBH27295.1	ATP-dependent Clp protease ATP-binding subunit ClpC1	Mycolicibacterium smegmatis MC2 155	Cytoplasmic	9.97
medium-differential acetylated proteins	TBH51616.1	aspartate--tRNA ligase	Mycolicibacterium smegmatis MC2 155	Cytoplasmic	10
medium-differential acetylated proteins	TBH34283.1	long-chain-acyl-CoA synthetase	Mycolicibacterium smegmatis MC2 155	Cytoplasmic	9.67
medium-differential acetylated proteins	TBH44758.1	co-chaperone GroES	Mycolicibacterium smegmatis MC2 155	Cytoplasmic	9.67
medium-differential acetylated proteins	TBH48777.1	sulfurtransferase	Mycolicibacterium smegmatis MC2 155	Cytoplasmic	9.97
medium-differential acetylated proteins	AIU11373.1	polyketide synthase	Mycolicibacterium smegmatis MC2 155	CytoplasmicMembrane	8.78
medium-differential acetylated proteins	TBH27015.1	glycoside hydrolase family 15 protein	Mycolicibacterium smegmatis MC2 155	CytoplasmicMembrane	8.16
medium-differential acetylated proteins	TBH31896.1	elongation factor Tu	Mycolicibacterium smegmatis MC2 155	Cytoplasmic	9.97
medium-differential acetylated proteins	TBH45058.1	acetyl-CoA C-acetyltransferase	Mycolicibacterium smegmatis MC2 155	Cytoplasmic	9.97
medium-differential acetylated proteins	TBH51759.1	methylmalonyl-CoA mutase small subunit	Mycolicibacterium smegmatis MC2 155	Cytoplasmic	7.5
medium-differential acetylated proteins	TBH50611.1	DUF853 family protein	Mycolicibacterium smegmatis MC2 155	Cytoplasmic	7.5
medium-differential acetylated proteins	TBH51830.1	KH domain-containing protein	Mycolicibacterium smegmatis MC2 155	Cytoplasmic	7.5
medium-differential acetylated proteins	TBH44724.1	50S ribosomal protein L22	Mycolicibacterium smegmatis MC2 155	Cytoplasmic	9.67
medium-differential acetylated proteins	TBH26891.1	class 1b ribonucleoside-diphosphate reductase subunit alpha	Mycolicibacterium smegmatis MC2 155	Cytoplasmic	7.5
medium-differential acetylated proteins	ABK69884.1	universal stress protein family protein	Mycolicibacterium smegmatis MC2 155	Cytoplasmic	7.5
medium-differential acetylated proteins	TBH28099.1	DUF3297 family protein	Mycolicibacterium smegmatis MC2 155	Unknown	2.5
medium-differential acetylated proteins	TBH44989.1	crotonase/enoyl-CoA hydratase family protein	Mycolicibacterium smegmatis MC2 155	Unknown	2.5
medium-differential acetylated proteins	TBH51824.1	DNA polymerase III subunit beta	Mycolicibacterium smegmatis MC2 155	Cytoplasmic	9.97
medium-differential acetylated proteins	TBH51553.1	pyridoxal 5'-phosphate synthase lyase subunit PdxS	Mycolicibacterium smegmatis MC2 155	Cytoplasmic	7.5
medium-differential acetylated proteins	AIU07213.1	5,10-methylene tetrahydromethanopterin reductase	Mycolicibacterium smegmatis MC2 155	Unknown	2.5
medium-differential acetylated proteins	TBH21987.1	polyribonucleotide nucleotidyltransferase	Mycolicibacterium smegmatis MC2 155	Cytoplasmic	9.97
medium-differential acetylated proteins	TBH45503.1	CoA-acylating methylmalonate-semialdehyde dehydrogenase	Mycolicibacterium smegmatis MC2 155	Cytoplasmic	9.67
medium-differential acetylated proteins	TBH28376.1	fructose bisphosphate aldolase	Mycolicibacterium smegmatis MC2 155	Unknown	2.5
medium-differential acetylated proteins	TBH33642.1	MoaD/ThiS family protein	Mycolicibacterium smegmatis MC2 155	Unknown	2.5
medium-differential acetylated proteins	ABK71908.1	malate synthase G	Mycolicibacterium smegmatis MC2 155	Cytoplasmic	9.97
medium-differential acetylated proteins	TBH50740.1	30S ribosomal protein S20	Mycolicibacterium smegmatis MC2 155	Cytoplasmic	9.67
medium-differential acetylated proteins	AIU08913.1	translation initiation factor IF-3	Mycolicibacterium smegmatis MC2 155	Cytoplasmic	9.97
medium-differential acetylated proteins	TBH44656.1	cyclic nucleotide-binding domain-containing protein	Mycolicibacterium smegmatis MC2 155	CytoplasmicMembrane	8.78
medium-differential acetylated proteins	TBH33815.1	NADP-dependent isocitrate dehydrogenase	Mycolicibacterium smegmatis MC2 155	Cytoplasmic	9.97
medium-differential acetylated proteins	TBH30773.1	superoxide dismutase	Mycolicibacterium smegmatis MC2 155	Extracellular	9.98
medium-differential acetylated proteins	TBH44695.1	50S ribosomal protein L30	Mycolicibacterium smegmatis MC2 155	Cytoplasmic	9.67
medium-differential acetylated proteins	TBH49049.1	LLM class F420-dependent oxidoreductase	Mycolicibacterium smegmatis MC2 155	Unknown	2.5
medium-differential acetylated proteins	ABK74111.1	malonyl CoA-acyl carrier protein transacylase	Mycolicibacterium smegmatis MC2 155	Cytoplasmic	9.97
medium-differential acetylated proteins	TBH27125.1	cysteine desulfurase	Mycolicibacterium smegmatis MC2 155	Cytoplasmic	9.67
medium-differential acetylated proteins	TBH32339.1	adenosylhomocysteinase	Mycolicibacterium smegmatis MC2 155	Cytoplasmic	9.97
medium-differential acetylated proteins	TBH30521.1	recombinase RecA	Mycolicibacterium smegmatis MC2 155	Cytoplasmic	9.97
medium-differential acetylated proteins	TBH51691.1	type I glyceraldehyde-3-phosphate dehydrogenase	Mycolicibacterium smegmatis MC2 155	Cytoplasmic	9.97
medium-differential acetylated proteins	AFP40966.1	Folylpolyglutamate synthase protein FolC	Mycolicibacterium smegmatis MC2 155	Cytoplasmic	7.5
medium-differential acetylated proteins	TBH51386.1	carbohydrate kinase family protein	Mycolicibacterium smegmatis MC2 155	Cytoplasmic	7.5
medium-differential acetylated proteins	TBH34106.1	NADPH:quinone oxidoreductase family protein	Mycolicibacterium smegmatis MC2 155	Cytoplasmic	9.67
medium-differential acetylated proteins	TBH26835.1	4-hydroxy-tetrahydrodipicolinate synthase	Mycolicibacterium smegmatis MC2 155	Cytoplasmic	9.97
medium-differential acetylated proteins	TBH21986.1	30S ribosomal protein S15	Mycolicibacterium smegmatis MC2 155	Cytoplasmic	9.97
medium-differential acetylated proteins	TBH34398.1	homoserine dehydrogenase	Mycolicibacterium smegmatis MC2 155	Cytoplasmic	7.5
medium-differential acetylated proteins	TBH48832.1	LLM class F420-dependent oxidoreductase	Mycolicibacterium smegmatis MC2 155	Cytoplasmic	7.5
medium-differential acetylated proteins	TBH50693.1	50S ribosomal protein L21	Mycolicibacterium smegmatis MC2 155	Unknown	2.5
medium-differential acetylated proteins	TBH45037.1	type I pantothenate kinase	Mycolicibacterium smegmatis MC2 155	Cytoplasmic	7.5
medium-differential acetylated proteins	TBH30321.1	acyl-CoA dehydrogenase	Mycolicibacterium smegmatis MC2 155	Cytoplasmic	9.97
medium-differential acetylated proteins	TBH51305.1	phosphoribosyl-ATP diphosphatase	Mycolicibacterium smegmatis MC2 155	Cytoplasmic	7.5
medium-differential acetylated proteins	CAB55600.1	peptide synthetase	Mycolicibacterium smegmatis MC2 155	Unknown	5.67
medium-differential acetylated proteins	TBH45512.1	50S ribosomal protein L19	Mycolicibacterium smegmatis MC2 155	Cytoplasmic	9.97
medium-differential acetylated proteins	TBH31893.1	30S ribosomal protein S12	Mycolicibacterium smegmatis MC2 155	Cytoplasmic	9.67
medium-differential acetylated proteins	TBH50675.1	2-oxoacid:acceptor oxidoreductase subunit alpha	Mycolicibacterium smegmatis MC2 155	Cytoplasmic	7.5
medium-differential acetylated proteins	TBH32403.1	NDMA-dependent methanol dehydrogenase	Mycolicibacterium smegmatis MC2 155	Cytoplasmic	9.97
medium-differential acetylated proteins	TBH49022.1	PAS domain S-box protein	Mycolicibacterium smegmatis MC2 155	Cytoplasmic	9.97
medium-differential acetylated proteins	AIU11174.1	acetyl-CoA synthetase	Mycolicibacterium smegmatis MC2 155	Cytoplasmic	9.97
medium-differential acetylated proteins	TBH27856.1	SIR2 family protein	Mycolicibacterium smegmatis MC2 155	Cytoplasmic	7.5
medium-differential acetylated proteins	TBH31865.1	DNA-directed RNA polymerase subunit beta'	Mycolicibacterium smegmatis MC2 155	Cytoplasmic	9.97
medium-differential acetylated proteins	TBH27290.1	mycobilin-forming heme oxygenase MhuD	Mycolicibacterium smegmatis MC2 155	Cytoplasmic	7.5
medium-differential acetylated proteins	TBH51864.1	single-stranded DNA-binding protein	Mycolicibacterium smegmatis MC2 155	Cytoplasmic	9.67
medium-differential acetylated proteins	TBH49054.1	bifunctional phosphoribosylaminoimidazolecarboxamide formyltransferase/IMP cyclohydrolase	Mycolicibacterium smegmatis MC2 155	Cytoplasmic	7.5
medium-differential acetylated proteins	TBH49145.1	phosphopyruvate hydratase	Mycolicibacterium smegmatis MC2 155	Cytoplasmic	9.97
medium-differential acetylated proteins	TBH31839.1	(3R)-hydroxyacyl-ACP dehydratase subunit HadB	Mycolicibacterium smegmatis MC2 155	Unknown	2.5
medium-differential acetylated proteins	TBH27231.1	peptidase M13	Mycolicibacterium smegmatis MC2 155	Cytoplasmic	9.97
medium-differential acetylated proteins	TBH44694.1	50S ribosomal protein L15	Mycolicibacterium smegmatis MC2 155	Unknown	2.5
medium-differential acetylated proteins	TBH31844.1	50S ribosomal protein L1	Mycolicibacterium smegmatis MC2 155	Cytoplasmic	9.97
medium-differential acetylated proteins	TBH27172.1	YceI family protein	Mycolicibacterium smegmatis MC2 155	Unknown	2.5
medium-differential acetylated proteins	TBH28413.1	long-chain fatty acid--CoA ligase	Mycolicibacterium smegmatis MC2 155	Cytoplasmic	9.97
medium-differential acetylated proteins	TBH39569.1	acetyl-CoA C-acetyltransferase	Mycolicibacterium smegmatis MC2 155	Cytoplasmic	9.67
medium-differential acetylated proteins	TBH45583.1	4-coumarate--CoA ligase family protein	Mycolicibacterium smegmatis MC2 155	Cytoplasmic	9.97
medium-differential acetylated proteins	TBH33655.1	peroxiredoxin	Mycolicibacterium smegmatis MC2 155	Cytoplasmic	9.67
medium-differential acetylated proteins	TBH51510.1	fatty-acid--CoA ligase	Mycolicibacterium smegmatis MC2 155	Cytoplasmic	9.67
medium-differential acetylated proteins	TBH45055.1	cystathionine beta-synthase	Mycolicibacterium smegmatis MC2 155	Cytoplasmic	7.5
medium-differential acetylated proteins	TBH31888.1	iron-containing alcohol dehydrogenase	Mycolicibacterium smegmatis MC2 155	Cytoplasmic	9.97
medium-differential acetylated proteins	TBH46968.1	molecular chaperone DnaK	Mycolicibacterium smegmatis MC2 155	Cytoplasmic	9.97
medium-differential acetylated proteins	AIU07497.1	geranylgeranyl reductase	Mycolicibacterium smegmatis MC2 155	Unknown	2.5
medium-differential acetylated proteins	TBH44658.1	LLM class F420-dependent oxidoreductase	Mycolicibacterium smegmatis MC2 155	Cytoplasmic	7.5
medium-differential acetylated proteins	AIU08896.1	N-acetylglutamate synthase	Mycolicibacterium smegmatis MC2 155	Cytoplasmic	9.97
medium-differential acetylated proteins	TBH49129.1	long-chain fatty acid--CoA ligase	Mycolicibacterium smegmatis MC2 155	CytoplasmicMembrane	8.78
medium-differential acetylated proteins	TBH50386.1	proteasome ATPase	Mycolicibacterium smegmatis MC2 155	CytoplasmicMembrane	8.78
medium-differential acetylated proteins	AIU09007.1	Pup--protein ligase	Mycolicibacterium smegmatis MC2 155	Cytoplasmic	7.5
medium-differential acetylated proteins	TBH45323.1	UDP-galactopyranose mutase	Mycolicibacterium smegmatis MC2 155	Cytoplasmic	7.5
medium-differential acetylated proteins	TBH28403.1	thiol peroxidase	Mycolicibacterium smegmatis MC2 155	Unknown	2.5
medium-differential acetylated proteins	TBH26834.1	ribonuclease J	Mycolicibacterium smegmatis MC2 155	Cytoplasmic	7.5
medium-differential acetylated proteins	TBH27019.1	GNAT family N-acetyltransferase	Mycolicibacterium smegmatis MC2 155	Cytoplasmic	7.5
medium-differential acetylated proteins	TBH48720.1	phosphoribosylamine--glycine ligase	Mycolicibacterium smegmatis MC2 155	Cytoplasmic	7.5
medium-differential acetylated proteins	AFP41475.1	Alcohol dehydrogenase zinc-binding type 1	Mycolicibacterium smegmatis MC2 155	Cytoplasmic	9.97
medium-differential acetylated proteins	TBH45223.1	aminotransferase class I/II-fold pyridoxal phosphate-dependent enzyme	Mycolicibacterium smegmatis MC2 155	Cytoplasmic	7.5
medium-differential acetylated proteins	TBH51688.1	uridine diphosphate-N-acetylglucosamine-binding protein YvcK	Mycolicibacterium smegmatis MC2 155	Cytoplasmic	7.5
medium-differential acetylated proteins	TBH39793.1	3-oxosteroid 1-dehydrogenase	Mycolicibacterium smegmatis MC2 155	CytoplasmicMembrane	9.51
medium-differential acetylated proteins	TBH21647.1	F0F1 ATP synthase subunit alpha	Mycolicibacterium smegmatis MC2 155	Cytoplasmic	9.97
medium-differential acetylated proteins	TBH45036.1	serine hydroxymethyltransferase	Mycolicibacterium smegmatis MC2 155	Cytoplasmic	9.97
medium-differential acetylated proteins	TBH48792.1	acyl-ACP desaturase	Mycolicibacterium smegmatis MC2 155	Cytoplasmic	7.5
medium-differential acetylated proteins	TBH33288.1	ANTAR domain-containing protein	Mycolicibacterium smegmatis MC2 155	Cytoplasmic	7.5
medium-differential acetylated proteins	TBH51404.1	type I glutamate--ammonia ligase	Mycolicibacterium smegmatis MC2 155	Cytoplasmic	9.97
medium-differential acetylated proteins	AIU09371.1	aminopeptidase A	Mycolicibacterium smegmatis MC2 155	Extracellular	9.45
medium-differential acetylated proteins	TBH51746.1	aconitate hydratase	Mycolicibacterium smegmatis MC2 155	Cytoplasmic	9.67
medium-differential acetylated proteins	TBH44728.1	50S ribosomal protein L4	Mycolicibacterium smegmatis MC2 155	Unknown	2.5
medium-differential acetylated proteins	TBH51820.1	DNA topoisomerase (ATP-hydrolyzing) subunit B	Mycolicibacterium smegmatis MC2 155	Cytoplasmic	9.97
medium-differential acetylated proteins	TBH49132.1	50S ribosomal protein L25/general stress protein Ctc	Mycolicibacterium smegmatis MC2 155	Cytoplasmic	7.5
medium-differential acetylated proteins	TBH51693.1	triose-phosphate isomerase	Mycolicibacterium smegmatis MC2 155	Cytoplasmic	9.97
medium-differential acetylated proteins	TBH51752.1	beta-ketoacyl-ACP reductase	Mycolicibacterium smegmatis MC2 155	Cytoplasmic	9.67
medium-differential acetylated proteins	TBH34356.1	hypothetical protein EYS45_18370	Mycolicibacterium smegmatis MC2 155	Cytoplasmic	7.5
medium-differential acetylated proteins	TBH44633.1	aldehyde dehydrogenase family protein	Mycolicibacterium smegmatis MC2 155	Cytoplasmic	9.67
medium-differential acetylated proteins	AFP38995.1	hypothetical protein MSMEI_2527	Mycolicibacterium smegmatis MC2 155	Unknown	2.5
medium-differential acetylated proteins	TBH32309.1	sulfurtransferase	Mycolicibacterium smegmatis MC2 155	Cytoplasmic	9.97
medium-differential acetylated proteins	TBH49045.1	succinate--CoA ligase subunit alpha	Mycolicibacterium smegmatis MC2 155	Unknown	2.5
medium-differential acetylated proteins	TBH51646.1	elongation factor P	Mycolicibacterium smegmatis MC2 155	Cytoplasmic	9.67
medium-differential acetylated proteins	TBH39813.1	crotonase/enoyl-CoA hydratase family protein	Mycolicibacterium smegmatis MC2 155	Cytoplasmic	7.5
medium-differential acetylated proteins	AIU11724.1	glycerol kinase	Mycolicibacterium smegmatis MC2 155	Cytoplasmic	9.67
medium-differential acetylated proteins	TBH50446.1	30S ribosomal protein S1	Mycolicibacterium smegmatis MC2 155	Cytoplasmic	9.97
medium-differential acetylated proteins	TBH44700.1	50S ribosomal protein L5	Mycolicibacterium smegmatis MC2 155	Cytoplasmic	7.5
medium-differential acetylated proteins	TBH51709.1	transketolase	Mycolicibacterium smegmatis MC2 155	Cytoplasmic	7.5
medium-differential acetylated proteins	TBH44649.1	30S ribosomal protein S4	Mycolicibacterium smegmatis MC2 155	Cytoplasmic	7.5
medium-differential acetylated proteins	ABK71877.1	conserved hypothetical protein	Mycolicibacterium smegmatis MC2 155	Cytoplasmic	7.5
medium-differential acetylated proteins	TBH32151.1	ribosome recycling factor	Mycolicibacterium smegmatis MC2 155	Cytoplasmic	9.97
medium-differential acetylated proteins	TBH44729.1	50S ribosomal protein L3	Mycolicibacterium smegmatis MC2 155	Cytoplasmic	9.67
medium-differential acetylated proteins	TBH21635.1	2,3,4,5-tetrahydropyridine-2,6-dicarboxylate N-succinyltransferase	Mycolicibacterium smegmatis MC2 155	Unknown	2.5
medium-differential acetylated proteins	TBH47629.1	accessory Sec system translocase SecA2	Mycolicibacterium smegmatis MC2 155	Cytoplasmic	9.97
medium-differential acetylated proteins	TBH51402.1	DUF4191 domain-containing protein	Mycolicibacterium smegmatis MC2 155	CytoplasmicMembrane	9.55
medium-differential acetylated proteins	TBH46362.1	methyltransferase domain-containing protein	Mycolicibacterium smegmatis MC2 155	Cytoplasmic	9.97
medium-differential acetylated proteins	TBH45591.1	electron transfer flavoprotein subunit alpha/FixB family protein	Mycolicibacterium smegmatis MC2 155	Cytoplasmic	7.5
medium-differential acetylated proteins	TBH31837.1	50S ribosomal protein L33	Mycolicibacterium smegmatis MC2 155	Cytoplasmic	9.67
medium-differential acetylated proteins	TBH45343.1	superoxide dismutase [Mn]	Mycolicibacterium smegmatis MC2 155	Extracellular	10
medium-differential acetylated proteins	TBH32228.1	30S ribosomal protein S2	Mycolicibacterium smegmatis MC2 155	Cytoplasmic	9.97
medium-differential acetylated proteins	TBH48790.1	phosphate signaling complex protein PhoU	Mycolicibacterium smegmatis MC2 155	Cytoplasmic	9.97
medium-differential acetylated proteins	AIU05495.1	3-hydroxy-2-methylbutyryl-CoA dehydrogenase	Mycolicibacterium smegmatis MC2 155	Cytoplasmic	9.97
medium-differential acetylated proteins	TBH50691.1	nucleoside-diphosphate kinase	Mycolicibacterium smegmatis MC2 155	Cytoplasmic	9.97
medium-differential acetylated proteins	TBH51653.1	bifunctional pyr operon transcriptional regulator/uracil phosphoribosyltransferase PyrR	Mycolicibacterium smegmatis MC2 155	Cytoplasmic	7.5
medium-differential acetylated proteins	TBH46336.1	pyrroline-5-carboxylate reductase	Mycolicibacterium smegmatis MC2 155	Cytoplasmic	9.67
medium-differential acetylated proteins	AIU08389.1	arginine ABC transporter ATP-binding protein	Mycolicibacterium smegmatis MC2 155	CytoplasmicMembrane	9.96
medium-differential acetylated proteins	TBH51753.1	enoyl-[acyl-carrier-protein] reductase FabI	Mycolicibacterium smegmatis MC2 155	CytoplasmicMembrane	8.78
medium-differential acetylated proteins	AFP42527.1	Nitroreductase	Mycolicibacterium smegmatis MC2 155	Cytoplasmic	7.5
medium-differential acetylated proteins	TBH51433.1	acyl carrier protein	Mycolicibacterium smegmatis MC2 155	Cytoplasmic	7.5
medium-differential acetylated proteins	TBH46469.1	bifunctional uroporphyrinogen-III C-methyltransferase/uroporphyrinogen-III synthase	Mycolicibacterium smegmatis MC2 155	Unknown	4.6
medium-differential acetylated proteins	TBH46411.1	SDR family NAD(P)-dependent oxidoreductase	Mycolicibacterium smegmatis MC2 155	Unknown	2.5
medium-differential acetylated proteins	TBH34396.1	arginine--tRNA ligase	Mycolicibacterium smegmatis MC2 155	Cytoplasmic	9.97
medium-differential acetylated proteins	TBH26974.1	acyltransferase	Mycolicibacterium smegmatis MC2 155	Cytoplasmic	7.5
medium-differential acetylated proteins	TBH51760.1	methylmalonyl-CoA mutase	Mycolicibacterium smegmatis MC2 155	Cytoplasmic	7.5
medium-differential acetylated proteins	ABK75325.1	IMP dehydrogenase family protein	Mycolicibacterium smegmatis MC2 155	Cytoplasmic	7.5
medium-differential acetylated proteins	TBH39684.1	N-acetyltransferase	Mycolicibacterium smegmatis MC2 155	Cytoplasmic	7.5
medium-differential acetylated proteins	TBH48770.1	phosphoribosylformylglycinamidine cyclo-ligase	Mycolicibacterium smegmatis MC2 155	Cytoplasmic	9.97
medium-differential acetylated proteins	TBH26992.1	NAD(P)-dependent alcohol dehydrogenase	Mycolicibacterium smegmatis MC2 155	Cytoplasmic	9.97
medium-differential acetylated proteins	TBH50629.1	energy-dependent translational throttle protein EttA	Mycolicibacterium smegmatis MC2 155	Cytoplasmic	9.97
medium-differential acetylated proteins	TBH33656.1	alkyl hydroperoxide reductase AhpD	Mycolicibacterium smegmatis MC2 155	Unknown	2.5
medium-differential acetylated proteins	TBH51997.1	L-glyceraldehyde 3-phosphate reductase	Mycolicibacterium smegmatis MC2 155	Cytoplasmic	7.5
medium-differential acetylated proteins	TBH31861.1	50S ribosomal protein L10	Mycolicibacterium smegmatis MC2 155	Cytoplasmic	9.67
medium-differential acetylated proteins	AIU11609.1	5-methyltetrahydropteroyltriglutamate--homocysteine methyltransferase	Mycolicibacterium smegmatis MC2 155	Cytoplasmic	7.5
medium-differential acetylated proteins	TBH44723.1	30S ribosomal protein S3	Mycolicibacterium smegmatis MC2 155	Cytoplasmic	9.97
medium-differential acetylated proteins	TBH46372.1	dihydrolipoyl dehydrogenase	Mycolicibacterium smegmatis MC2 155	Cytoplasmic	9.97
medium-differential acetylated proteins	TBH31840.1	(3R)-hydroxyacyl-ACP dehydratase subunit HadC	Mycolicibacterium smegmatis MC2 155	Cytoplasmic	7.5
medium-differential acetylated proteins	TBH50692.1	ribonuclease E/G	Mycolicibacterium smegmatis MC2 155	Cytoplasmic	9.97
medium-differential acetylated proteins	TBH51822.1	DNA replication/repair protein RecF	Mycolicibacterium smegmatis MC2 155	Cytoplasmic	7.5
medium-differential acetylated proteins	TBH51706.1	glucose-6-phosphate dehydrogenase assembly protein OpcA	Mycolicibacterium smegmatis MC2 155	Unknown	2.5
medium-differential acetylated proteins	TBH33628.1	acetyl-CoA C-acetyltransferase	Mycolicibacterium smegmatis MC2 155	Cytoplasmic	9.97
medium-differential acetylated proteins	TBH45062.1	enoyl-CoA hydratase	Mycolicibacterium smegmatis MC2 155	Unknown	2.5
medium-differential acetylated proteins	TBH44648.1	DNA-directed RNA polymerase subunit alpha	Mycolicibacterium smegmatis MC2 155	Cytoplasmic	9.97
medium-differential acetylated proteins	TBH34062.1	oxidoreductase	Mycolicibacterium smegmatis MC2 155	Cytoplasmic	7.5
medium-differential acetylated proteins	TBH51327.1	universal stress protein	Mycolicibacterium smegmatis MC2 155	CytoplasmicMembrane	8.16
medium-differential acetylated proteins	TBH50425.1	polyprenol monophosphomannose synthase	Mycolicibacterium smegmatis MC2 155	CytoplasmicMembrane	8.78
medium-differential acetylated proteins	TBH32184.1	flavodoxin-dependent (E)-4-hydroxy-3-methylbut-2-enyl-diphosphate synthase	Mycolicibacterium smegmatis MC2 155	Cytoplasmic	7.5
medium-differential acetylated proteins	TBH45026.1	class II fructose-bisphosphatase	Mycolicibacterium smegmatis MC2 155	Cytoplasmic	9.97
medium-differential acetylated proteins	TBH39674.1	phosphoenolpyruvate carboxykinase (GTP)	Mycolicibacterium smegmatis MC2 155	Cytoplasmic	9.97
medium-differential acetylated proteins	TBH48829.1	3-hydroxyacyl-CoA dehydrogenase	Mycolicibacterium smegmatis MC2 155	Cytoplasmic	7.5
medium-differential acetylated proteins	TBH50350.1	universal stress protein	Mycolicibacterium smegmatis MC2 155	Cytoplasmic	7.5
medium-differential acetylated proteins	TBH44698.1	30S ribosomal protein S8	Mycolicibacterium smegmatis MC2 155	Cytoplasmic	9.64
medium-differential acetylated proteins	TBH51371.1	long-chain fatty acid--CoA ligase	Mycolicibacterium smegmatis MC2 155	Cytoplasmic	9.97
medium-differential acetylated proteins	TBH51393.1	glycine cleavage system aminomethyltransferase GcvT	Mycolicibacterium smegmatis MC2 155	Cytoplasmic	9.97
medium-differential acetylated proteins	AFP41760.1	Ribosomal-protein-alanine acetyltransferase RimJ	Mycolicibacterium smegmatis MC2 155	Cytoplasmic	9.67
medium-differential acetylated proteins	TBH29410.1	TetR/AcrR family transcriptional regulator	Mycolicibacterium smegmatis MC2 155	Cytoplasmic	9.97
medium-differential acetylated proteins	TBH45559.1	3-isopropylmalate dehydratase large subunit	Mycolicibacterium smegmatis MC2 155	Cytoplasmic	9.97
medium-differential acetylated proteins	AIU07564.1	3-isopropylmalate dehydrogenase	Mycolicibacterium smegmatis MC2 155	Cytoplasmic	9.97
medium-differential acetylated proteins	TBH46986.1	acyl-CoA synthetase	Mycolicibacterium smegmatis MC2 155	Cytoplasmic	9.97
medium-differential acetylated proteins	TBH34397.1	diaminopimelate decarboxylase	Mycolicibacterium smegmatis MC2 155	Cytoplasmic	7.5
medium-differential acetylated proteins	TBH46408.1	HAD-IIA family hydrolase	Mycolicibacterium smegmatis MC2 155	Unknown	2.5
medium-differential acetylated proteins	TBH30032.1	enoyl-CoA hydratase	Mycolicibacterium smegmatis MC2 155	CytoplasmicMembrane	8.16
medium-differential acetylated proteins	TBH45365.1	LLM class F420-dependent oxidoreductase	Mycolicibacterium smegmatis MC2 155	Cytoplasmic	7.5
medium-differential acetylated proteins	TBH45502.1	aspartate aminotransferase family protein	Mycolicibacterium smegmatis MC2 155	Cytoplasmic	9.97
medium-differential acetylated proteins	TBH33170.1	non-ribosomal peptide synthetase	Mycolicibacterium smegmatis MC2 155	Cytoplasmic	9.97
medium-differential acetylated proteins	TBH49136.1	ribose-phosphate diphosphokinase	Mycolicibacterium smegmatis MC2 155	Cytoplasmic	9.97
medium-differential acetylated proteins	AIU08993.1	cobalt-precorrin-6X reductase	Mycolicibacterium smegmatis MC2 155	Cytoplasmic	7.5
medium-differential acetylated proteins	TBH48866.1	citrate synthase	Mycolicibacterium smegmatis MC2 155	Cytoplasmic	9.97
medium-differential acetylated proteins	TBH51351.1	UDP-N-acetylmuramoyl-tripeptide--D-alanyl-D-alanine ligase	Mycolicibacterium smegmatis MC2 155	Cytoplasmic	9.67
medium-differential acetylated proteins	TBH30489.1	RNA polymerase sigma factor	Mycolicibacterium smegmatis MC2 155	Cytoplasmic	9.97
medium-differential acetylated proteins	TBH48862.1	citrate synthase 2	Mycolicibacterium smegmatis MC2 155	Cytoplasmic	9.97
medium-differential acetylated proteins	TBH30288.1	peptide-methionine (S)-S-oxide reductase	Mycolicibacterium smegmatis MC2 155	Cytoplasmic	7.5
medium-differential acetylated proteins	TBH51819.1	DNA gyrase subunit A	Mycolicibacterium smegmatis MC2 155	Cytoplasmic	9.97
medium-differential acetylated proteins	TBH34184.1	AarF/ABC1/UbiB kinase family protein	Mycolicibacterium smegmatis MC2 155	CytoplasmicMembrane	8.78
medium-differential acetylated proteins	TBH50747.1	GNAT family N-acetyltransferase	Mycolicibacterium smegmatis MC2 155	Unknown	2.5
medium-differential acetylated proteins	TBH26851.1	type VII secretion protein EccCb	Mycolicibacterium smegmatis MC2 155	Unknown	2.5
medium-differential acetylated proteins	AFP39430.1	Beta-lactamase	Mycolicibacterium smegmatis MC2 155	Unknown	2.5
medium-differential acetylated proteins	TBH34055.1	peptide chain release factor 2	Mycolicibacterium smegmatis MC2 155	Cytoplasmic	9.97
medium-differential acetylated proteins	TBH30507.1	molybdopterin guanine dinucleotide-containing S/N-oxide reductase	Mycolicibacterium smegmatis MC2 155	Cytoplasmic	9.97
medium-differential acetylated proteins	TBH45977.1	acyl-CoA desaturase	Mycolicibacterium smegmatis MC2 155	Cytoplasmic	7.5
medium-differential acetylated proteins	TBH47628.1	ABC transporter ATP-binding protein/permease	Mycolicibacterium smegmatis MC2 155	CytoplasmicMembrane	10
medium-differential acetylated proteins	TBH48856.1	phosphoserine transaminase	Mycolicibacterium smegmatis MC2 155	Unknown	2.5
medium-differential acetylated proteins	AFP37801.1	DNA-directed RNA polymerase subunit beta	Mycolicibacterium smegmatis MC2 155	Cytoplasmic	9.97
medium-differential acetylated proteins	TBH33277.1	SDR family NAD(P)-dependent oxidoreductase	Mycolicibacterium smegmatis MC2 155	Cytoplasmic	8.61
medium-differential acetylated proteins	TBH44740.1	mycofactocin radical SAM maturase	Mycolicibacterium smegmatis MC2 155	Cytoplasmic	7.5
medium-differential acetylated proteins	TBH33214.1	DNA gyrase subunit A	Mycolicibacterium smegmatis MC2 155	Cytoplasmic	9.97
medium-differential acetylated proteins	TBH33993.1	3-oxoacyl-ACP reductase FabG	Mycolicibacterium smegmatis MC2 155	Cytoplasmic	9.97
medium-differential acetylated proteins	AFP39229.1	putative RNA binding protein, contains S1 domain (putative transcriptional accessory protein, RNA binding)	Mycolicibacterium smegmatis MC2 155	Cytoplasmic	9.97
medium-differential acetylated proteins	AFP40471.1	2,3-dihydroxybenzoate-AMP ligase	Mycolicibacterium smegmatis MC2 155	Cytoplasmic	9.67
medium-differential acetylated proteins	TBH34345.1	adenylate/guanylate cyclase domain-containing protein	Mycolicibacterium smegmatis MC2 155	Cytoplasmic	9.95
medium-differential acetylated proteins	TBH46416.1	TetR family transcriptional regulator	Mycolicibacterium smegmatis MC2 155	Cytoplasmic	7.5
medium-differential acetylated proteins	TBH27095.1	acyl-CoA thioesterase	Mycolicibacterium smegmatis MC2 155	CytoplasmicMembrane	9.55
medium-differential acetylated proteins	TBH45364.1	NAD-dependent succinate-semialdehyde dehydrogenase	Mycolicibacterium smegmatis MC2 155	Cytoplasmic	9.97
medium-differential acetylated proteins	TBH45031.1	response regulator transcription factor	Mycolicibacterium smegmatis MC2 155	Cytoplasmic	9.97
medium-differential acetylated proteins	TBH44660.1	dTDP-4-dehydrorhamnose 3,5-epimerase	Mycolicibacterium smegmatis MC2 155	Cytoplasmic	7.5
medium-differential acetylated proteins	TBH45547.1	50S ribosomal protein L28	Mycolicibacterium smegmatis MC2 155	Unknown	5.86
medium-differential acetylated proteins	TBH48746.1	hypothetical protein EYS45_07410	Mycolicibacterium smegmatis MC2 155	CytoplasmicMembrane	10
medium-differential acetylated proteins	TBH49148.1	Ppx/GppA family phosphatase	Mycolicibacterium smegmatis MC2 155	Cytoplasmic	9.97
medium-differential acetylated proteins	TBH33278.1	acyl-CoA dehydrogenase	Mycolicibacterium smegmatis MC2 155	Cytoplasmic	9.67
medium-differential acetylated proteins	TBH49037.1	DNA helicase PcrA	Mycolicibacterium smegmatis MC2 155	Cytoplasmic	9.97
medium-differential acetylated proteins	TBH26909.1	naphthoate synthase	Mycolicibacterium smegmatis MC2 155	Cytoplasmic	7.5
medium-differential acetylated proteins	TBH33627.1	methylmalonyl-CoA epimerase	Mycolicibacterium smegmatis MC2 155	Cytoplasmic	7.5
medium-differential acetylated proteins	TBH34151.1	isovaleryl-CoA dehydrogenase	Mycolicibacterium smegmatis MC2 155	Cytoplasmic	9.97
medium-differential acetylated proteins	AIU06121.1	molybdopterin molybdenumtransferase	Mycolicibacterium smegmatis MC2 155	Cytoplasmic	9.97
medium-differential acetylated proteins	AIU06882.1	homoserine acetyltransferase	Mycolicibacterium smegmatis MC2 155	Cytoplasmic	9.97
medium-differential acetylated proteins	TBH46363.1	3-hydroxybutyryl-CoA dehydrogenase	Mycolicibacterium smegmatis MC2 155	Cytoplasmic	7.5
medium-differential acetylated proteins	AIU06037.1	GNAT family acetyltransferase	Mycolicibacterium smegmatis MC2 155	Unknown	2.5
medium-differential acetylated proteins	TBH51633.1	replication-associated recombination protein A	Mycolicibacterium smegmatis MC2 155	Cytoplasmic	7.5
medium-differential acetylated proteins	AIU11436.1	glutamate synthase	Mycolicibacterium smegmatis MC2 155	CytoplasmicMembrane	8.16
medium-differential acetylated proteins	TBH27093.1	long-chain-fatty-acid--CoA ligase	Mycolicibacterium smegmatis MC2 155	Cytoplasmic	9.95
medium-differential acetylated proteins	TBH46364.1	isocitrate lyase	Mycolicibacterium smegmatis MC2 155	Cytoplasmic	9.97
medium-differential acetylated proteins	TBH30042.1	AMP-binding protein	Mycolicibacterium smegmatis MC2 155	Cytoplasmic	9.97
medium-differential acetylated proteins	TBH30043.1	AMP-dependent synthetase	Mycolicibacterium smegmatis MC2 155	Cytoplasmic	9.97
